# Supplementary material for: B‐EPIC: A Transformer‐Based Language Model for Decoding B Cell Immunodominance Patterns
Source: Adv Sci (Weinh). 2025 Oct 7;12(47):e08896. doi: 10.1002/advs.202508896 (PMC12713022; doi:10.1002/advs.202508896)
Supplement: Supplementary file 2 — Supporting Information [file ADVS-12-e08896-s001.zip]

Archive with 4 entries (4 files):
- E-MATB-3008.zip
- ESM-2.zip
- Kernel_Number_Size.zip
- time.zip
