# Supplementary material for: B‐EPIC: A Transformer‐Based Language Model for Decoding B Cell Immunodominance Patterns
Source: Adv Sci (Weinh). 2025 Oct 7;12(47):e08896. doi: 10.1002/advs.202508896 (PMC12713022; doi:10.1002/advs.202508896)
Supplement: Supplementary file 3 — Supplemental Table1‐12 [file ADVS-12-e08896-s002.zip]

Archive with 13 entries (12 files):
- Supplementary Table/
- Supplementary Table/TableS10_Clinical_characteristics_899.xlsx
- Supplementary Table/TableS11_IEDB_mutation_original_pairs.xlsx
- Supplementary Table/TableS12_B-Epic_Score.xlsx
- Supplementary Table/TableS1_Window_Step_size.xlsx
- Supplementary Table/TableS2_HP&EBV_VCPs_experiments.xlsx
- Supplementary Table/TableS3_NLM.xlsx
- Supplementary Table/TableS4_Kernerl_Size_Number.xlsx
- Supplementary Table/TableS5_IEDB_Test.xlsx
- Supplementary Table/TableS6_Vaccine_BCEsofHP_information.xlsx
- Supplementary Table/TableS7_Chagas_Test.xlsx
- Supplementary Table/TableS8_Vaccine_candidate_library_FDR.xlsx
- Supplementary Table/TableS9_OD450_ELISA_HP.xlsx
