# Supplementary material for: B‐EPIC: A Transformer‐Based Language Model for Decoding B Cell Immunodominance Patterns
Source: Adv Sci (Weinh). 2025 Oct 7;12(47):e08896. doi: 10.1002/advs.202508896 (PMC12713022; doi:10.1002/advs.202508896)
Supplement: Supplementary file 3 — Supplemental Table1‐12 [file ADVS-12-e08896-s002.zip › Supplementary Table/TableS10_Clinical_characteristics_899.xlsx]

## Sheet: Summary
Clinical characteristics of 899 volunteers from NCI-UMD cohort
Variable	Cohort
Age
Median	60
Missing data	2
Sex
Female	169
Male	730
Missing data	0
Race
European American	348
African American	534
Asian American	8
Other	2
Missing data	7

## Sheet: Detail
Clinical characteristics of 899 volunteers from NCI-UMD cohort
Name	Gender	Age	NMF
JPL01_1	Male	82	1
JPL01_2	Male	65	0
JPL01_3	Male	69	0
JPL01_4	Male	54	0
JPL01_5	Male	66	0
JPL01_6	Female	51	0
JPL01_7	Male	59	0
JPL01_8	Male	59	1
JPL01_9	Male	59	0
JPL01_10	Male	61	0
JPL01_11	Male	64	0
JPL01_12	Male	61	1
JPL01_13	Male	55	0
JPL01_14	Male	65	0
JPL01_15	Male	56	0
JPL01_16	Male	65	1
JPL01_17	Female	64	0
JPL01_18	Male	50	0
JPL01_19	Male	57	0
JPL01_20	Male	49	1
JPL01_21	Male	67	0
JPL01_22	Male	62	0
JPL01_23	Female	57	0
JPL01_24	Male	61	1
JPL01_25	Male	57	0
JPL01_26	Male	68	0
JPL01_27	Male	63	0
JPL01_28	Female	54	0
JPL01_29	Male	77	0
JPL01_30	Female	53	0
JPL01_31	Male	64	1
JPL01_32	Male	55	1
JPL01_33	Female	58	0
JPL01_34	Male	58	0
JPL01_35	Female	62	0
JPL01_36	Male	56	1
JPL01_37	Male	69	0
JPL01_38	Female	63	0
JPL01_39	Female	54	0
JPL01_40	Male	63	0
JPL01_41	Female	46	0
JPL01_42	Male	64	0
JPL01_43	Female	54	0
JPL01_44	Female	54	0
JPL01_45	Female	67	1
JPL01_46	Male	58	0
JPL01_47	Male	65	1
JPL01_49	Female	56	0
JPL01_50	Male	64	0
JPL01_51	Male	59	0
JPL01_52	Female	57	0
JPL01_53	Male	59	0
JPL01_54	Male	62	0
JPL01_55	Male	68	0
JPL01_56	Male	58	0
JPL01_57	Male	50	0
JPL01_58	Male	64	0
JPL01_59	Male	57	0
JPL01_60	Male	61	1
JPL01_61	Male	58	0
JPL01_62	Male	56	0
JPL01_63	Male	56	0
JPL01_64	Male	62	0
JPL01_65	Male	66	1
JPL01_66	Male	55	0
JPL01_67	Male	52	1
JPL01_68	Male	70	0
JPL01_69	Male	46	0
JPL01_70	Female	46	0
JPL01_71	Male	47	1
JPL01_72	Male	71	1
JPL01_73	Male	59	0
JPL01_74	Male	51	0
JPL01_75	Female	62	0
JPL01_76	Male	68	1
JPL01_77	Male	75	0
JPL01_78	Female	63	0
JPL01_79	Male	60	0
JPL01_80	Male	58	0
JPL01_81	Male	58	0
JPL01_82	Male	45	0
JPL01_83	Male	68	0
JPL01_84	Male	60	1
JPL01_85	Male	66	1
JPL01_86	Male	54	0
JPL01_87	Male	56	0
JPL01_88	Male	56	0
JPL01_89	Male	63	1
JPL01_90	Male	66	1
JPL01_91	Male	55	0
JPL02_1	Male	50	0
JPL02_2	Male	54	0
JPL02_3	Male	57	0
JPL02_4	Male	59	0
JPL02_5	Male	63	0
JPL02_6	Female	58	0
JPL02_7	Male	60	0
JPL02_8	Male	58	0
JPL02_9	Female	55	0
JPL02_10	Male	70	0
JPL02_11	Male	56	0
JPL02_12	Male	57	0
JPL02_13	Male	64	0
JPL02_14	Male	56	0
JPL02_15	Male	62	0
JPL02_16	Male	64	0
JPL02_17	Male	69	0
JPL02_18	Female	56	0
JPL02_19	Male	58	0
JPL02_20	Male	65	0
JPL02_21	Female	66	0
JPL02_22	Male	55	0
JPL02_23	Male	53	0
JPL02_24	Male	63	0
JPL02_25	Male	60	0
JPL02_26	Female	61	0
JPL02_27	Male	55	0
JPL02_28	Male	59	0
JPL02_29	Male	55	0
JPL02_30	Male	63	0
JPL02_31	Male	58	0
JPL02_32	Male	57	0
JPL02_34	Female	71	0
JPL02_35	Male	55	0
JPL02_36	Male	55	0
JPL02_38	Male	69	0
JPL02_39	Female	56	0
JPL02_40	Male	58	0
JPL02_41	Female	61	0
JPL02_42	Male	52	0
JPL02_43	Male	55	0
JPL02_44	Male	63	1
JPL02_45	Male	58	0
JPL02_46	Male	60	0
JPL02_47	Male	66	0
JPL02_48	Male	54	0
JPL02_49	Female	65	0
JPL02_50	Male	50	0
JPL02_51	Male	51	0
JPL02_52	Male	74	0
JPL02_53	Male	63	0
JPL02_54	Male	74	0
JPL02_55	Male	70	0
JPL02_56	Male	60	0
JPL02_57	Male	60	0
JPL02_58	Female	57	0
JPL02_59	Male	65	1
JPL02_60	Male	65	0
JPL02_61	Male	64	0
JPL02_62	Male	56	0
JPL02_63	Male	60	0
JPL02_64	Male	67	0
JPL02_65	Male	57	0
JPL02_66	Male	63	0
JPL02_67	Male	72	0
JPL02_68	Male	61	0
JPL02_69	Male	63	0
JPL02_70	Male	57	0
JPL02_71	Male	55	0
JPL02_72	Female	51	0
JPL02_73	Male	58	0
JPL02_74	Male	61	0
JPL02_75	Male	59	0
JPL02_76	Male	49	0
JPL02_77	Female	63	0
JPL02_78	Female	70	0
JPL02_79	Male	67	0
JPL02_80	Female	68	0
JPL02_81	Male	60	0
JPL02_82	Male	59	0
JPL02_83	Male	49	0
JPL02_84	Male	56	0
JPL02_85	Male	63	0
JPL02_86	Male	64	0
JPL02_87	Female	52	0
JPL02_88	Male	62	0
JPL02_89	Male	55	0
JPL02_90	Female	53	0
JPL02_91	Male	59	0
JPL02_92	Male	70	0
JPL02_93	Male	19	1
JPL02_95	Male	77	0
JPL03_1	Male	58	0
JPL03_2	Male	62	0
JPL03_3	Male	48	0
JPL03_4	Male	75	0
JPL03_5	Male	56	0
JPL03_6	Male	55	0
JPL03_7	Male	58	0
JPL03_8	Female	59	0
JPL03_9	Male	61	0
JPL03_10	Male	66	0
JPL03_11	Female	45	0
JPL03_12	Male	56	0
JPL03_13	Male	56	0
JPL03_14	Male	58	0
JPL03_15	Male	66	0
JPL03_16	Male	63	0
JPL03_17	Male	66	0
JPL03_18	Female	53	0
JPL03_19	Female	62	0
JPL03_20	Female	45	0
JPL03_21	Male	63	0
JPL03_22	Male	59	0
JPL03_23	Female	64	0
JPL03_24	Male	71	0
JPL03_25	Female	60	0
JPL03_26	Male	58	0
JPL03_27	Male	59	0
JPL03_28	Male	60	0
JPL03_29	Male	62	0
JPL03_30	Male	52	0
JPL03_31	Male	52	0
JPL03_32	Female	63	0
JPL03_33	Male	67	0
JPL03_34	Male	63	0
JPL03_35	Male	50	0
JPL03_36	Male	58	0
JPL03_37	Female	70	0
JPL03_38	Male	55	0
JPL03_39	Female	66	0
JPL03_40	Male	64	0
JPL03_41	Male	67	0
JPL03_42	Male	64	0
JPL03_43	Male	66	0
JPL03_44	Male	62	0
JPL03_45	Male	56	0
JPL03_46	Male	62	0
JPL03_47	Male	47	0
JPL03_48	Male	57	0
JPL03_49	Male	66	0
JPL03_50	Male	67	0
JPL03_51	Male	47	0
JPL03_52	Male	67	0
JPL03_53	Female	61	0
JPL03_54	Female	55	0
JPL03_55	Male	61	0
JPL03_56	Male	60	0
JPL03_57	Male	63	0
JPL03_58	Female	69	0
JPL03_59	Male	63	0
JPL03_60	Male	60	0
JPL03_61	Female	64	0
JPL03_62	Male	66	0
JPL03_63	Male	67	0
JPL03_64	Male	58	0
JPL03_65	Female	54	0
JPL03_66	Male	59	0
JPL03_67	Male	56	0
JPL03_68	Male	62	0
JPL03_69	Male	58	0
JPL03_70	Male	62	0
JPL03_71	Male	55	0
JPL03_72	Male	59	0
JPL03_73	Male	57	0
JPL03_74	Male	59	0
JPL03_75	Male	64	0
JPL03_76	Male	68	0
JPL03_77	Male	55	0
JPL03_78	Male	65	0
JPL03_79	Male	61	0
JPL03_80	Male	57	0
JPL03_82	Male	62	0
JPL03_83	Male	61	0
JPL03_84	Male	64	0
JPL03_85	Male	62	0
JPL03_86	Female	60	0
JPL03_87	Male	65	0
JPL03_88	Male	54	0
JPL03_89	Female	72	0
JPL03_90	Female	45	0
JPL03_91	Male	63	0
JPL03_92	Male	68	0
JPL03_93	Female	73	0
JPL04_1	Male	75	0
JPL04_2	Male	54	0
JPL04_3	Male	72	0
JPL04_4	Male	65	0
JPL04_5	Female	51	0
JPL04_6	Male	48	0
JPL04_7	Male	61	0
JPL04_8	Male	60	0
JPL04_9	Male	61	1
JPL04_10	Male	65	0
JPL04_11	Male	57	0
JPL04_12	Male	57	0
JPL04_13	Female	54	0
JPL04_14	Male	58	0
JPL04_15	Male	64	0
JPL04_16	Male	46	0
JPL04_17	Male	67	0
JPL04_18	Female	68	0
JPL04_19	Male	68	0
JPL04_20	Male	55	0
JPL04_21	Male	71	0
JPL04_22	Male	56	0
JPL04_23	Female	52	0
JPL04_24	Female	66	0
JPL04_25	Male	64	0
JPL04_26	Male	54	0
JPL04_27	Male	62	0
JPL04_28	Male	66	0
JPL04_29	Female	71	0
JPL04_30	Male	49	0
JPL04_31	Male	68	0
JPL04_32	Male	64	0
JPL04_33	Male	59	0
JPL04_34	Male	61	0
JPL04_35	Male	62	0
JPL04_36	Male	63	1
JPL04_37	Male	56	0
JPL04_38	Male	64	0
JPL04_39	Male	58	0
JPL04_40	Male	72	0
JPL04_41	Male	59	0
JPL04_42	Male	51	0
JPL04_43	Male	55	0
JPL04_44	Male	68	0
JPL04_45	Male	62	0
JPL04_46	Female	57	0
JPL04_47	Male	62	0
JPL04_48	Male	54	0
JPL04_49	Male	54	0
JPL04_50	Male	55	0
JPL04_51	Male	62	0
JPL04_52	Male	63	0
JPL04_53	Male	67	0
JPL04_54	Female	57	0
JPL04_55	Female	63	0
JPL04_56	Male	51	0
JPL04_57	Male	60	0
JPL04_58	Male	71	0
JPL04_59	Male	59	0
JPL04_60	Female	59	0
JPL04_61	Female	51	0
JPL04_62	Male	71	0
JPL04_63	Female	58	0
JPL04_64	Male	71	0
JPL04_65	Male	71	0
JPL04_66	Male	67	0
JPL04_67	Male	55	0
JPL04_68	Male	61	0
JPL04_69	Male	55	0
JPL04_70	Male	56	0
JPL04_71	Female	57	0
JPL04_72	Male	53	0
JPL04_73	Female	58	0
JPL04_74	Male	70	0
JPL04_75	Male	61	0
JPL04_76	Male	56	0
JPL04_77	Male	60	0
JPL04_78	Male	56	0
JPL04_79	Male	66	0
JPL04_80	Male	50	0
JPL04_81	Male	67	0
JPL04_82	Female	53	0
JPL04_83	Male	59	0
JPL04_84	Male	51	0
JPL04_85	Male	58	0
JPL04_86	Female	53	0
JPL04_87	Female	57	0
JPL04_88	Male	63	0
JPL04_89	Male	63	0
JPL04_90	Male	62	0
JPL04_91	Male	57	0
JPL04_93	Male	64	0
JPL05_1	Female	53	0
JPL05_2	Male	58	0
JPL05_3	Female	53	0
JPL05_4	Male	51	1
JPL05_5	Male	59	0
JPL05_6	Male	57	0
JPL05_7	Male	64	0
JPL05_8	Female	59	0
JPL05_9	Male	66	0
JPL05_10	Male	58	0
JPL05_11	Female	58	0
JPL05_12	Male	65	0
JPL05_13	Female	48	0
JPL05_14	Female	69	0
JPL05_15	Male	65	0
JPL05_16	Female	50	0
JPL05_17	Male	55	0
JPL05_18	Male	72	0
JPL05_19	Male	58	0
JPL05_20	Male	62	0
JPL05_21	Male	54	0
JPL05_22	Male	54	0
JPL05_23	Female	69	0
JPL05_24	Male	62	1
JPL05_25	Male	64	0
JPL05_26	Female	64	0
JPL05_27	Male	58	0
JPL05_28	Male	68	0
JPL05_29	Male	56	0
JPL05_30	Male	55	0
JPL05_31	Male	56	0
JPL05_32	Female	52	1
JPL05_33	Male	67	0
JPL05_34	Male	70	0
JPL05_35	Male	63	0
JPL05_36	Male	52	0
JPL05_37	Male	58	0
JPL05_38	Male	46	0
JPL05_39	Male	56	0
JPL05_40	Male	68	0
JPL05_41	Male	77	0
JPL05_42	Female	73	0
JPL05_43	Male	59	0
JPL05_44	Female	76	0
JPL05_45	Male	77	0
JPL05_46	Female	48	0
JPL05_47	Male	62	0
JPL05_48	Male	54	0
JPL05_49	Male	73	0
JPL05_50	Male	54	0
JPL05_51	Male	57	0
JPL05_52	Male	56	0
JPL05_53	Male	66	0
JPL05_54	Male	52	0
JPL05_55	Male	62	0
JPL05_56	Female	69	0
JPL05_57	Male	68	1
JPL05_58	Male	61	0
JPL05_59	Male	60	0
JPL05_60	Male	58	0
JPL05_61	Male	63	0
JPL05_62	Male	67	0
JPL05_63	Male	56	0
JPL05_64	Male	65	0
JPL05_65	Male	59	0
JPL05_66	Male	63	0
JPL05_67	Male	56	0
JPL05_68	Male	73	1
JPL05_69	Male	66	0
JPL05_70	Male	65	0
JPL05_71	Male	64	0
JPL05_72	Male	60	1
JPL05_73	Male	60	0
JPL05_74	Male	64	0
JPL05_75	Male	63	0
JPL05_76	Male	68	0
JPL05_77	Male	59	0
JPL05_78	Male	61	0
JPL05_79	Male	53	0
JPL05_80	Male	55	0
JPL05_81	Male	78	0
JPL05_82	Male	54	0
JPL05_83	Female	59	0
JPL05_84	Male	53	0
JPL05_86	Male	70	0
JPL05_87	Male	60	0
JPL05_88	Male	66	0
JPL05_89	Male	52	0
JPL05_90	Male	65	0
JPL05_91	Male	69	0
JPL05_92	Male	71	0
JPL05_93	Female	51	0
JPL06_1	Male	56	0
JPL06_2	Male	60	0
JPL06_3	Male	61	0
JPL06_4	Female	65	0
JPL06_5	Male	49	0
JPL06_6	Male	56	0
JPL06_8	Male	59	0
JPL06_9	Male	59	1
JPL06_10	Male	50	0
JPL06_11	Female	50	0
JPL06_12	Male	49	0
JPL06_13	Male	64	0
JPL06_14	Male	66	0
JPL06_15	Female	59	0
JPL06_16	Male	64	0
JPL06_17	Male	59	0
JPL06_18	Male	64	0
JPL06_19	Male	79	0
JPL06_20	Male	53	0
JPL06_21	Female	64	0
JPL06_22	Male	62	0
JPL06_23	Male	64	0
JPL06_24	Male	60	0
JPL06_25	Female	66	0
JPL06_26	Male	44	0
JPL06_27	Male	56	0
JPL06_28	Male	54	0
JPL06_29	Male	63	0
JPL06_30	Female	72	0
JPL06_31	Male	56	0
JPL06_32	Male	70	0
JPL06_33	Male	41	0
JPL06_34	Male	48	1
JPL06_35	Female	56	0
JPL06_36	Male	55	0
JPL06_37	Female	62	0
JPL06_38	Female	61	0
JPL06_39	Male	58	0
JPL06_40	Male	60	0
JPL06_41	Male	54	0
JPL06_42	Male	61	0
JPL06_43	Female	75	1
JPL06_44	Male	61	0
JPL06_45	Male	53	0
JPL06_46	Female	56	1
JPL06_47	Male	60	1
JPL06_48	Male	62	1
JPL06_49	Male	65	0
JPL06_50	Female	56	0
JPL06_51	Male	53	0
JPL06_52	Male	64	0
JPL06_53	Male	63	0
JPL06_54	Male	60	0
JPL06_55	Female	55	0
JPL06_56	Male	66	0
JPL06_57	Male	62	0
JPL06_58	Male	67	0
JPL06_59	Male	50	0
JPL06_60	Male	61	1
JPL06_61	Male	65	0
JPL06_62	Male	69	0
JPL06_63	Male	57	0
JPL06_64	Female	50	0
JPL06_65	Female	64	0
JPL06_66	Female	69	0
JPL06_67	Male	65	0
JPL06_68	Male	67	0
JPL06_69	Male	53	1
JPL06_70	Male	61	0
JPL06_71	Male	51	0
JPL06_72	Male	49	0
JPL06_73	Male	60	0
JPL06_74	Male	61	0
JPL06_75	Male	56	0
JPL06_76	Male	62	0
JPL06_77	Male	54	0
JPL06_78	Male	60	0
JPL06_79	Male	62	0
JPL06_80	Male	69	0
JPL06_81	Male	65	0
JPL06_82	Male	66	0
JPL06_83	Male	59	0
JPL06_84	Male	72	0
JPL06_85	Male	55	0
JPL06_86	Female	68	0
JPL06_87	Male	57	0
JPL06_88	Male	61	0
JPL06_89	Male	48	0
JPL06_90	Female	60	0
JPL06_91	Male	57	0
JPL06_92	Male	63	0
JPL07_1	Male	66	0
JPL07_2	Male	64	0
JPL07_3	Male	51	0
JPL07_4	Male	59	1
JPL07_5	Male	67	0
JPL07_6	Male	59	0
JPL07_7	Male	67	0
JPL07_8	Male	64	0
JPL07_9	Male	53	0
JPL07_10	Male	73	0
JPL07_11	Male	55	0
JPL07_12	Female	50	0
JPL07_13	Female	62	0
JPL07_14	Male	67	0
JPL07_15	Male	61	0
JPL07_16	Male	67	0
JPL07_17	Male	57	0
JPL07_18	Female	58	0
JPL07_19	Male	59	0
JPL07_20	Male	66	0
JPL07_21	Male	59	0
JPL07_22	Female	56	0
JPL07_23	Female	59	0
JPL07_24	Male	64	0
JPL07_25	Male	50	0
JPL07_27	Male	57	0
JPL07_28	Male	68	0
JPL07_29	Male	55	0
JPL07_30	Male	58	0
JPL07_31	Male	61	0
JPL07_32	Male	69	0
JPL07_33	Female	62	0
JPL07_34	Male	59	0
JPL07_35	Male	67	0
JPL07_36	Male	61	1
JPL07_37	Female	58	0
JPL07_38	Male	49	0
JPL07_39	Male	49	0
JPL07_40	Male	59	0
JPL07_41	Male	52	0
JPL07_42	Female	67	0
JPL07_43	Male	65	0
JPL07_44	Female	48	0
JPL07_45	Female	59	0
JPL07_46	Female	58	1
JPL07_47	Female	66	0
JPL07_48	Female	55	0
JPL07_49	Female	57	0
JPL07_50	Male	55	0
JPL07_51	Male	81	0
JPL07_52	Female	68	0
JPL07_53	Male	59	0
JPL07_54	Female	58	0
JPL07_55	Male	51	0
JPL07_56	Female	68	0
JPL07_57	Male	65	0
JPL07_58	Male	55	0
JPL07_59	Male	53	0
JPL07_60	Male	51	0
JPL07_61	Male	64	0
JPL07_62	Female	56	0
JPL07_63	Male	57	0
JPL07_64	Male	60	0
JPL07_66	Male	60	0
JPL07_67	Male	55	0
JPL07_68	Male	73	0
JPL07_69	Male	56	0
JPL07_70	Male	58	1
JPL07_71	Male	52	0
JPL07_72	Male	87	0
JPL07_73	Male	63	0
JPL07_74	Male	51	0
JPL07_75	Male	68	0
JPL07_76	Male	45	1
JPL07_77	Male	85	0
JPL07_78	Male	61	0
JPL07_79	Female	52	0
JPL07_80	Female	61	0
JPL07_81	Male	53	0
JPL07_82	Male	60	0
JPL07_83	Female	64	0
JPL07_84	Male	58	1
JPL07_85	Male	56	0
JPL07_86	Male	61	0
JPL07_87	Male	69	0
JPL07_88	Male	48	0
JPL07_89	Male	64	0
JPL07_90	Male	54	0
JPL07_91	Male	57	0
JPL07_92	Male	64	0
JPL07_93	Male	64	0
JPL08_1	Male	71	0
JPL08_2	Male	57	0
JPL08_3	Male	50	0
JPL08_4	Male	54	0
JPL08_5	Female	55	0
JPL08_6	Male	66	0
JPL08_7	Female	56	0
JPL08_8	Male	56	0
JPL08_9	Male	58	0
JPL08_10	Female	51	0
JPL08_11	Male	56	1
JPL08_12	Male	67	1
JPL08_13	Male	56	0
JPL08_14	Male	64	0
JPL08_15	Male	67	0
JPL08_16	Female	59	0
JPL08_17	Male	56	0
JPL08_18	Male	59	0
JPL08_19	Male	78	0
JPL08_20	Male	54	0
JPL08_21	Male	58	0
JPL08_22	Male	77	0
JPL08_23	Male	66	1
JPL08_24	Male	59	0
JPL08_25	Male	53	0
JPL08_26	Female	50	0
JPL08_27	Male	69	0
JPL08_28	Male	55	0
JPL08_29	Male	46	0
JPL08_30	Male	59	0
JPL08_31	Female	61	0
JPL08_32	Male	48	1
JPL08_33	Female	51	0
JPL08_34	Male	58	0
JPL08_35	Male	53	0
JPL08_36	Male	64	1
JPL08_37	Male	68	0
JPL08_38	Male	64	0
JPL08_39	Male	68	1
JPL08_40	Male	64	0
JPL08_41	Male	62	0
JPL08_42	Female	51	0
JPL08_43	Male	54	1
JPL08_44	Female	53	0
JPL08_45	Male	65	0
JPL08_46	Male	52	0
JPL08_47	Male	57	1
JPL08_48	Male	55	0
JPL08_49	Male	75	0
JPL08_50	Male	63	0
JPL08_51	Male	64	0
JPL08_52	Male	59	0
JPL08_53	Male	61	0
JPL08_54	Female	62	0
JPL08_55	Male	56	0
JPL08_56	Male	44	0
JPL08_57	Male	68	1
JPL08_58	Male	58	0
JPL08_59	Female	68	0
JPL08_60	Male	62	1
JPL08_61	Female	62	0
JPL08_62	Male	58	0
JPL08_63	Female	68	0
JPL08_64	Male	57	0
JPL08_65	Male	63	0
JPL08_66	Male	49	0
JPL08_67	Male	58	0
JPL08_68	Male	64	0
JPL08_69	Male	63	1
JPL08_70	Male	60	0
JPL08_71	Male	47	0
JPL08_72	Female	61	1
JPL08_73	Male	56	0
JPL08_74	Male	59	0
JPL08_75	Male	50	0
JPL08_76	Male	55	0
JPL08_77	Male	63	0
JPL08_78	Male	57	0
JPL08_79	Male	54	0
JPL08_80	Male	68	0
JPL08_81	Male	60	0
JPL08_82	Male	46	0
JPL08_83	Male	53	0
JPL08_84	Male	57	0
JPL08_85	Male	59	0
JPL08_86	Male	75	0
JPL08_87	Male	64	0
JPL08_88	Male	63	0
JPL08_89	Male	52	0
JPL08_90	Male	55	0
JPL08_91	Male	64	0
JPL08_93	Male	64	0
JPL09_1	Male	57	0
JPL09_2	Male	66	0
JPL09_3	Male	60	0
JPL09_4	Male	71	0
JPL09_5	Female	64	0
JPL09_6	Male	80	0
JPL09_7	Male	55	0
JPL09_8	Male	66	0
JPL09_9	Male	60	0
JPL09_10	Male	64	0
JPL09_11	Female	57	0
JPL09_12	Male	70	0
JPL09_13	Female	68	0
JPL09_14	Female	67	0
JPL09_15	Male	70	0
JPL09_16	Male	55	0
JPL09_17	Male	58	0
JPL09_18	Male	69	0
JPL09_19	Female	73	0
JPL09_20	Female	54	0
JPL09_21	Male	47	0
JPL09_22	Female	65	0
JPL09_23	Female	69	0
JPL09_24	Male	63	0
JPL09_25	Male	53	0
JPL09_26	Male	55	0
JPL09_27	Male	52	0
JPL09_28	Female	48	0
JPL09_29	Male	60	0
JPL09_30	Male	58	0
JPL09_31	Male	51	0
JPL09_32	Male	64	0
JPL09_33	Male	52	0
JPL09_34	Male	62	0
JPL09_35	Male	63	0
JPL09_36	Female	62	0
JPL09_37	Male	56	0
JPL09_38	Male	49	0
JPL09_39	Male	65	0
JPL09_40	Male	70	0
JPL09_41	Female	67	0
JPL09_42	Male	57	0
JPL09_43	Male	68	0
JPL09_44	Male	68	0
JPL09_46	Male	60	0
JPL09_47	Male	63	0
JPL09_48	Male	58	0
JPL09_49	Male	57	0
JPL09_50	Male	61	0
JPL09_51	Female	73	0
JPL09_52	Male	56	0
JPL09_53	Male	59	0
JPL09_54	Male	47	0
JPL09_55	Male	68	0
JPL09_56	Male	48	0
JPL09_57	Male	51	0
JPL09_58	Male	62	0
JPL09_59	Male	50	0
JPL09_60	Female	57	0
JPL09_61	Male	49	0
JPL09_62	Male	62	0
JPL09_63	Male	57	0
JPL09_64	Male	58	0
JPL09_65	Male	55	0
JPL09_66	Female	55	0
JPL09_67	Male	52	1
JPL09_68	Male	57	1
JPL09_69	Male	55	0
JPL09_70	Female	54	0
JPL09_71	Male	65	0
JPL09_72	Male	61	0
JPL09_73	Male	59	0
JPL09_74	Female	63	0
JPL09_75	Male	65	0
JPL09_76	Male	60	0
JPL09_77	Male	64	0
JPL09_78	Female	51	0
JPL09_80	Male	52	0
JPL09_81	Male	55	0
JPL09_82	Male	60	0
JPL09_83	Male	63	0
JPL09_84	Male	60	0
JPL09_85	Female	66	0
JPL09_86	Male	58	0
JPL09_87	Male	73	0
JPL09_88	Female	66	0
JPL09_89	Male	59	0
JPL09_90	Male	70	0
JPL09_91	Male	62	0
JPL09_93	Male	37	0
JPL10_1	Male	64	1
JPL10_2	Female	51	0
JPL10_3	Male	54	0
JPL10_4	Male	57	1
JPL10_5	Male	59	0
JPL10_6	Male	63	0
JPL10_7	Male	66	0
JPL10_8	Male	64	0
JPL10_9	Male	65	0
JPL10_10	Male	62	0
JPL10_11	Male	60	0
JPL10_12	Female	52	0
JPL10_13	Male	69	0
JPL10_14	Male	62	0
JPL10_15	Male	55	0
JPL10_16	Male	58	1
JPL10_17	Male	70	0
JPL10_18	Male	57	1
JPL10_19	Male	64	0
JPL10_20	Male	63	0
JPL10_21	Male	66	0
JPL10_22	Female	59	0
JPL10_23	Male	73	0
JPL10_24	Male	62	0
JPL10_25	Male	56	0
JPL10_27	Male	65	0
JPL10_28	Male	59	1
JPL10_29	Male	56	0
JPL10_30	Male	61	0
JPL10_31	Male	64	0
JPL10_32	Male	61	0
JPL10_33	Male	67	0
JPL10_34	Female	60	1
JPL10_35	Male	66	0
JPL10_36	Male	51	0
JPL10_37	Male	52	0
JPL10_38	Male	60	0
JPL10_39	Male	60	0
JPL10_40	Male	53	0
JPL10_41	Male	62	0
JPL10_42	Male	55	0
JPL10_43	Male	61	1
JPL10_44	Male	55	0
JPL10_45	Female	68	0
JPL10_46	Male	56	0
JPL10_47	Male	57	0
JPL10_48	Male	54	0
JPL10_49	Male	66	0
JPL10_50	Male	59	0
JPL10_51	Male	61	0
JPL10_52	Male	60	0
JPL10_53	Female	49	0
JPL10_54	Male	66	0
JPL10_55	Male	58	0
JPL10_56	Male	61	0
JPL10_57	Male	58	0
JPL10_58	Female	67	1
JPL10_59	Male	62	0
JPL10_60	Male	61	1
JPL10_61	Male	59	0
JPL10_62	Male	61	0
JPL10_63	Male	76	0
JPL10_64	Male	60	0
JPL10_65	Female	NA	0
JPL10_66	Male	76	0
JPL10_67	Female	42	0
JPL10_69	Male	65	0
JPL10_70	Male	51	1
JPL10_71	Male	61	0
JPL10_72	Male	64	0
JPL10_73	Male	75	0
JPL10_74	Male	61	0
JPL10_75	Male	69	1
JPL10_76	Male	64	0
JPL10_77	Female	59	0
JPL10_79	Female	48	0
JPL10_83	Male	NA	0
