# Supplementary material for: B‐EPIC: A Transformer‐Based Language Model for Decoding B Cell Immunodominance Patterns
Source: Adv Sci (Weinh). 2025 Oct 7;12(47):e08896. doi: 10.1002/advs.202508896 (PMC12713022; doi:10.1002/advs.202508896)
Supplement: Supplementary file 3 — Supplemental Table1‐12 [file ADVS-12-e08896-s002.zip › Supplementary Table/TableS11_IEDB_mutation_original_pairs.xlsx]

## Sheet: Mutated Original peptdies in th
Mutated/Original peptdies in the IEDB testing dataset
ID	Raw Score	B-Epic Score	Label	Cluster	Sequence	Length	Detailed Label	BepiPred-3.0 linear epitope score	BepiPred-1.0
B_1686963	0.887417	0.311444	TRUE	>Cluster 1009	PVKIDNASPASTVHAT	16	Positive-Low;Positive-Low	0.296423	0.9175
B_1688676	0.887764	0.31179	TRUE	>Cluster 1009	QPVKIDNASPASTVHA	16	Positive-Low;Positive-Low	0.286011	0.955
B_1665124	0.699849	0.123876	TRUE	>Cluster 1026	HVADTLMQGVTLSSNL	16	Positive-Low;Positive-Low	0.249111	-0.29
B_1674939	0.720712	0.144738	TRUE	>Cluster 1026	LHVADTLMQGVTLSSN	16	Positive;Positive-Low	0.251444	-0.3785
B_1662683	0.446482	-0.12949	TRUE	>Cluster 1034	GSDNVTDFNAIATCDW	16	Positive;Positive-Low	0.268833	-0.0445
B_1692551	0.633099	0.057125	TRUE	>Cluster 1034	SDNVTDFNAIATCDWT	16	Positive-Low;Positive-Low	0.256393	0.012
B_39377	0.911162	0.351763	TRUE	>Cluster 104	LSGKPATIPDREAVLYQEFD	20	Positive	0.244318	0.6695
B_39378	0.973155	0.413755	TRUE	>Cluster 104	LSGKPATIPDREVLYQEFDE	20	Positive	0.244372	0.5895
B_1662374	0.904418	0.328445	TRUE	>Cluster 1044	GPQNQRNAPRITFGGP	16	Positive-Low;Positive	0.314348	0.9675
B_1686370	0.877805	0.301832	TRUE	>Cluster 1044	PQNQRNAPRITFGGPS	16	Positive-Low;Positive-Low	0.32384	1.1335
B_1429289	0.118728	-0.38644	FALSE	>Cluster 10460	EPVHVYVDDSII	12	Negative;Negative;Negative	0.204668	-0.1485
B_1490719	0.022905	-0.48226	FALSE	>Cluster 10460	PVHVYVDDSIIL	12	Negative;Negative;Negative	0.205677	-0.664
B_1420638	0.710768	0.205605	FALSE	>Cluster 10491	DFPSAELTGTQS	12	Negative;Negative;Negative	0.260872	1.016
B_1435513	0.674248	0.169085	FALSE	>Cluster 10491	FPSAELTGTQSV	12	Negative;Negative;Negative	0.250672	0.7315
B_1511423	0.158471	-0.34669	FALSE	>Cluster 10496	SVVRHLGVIKGI	12	Negative;Negative;Negative	0.204769	-1.003
B_1530876	0.068585	-0.43658	FALSE	>Cluster 10496	VVRHLGVIKGIL	12	Negative;Negative;Negative	0.20117	-1.2985
B_828303	0.938408	0.433245	TRUE	>Cluster 10499	VMPSQRIPSSAG	12	Positive	0.2489	1.122
B_828304	0.945769	0.440606	TRUE	>Cluster 10499	VMPSQRIPSSAR	12	Positive	0.242645	0.9415
B_1410219	0.218643	-0.28652	FALSE	>Cluster 10503	ALFKEFASRTFT	12	Negative;Negative;Negative	0.218564	-0.4545
B_1501718	0.248129	-0.25703	FALSE	>Cluster 10503	SALFKEFASRTF	12	Negative;Negative;Negative	0.212442	-0.544
B_1469234	0.194472	-0.31069	FALSE	>Cluster 10514	LLMPILPLRKML	12	Negative;Negative;Negative	0.182086	-1.3665
B_1536132	0.137098	-0.36806	FALSE	>Cluster 10514	YLLMPILPLRKM	12	Negative;Negative;Negative	0.170331	-1.3705
B_1490635	0.412185	-0.09298	FALSE	>Cluster 10530	PVEGVSSFMNVT	12	Negative;Negative;Negative	0.229811	-0.048
B_1522833	0.460761	-0.0444	FALSE	>Cluster 10530	VEGVSSFMNVTL	12	Negative;Negative;Negative	0.21673	-0.366
B_803702	0.902879	0.397716	TRUE	>Cluster 10532	KMRQLTEYGSAK	12	Positive	0.251639	0.3205
B_814267	0.929962	0.424799	TRUE	>Cluster 10532	RMRQLTEYGSAK	12	Positive	0.247173	0.2975
B_1493903	0.047109	-0.45805	FALSE	>Cluster 10533	QLYMIDPAGVCF	12	Negative;Negative;Negative	0.213262	-0.4175
B_1493904	0.097565	-0.4076	FALSE	>Cluster 10533	QLYMIDPAGVCL	12	Negative;Negative;Negative	0.190347	-0.434
B_1433339	0.007236	-0.49793	FALSE	>Cluster 10551	FIFDLAQLFKVF	12	Negative;Negative;Negative	0.173258	-1.8065
B_1479713	0.02541	-0.47975	FALSE	>Cluster 10551	NFIFDLAQLFKV	12	Negative;Negative;Negative	0.204901	-1.565
B_1424031	0.447327	-0.05784	FALSE	>Cluster 10560	DSHDTVFTSEEV	12	Negative;Negative;Negative	0.257194	0.539
B_1439283	0.382627	-0.12254	FALSE	>Cluster 10560	GDSHDTVFTSEE	12	Negative;Negative;Negative	0.258734	0.7215
B_1466131	0.040205	-0.46496	FALSE	>Cluster 10599	LFMVNEFSCNGI	12	Negative;Negative;Negative	0.19084	-0.7105
B_1506197	0.045932	-0.45923	FALSE	>Cluster 10599	SLFMVNEFSCNG	12	Negative;Negative;Negative	0.199353	-1.07
B_1686190	0.843848	0.267875	TRUE	>Cluster 1060	PNVQIHTIDGSSGVAN	16	Positive;Positive-Low	0.274273	0.513
B_1686274	0.710771	0.134797	TRUE	>Cluster 1060	PPNVQIHTIDGSSGVA	16	Positive;Positive	0.26636	0.6845
B_793682	0.985758	0.480595	TRUE	>Cluster 10602	GMLGSGSWQTLP	12	Positive	0.227106	0.4615
B_793686	0.988944	0.483781	TRUE	>Cluster 10602	GMLGSGSWQTSP	12	Positive	0.234154	0.8535
B_1418692	0.375981	-0.12918	TRUE	>Cluster 10604	CVPQAEVDWKFY	12	Positive;Negative;Positive	0.235054	0.357
B_1527624	0.723632	0.218469	TRUE	>Cluster 10604	VPQAEVDWKFYD	12	Positive;Negative;Positive	0.238049	0.3025
B_1420603	0.262776	-0.24239	FALSE	>Cluster 10611	DFMSLSEQLRKQ	12	Negative;Negative;Negative	0.231336	-0.3415
B_1434828	0.094273	-0.41089	FALSE	>Cluster 10611	FMSLSEQLRKQI	12	Negative;Negative;Negative	0.219419	-0.518
B_783964	0.923579	0.418416	TRUE	>Cluster 10614	AQGALWRLTDNV	12	Positive	0.237497	-0.289
B_783965	0.823705	0.318542	TRUE	>Cluster 10614	AQGALWRLTYNV	12	Positive	0.237591	-0.6915
B_1424311	0.741134	0.235971	FALSE	>Cluster 10615	DSTYGPLETPVG	12	Negative;Negative;Negative	0.257604	1.2585
B_1510537	0.842621	0.337458	FALSE	>Cluster 10615	STYGPLETPVGC	12	Negative;Negative;Negative	0.247377	1.0305
B_1446826	0.270374	-0.23479	FALSE	>Cluster 10621	HGAKPVSNCIKM	12	Negative;Negative;Negative	0.231719	0.301
B_1458734	0.089697	-0.41547	FALSE	>Cluster 10621	KHGAKPVSNCIK	12	Negative;Negative;Negative	0.251215	0.637
B_1429576	0.077509	-0.42765	FALSE	>Cluster 10623	ERCDVTFPCVSC	12	Negative;Negative;Negative	0.203943	-0.418
B_1496675	0.01893	-0.48623	FALSE	>Cluster 10623	RCDVTFPCVSCV	12	Negative;Negative;Negative	0.201668	-0.545
B_789589	0.899099	0.393936	TRUE	>Cluster 10624	ELFGGLHFWGST	12	Positive	0.21229	-0.65
B_789608	0.858416	0.353253	TRUE	>Cluster 10624	ELIGGLHFWGST	12	Positive	0.207593	-0.621
B_1446712	0.050048	-0.45511	FALSE	>Cluster 10642	HFIRVSTCSSKG	12	Negative;Negative;Negative	0.21734	-0.3315
B_1504691	0.036072	-0.46909	FALSE	>Cluster 10642	SHFIRVSTCSSK	12	Negative;Negative;Negative	0.218807	-0.691
B_1470889	0.895061	0.389898	TRUE	>Cluster 10651	LPLDKIQNQTLP	12	Positive;Negative;Positive	0.244745	0.3605
B_1516438	0.794221	0.289058	FALSE	>Cluster 10651	TLPLDKIQNQTL	12	Negative;Negative;Negative	0.243001	0.109
B_1511211	0.087343	-0.41782	FALSE	>Cluster 10653	SVRNLFASVKIY	12	Negative;Negative;Negative	0.195896	-0.9065
B_1528540	0.119249	-0.38591	FALSE	>Cluster 10653	VRNLFASVKIYQ	12	Negative;Negative;Negative	0.21491	-1.035
B_801236	0.988813	0.48365	TRUE	>Cluster 10654	HTAMSSRLSTAS	12	Positive	0.240725	0.183
B_801455	0.991109	0.485946	TRUE	>Cluster 10654	HTPMSSRLSTAS	12	Positive	0.243875	0.48
B_1493474	0.749063	0.2439	FALSE	>Cluster 10665	QLEQTNMHSHDV	12	Negative;Negative;Negative	0.262029	0.283
B_1493475	0.698482	0.193319	FALSE	>Cluster 10665	QLEQTNMHSLDV	12	Negative;Negative;Negative	0.254136	0.0465
B_1408285	0.212386	-0.29278	FALSE	>Cluster 10672	AFMPVQSWKFIV	12	Negative;Negative;Negative	0.216114	-0.741
B_1434796	0.171884	-0.33328	FALSE	>Cluster 10672	FMPVQSWKFIVP	12	Negative;Negative;Negative	0.224761	-0.578
B_824972	0.996936	0.491773	TRUE	>Cluster 10677	TLQRPPLMTAET	12	Positive	0.2438	0.541
B_825277	0.99916	0.493997	TRUE	>Cluster 10677	TLYRPPLMTAET	12	Positive	0.228294	0.282
B_1511297	0.64707	0.141907	FALSE	>Cluster 10678	SVSVDRESTSIH	12	Negative;Negative;Negative	0.236895	0.6445
B_1529441	0.67409	0.168927	FALSE	>Cluster 10678	VSVDRESTSIHD	12	Negative;Negative;Negative	0.251745	0.7225
B_1436648	0.027756	-0.47741	FALSE	>Cluster 10689	FTDYMPYIFTLL	12	Negative;Negative;Negative	0.162017	-0.914
B_1523535	0.048873	-0.45629	FALSE	>Cluster 10689	VFTDYMPYIFTL	12	Negative;Negative;Negative	0.200412	-0.7165
B_783893	0.909602	0.404439	TRUE	>Cluster 10694	AQAHTAATVYVR	12	Positive	0.223368	0.032
B_795038	0.904557	0.399394	TRUE	>Cluster 10694	GQAHTAATVYVR	12	Positive	0.235207	0.083
B_1437197	0.691362	0.186199	TRUE	>Cluster 10698	FVEPKNGGQFFV	12	Positive;Positive;Positive	0.239951	0.671
B_1522963	0.868216	0.363053	TRUE	>Cluster 10698	VEPKNGGQFFVS	12	Positive;Positive;Positive	0.243656	0.667
B_1412955	0.447962	-0.0572	FALSE	>Cluster 10702	ASTVVCGGKRTF	12	Negative;Negative;Negative	0.237897	0.069
B_1510504	0.14393	-0.36123	FALSE	>Cluster 10702	STVVCGGKRTFY	12	Negative;Negative;Negative	0.24028	-0.0385
B_1425721	0.370896	-0.13427	TRUE	>Cluster 10715	DYLADYDVAVTA	12	Positive;Positive;Positive	0.222006	-0.024
B_1425722	0.314051	-0.19111	TRUE	>Cluster 10715	DYLADYDVAVTV	12	Positive;Negative;Positive	0.210786	-0.1125
B_1449465	0.009635	-0.49553	FALSE	>Cluster 10718	IARGCYSSLIVD	12	Negative;Negative;Negative	0.190096	-0.6645
B_1449466	0.070935	-0.43423	FALSE	>Cluster 10718	IARGCYSSLTVD	12	Negative;Negative;Negative	0.213878	-0.1925
B_791836	0.982612	0.477449	TRUE	>Cluster 10721	GAVQPVGYDGAL	12	Positive	0.217147	0.765
B_791837	0.957504	0.452341	TRUE	>Cluster 10721	GAVQPVGYDVAL	12	Positive	0.213697	0.5335
B_1461184	0.518211	0.013048	FALSE	>Cluster 10724	KPRWKRQPNDDV	12	Negative;Negative;Negative	0.278756	1.4925
B_1493301	0.478382	-0.02678	FALSE	>Cluster 10724	QKPRWKRQPNDD	12	Negative;Negative;Negative	0.28579	1.5375
B_797532	0.940143	0.43498	TRUE	>Cluster 10725	GWTQRNLSTTLG	12	Positive	0.253403	0.298
B_797534	0.996107	0.490944	TRUE	>Cluster 10725	GWTQRNLSTTLL	12	Positive	0.249092	0.1715
B_1408040	0.069753	-0.43541	FALSE	>Cluster 10736	AFATHVCFKDCY	12	Negative;Negative;Negative	0.202112	-0.937
B_1431483	0.064978	-0.44019	FALSE	>Cluster 10736	FATHVCFKDCYS	12	Negative;Negative;Negative	0.206201	-0.878
B_1662299	0.479871	-0.0961	TRUE	>Cluster 1075	GPEHSLAEYHNESGIK	16	Positive;Positive	0.284656	0.7305
B_1662300	0.421826	-0.15415	TRUE	>Cluster 1075	GPEHSLAEYHNESGLK	16	Positive-Low;Positive	0.285744	0.661
B_801308	0.951533	0.44637	TRUE	>Cluster 10751	HTGLIGQDCWTK	12	Positive	0.255061	-0.001
B_801311	0.975995	0.470832	TRUE	>Cluster 10751	HTGLIGQDCWTQ	12	Positive	0.245112	0.016
B_1536210	0.162948	-0.34222	FALSE	>Cluster 10754	YLRHSSLFAQSE	12	Negative;Negative;Negative	0.216738	-0.4305
B_1536213	0.227104	-0.27806	FALSE	>Cluster 10754	YLRHSSLFAQTE	12	Negative;Negative;Negative	0.226026	-0.4475
B_1511451	0.891504	0.386341	TRUE	>Cluster 10755	SVVVQPRTTQDG	12	Positive;Negative;Positive	0.258783	0.894
B_1531074	0.836218	0.331055	FALSE	>Cluster 10755	VVVQPRTTQDGD	12	Negative;Negative;Negative	0.268831	1.3605
B_1473494	0.009216	-0.49595	FALSE	>Cluster 10769	LTLLFQLCTFTK	12	Negative;Negative;Negative	0.18424	-2.1645
B_1516309	0.02613	-0.47903	FALSE	>Cluster 10769	TLLFQLCTFTKS	12	Negative;Negative;Negative	0.199885	-1.7805
B_1482798	0.296262	-0.2089	FALSE	>Cluster 10779	NNVFMSEAKCWT	12	Negative;Negative;Negative	0.223205	-0.3705
B_1484761	0.143399	-0.36176	FALSE	>Cluster 10779	NVFMSEAKCWTE	12	Negative;Negative;Negative	0.221362	-0.422
B_1647616	0.772032	0.196059	TRUE	>Cluster 1079	CDVVQEQVNYVPLRAS	16	Positive-Low;Positive	0.274316	-0.022
B_1649753	0.650102	0.074128	TRUE	>Cluster 1079	DCDVVQEQVNYVPLRA	16	Positive-Low;Positive-Low	0.292285	0.022
B_1477323	0.360126	-0.14504	FALSE	>Cluster 10794	MPVKLKIQVVNS	12	Negative;Negative;Negative	0.217941	-0.7605
B_1490760	0.16978	-0.33538	FALSE	>Cluster 10794	PVKLKIQVVNSG	12	Negative;Negative;Negative	0.218949	-0.5195
B_1425770	0.532841	0.027678	TRUE	>Cluster 10795	DYPKCDRALPNM	12	Positive;Negative;Positive	0.264757	0.5
B_1531950	0.535055	0.029892	FALSE	>Cluster 10795	WDYPKCDRALPN	12	Negative;Negative;Negative	0.255841	0.6575
B_1482815	0.149955	-0.35521	FALSE	>Cluster 10802	NNVVYDGARLFA	12	Negative;Negative;Negative	0.241429	-0.3675
B_1485188	0.389399	-0.11576	FALSE	>Cluster 10802	NVVYDGARLFAS	12	Negative;Negative;Negative	0.20903	-0.257
B_1523810	0.214129	-0.29103	FALSE	>Cluster 10803	VGGCVTSNVPPI	12	Negative;Negative;Negative	0.24378	0.6355
B_1523811	0.175068	-0.3301	FALSE	>Cluster 10803	VGGCVTSNVPSI	12	Negative;Negative;Negative	0.238232	0.4205
B_1410436	0.445266	-0.0599	FALSE	>Cluster 10821	ALLTKMSEYKGP	12	Negative;Negative;Negative	0.222269	0.0195
B_1469584	0.274227	-0.23094	FALSE	>Cluster 10821	LLTKMSEYKGPV	12	Negative;Negative;Negative	0.229606	0.4625
B_1412911	0.775098	0.269935	FALSE	>Cluster 10840	ASTAYANSVFNI	12	Negative;Negative;Negative	0.222138	0.028
B_1413482	0.36242	-0.14274	FALSE	>Cluster 10840	ATTAYANSVFNI	12	Negative;Negative;Negative	0.230972	0.0095
B_783766	0.982746	0.477583	TRUE	>Cluster 10841	APVAPFLSGGQL	12	Positive	0.221939	0.311
B_783771	0.984909	0.479746	TRUE	>Cluster 10841	APVAPFLSGQQL	12	Positive	0.229944	0.234
B_811206	0.987633	0.48247	TRUE	>Cluster 10847	QQRPYVQDLQKW	12	Positive	0.246561	0.514
B_811213	0.992827	0.487664	TRUE	>Cluster 10847	QQRPYVQDLRKW	12	Positive	0.247057	0.3825
B_820139	0.998476	0.493313	TRUE	>Cluster 10862	SMRAPYPMPSFI	12	Positive	0.219404	0.5975
B_820140	0.999114	0.493951	TRUE	>Cluster 10862	SMRAPYPMPTFI	12	Positive	0.231247	0.5975
B_1452759	0.496695	-0.00847	FALSE	>Cluster 10877	ILSTVTGRMFHQ	12	Negative;Negative;Negative	0.229448	-0.528
B_1472997	0.671656	0.166493	FALSE	>Cluster 10877	LSTVTGRMFHQK	12	Negative;Negative;Negative	0.250072	-0.2995
B_1643090	0.245662	-0.33031	TRUE	>Cluster 1088	AAMLFDSHIVSKESGN	16	Positive;Positive	0.242762	-0.4335
B_1645241	0.741343	0.16537	TRUE	>Cluster 1088	AMLFDSHIVSKESGNT	16	Positive;Positive	0.251689	0.1225
B_1488548	0.116505	-0.38866	FALSE	>Cluster 10894	PLTNCVKMLTPK	12	Negative;Negative;Negative	0.242855	-0.47
B_1517672	0.20974	-0.29542	FALSE	>Cluster 10894	TPLTNCVKMLTP	12	Negative;Negative;Negative	0.239836	-0.6205
B_787130	0.861308	0.356145	TRUE	>Cluster 10895	DKGPFMVRQGIH	12	Positive	0.250912	0.067
B_787133	0.905557	0.400394	TRUE	>Cluster 10895	DKGPFMVRQGMH	12	Positive	0.256182	0.136
B_1431166	0.018006	-0.48716	FALSE	>Cluster 10916	EYYPLLFITGNT	12	Negative;Negative;Negative	0.200098	-0.813
B_1539160	0.010861	-0.4943	FALSE	>Cluster 10916	YYPLLFITGNTL	12	Negative;Negative;Negative	0.183387	-1.0805
B_788488	0.986313	0.48115	TRUE	>Cluster 10920	DVSPDMNLLLTN	12	Positive	0.212843	-0.5265
B_816740	0.991785	0.486622	TRUE	>Cluster 10920	RVSPDMNLLLTN	12	Positive	0.213279	-0.5895
B_1422066	0.588187	0.083024	TRUE	>Cluster 10927	DKSCEHQTPFEI	12	Positive;Negative;Positive	0.278396	0.7135
B_1502644	0.497245	-0.00792	FALSE	>Cluster 10927	SDKSCEHQTPFE	12	Negative;Negative;Negative	0.268904	1.047
B_814173	0.982679	0.477516	TRUE	>Cluster 10939	RMATTTEQLVVR	12	Positive	0.242394	-0.062
B_830309	0.996534	0.491372	TRUE	>Cluster 10939	WMATTTEQLVVR	12	Positive	0.237634	-0.1095
B_806277	0.750818	0.245655	TRUE	>Cluster 10940	LSAHSGTPPDEY	12	Positive	0.246386	2.1535
B_806278	0.841361	0.336198	TRUE	>Cluster 10940	LSAHSGTPPDKY	12	Positive	0.255666	2.076
B_1425959	0.826049	0.320886	FALSE	>Cluster 10945	EADPKGKYSQSL	12	Negative;Negative;Negative	0.245788	1.6585
B_1465287	0.690875	0.185712	FALSE	>Cluster 10945	LEADPKGKYSQS	12	Negative;Negative;Negative	0.249197	1.4685
B_1414732	0.144244	-0.36092	FALSE	>Cluster 10947	AYTAALISGTAT	12	Negative;Negative;Negative	0.186095	-0.004
B_1537946	0.174637	-0.33053	FALSE	>Cluster 10947	YTAALISGTATA	12	Negative;Negative;Negative	0.200771	0.0315
B_1475385	0.023239	-0.48192	FALSE	>Cluster 10948	LYVAILQCTKFT	12	Negative;Negative;Negative	0.188401	-1.366
B_1538371	0.026673	-0.47849	FALSE	>Cluster 10948	YVAILQCTKFTL	12	Negative;Negative;Negative	0.195359	-1.2885
B_1443388	0.06737	-0.43779	FALSE	>Cluster 10965	GRCVRKLNRLKT	12	Negative;Negative;Negative	0.24872	-0.6425
B_1496778	0.047643	-0.45752	FALSE	>Cluster 10965	RCVRKLNRLKTC	12	Negative;Negative;Negative	0.249456	-0.8695
B_1443150	0.936959	0.431796	TRUE	>Cluster 10966	GPYRDAQVVQLP	12	Positive;Negative;Positive	0.239108	0.3635
B_1534932	0.827099	0.321936	FALSE	>Cluster 10966	YGPYRDAQVVQL	12	Negative;Negative;Negative	0.25551	0.5165
B_1417001	0.014596	-0.49057	FALSE	>Cluster 10968	CLSTLMKCDHCG	12	Negative;Negative;Negative	0.203077	-0.9255
B_1475787	0.005507	-0.49966	FALSE	>Cluster 10968	MCLSTLMKCDHC	12	Negative;Negative;Negative	0.222818	-1.187
B_1647752	0.072381	-0.50359	TRUE	>Cluster 1099	CFKVYFKGQTTHESSS	16	Positive;Positive	0.278269	0.395
B_1657603	0.101048	-0.47493	TRUE	>Cluster 1099	FKVYFKGQTTHESSSA	16	Positive;Positive	0.287299	0.781
B_818427	0.9961	0.490937	TRUE	>Cluster 10990	SGVYKVAYDLRL	12	Positive	0.218915	-0.5815
B_818437	0.99386	0.488697	TRUE	>Cluster 10990	SGVYKVAYDRLH	12	Positive	0.218703	-0.2805
B_1418021	0.390249	-0.11491	TRUE	>Cluster 10993	CSQHTHYIKDGD	12	Positive;Negative;Positive	0.246519	0.379
B_1431739	0.091337	-0.41383	FALSE	>Cluster 10993	FCSQHTHYIKDG	12	Negative;Negative;Negative	0.241715	-0.0305
B_782331	0.596899	0.091736	TRUE	>Cluster 10996	AIYTHGHDQLYE	12	Positive	0.245292	0.1655
B_782332	0.800986	0.295823	TRUE	>Cluster 10996	AIYTHGHDQLYK	12	Positive	0.250287	0.084
B_1686971	0.814381	0.238408	FALSE	>Cluster 1100	PVLFTNSTDTVNHDSF	16	Negative;Negative	0.288662	0.358
B_1704139	0.96471	0.388736	TRUE	>Cluster 1100	VLFTNSTDTVNHDSFN	16	Positive-Low;Positive-Low	0.28365	0.484
B_783120	0.951875	0.446712	TRUE	>Cluster 11006	AMVEVASTAAGQ	12	Positive	0.191185	0.296
B_789757	0.79807	0.292907	TRUE	>Cluster 11006	EMVEVASTAAGQ	12	Positive	0.200507	0.3145
B_793033	0.995332	0.490169	TRUE	>Cluster 11014	GLDGAGAALRTS	12	Positive	0.202303	0.528
B_802484	0.9743	0.469137	TRUE	>Cluster 11014	ILDGAGAALRTS	12	Positive	0.198841	0.2485
B_1474184	0.015424	-0.48974	FALSE	>Cluster 11016	LVILNLLLILQK	12	Negative;Negative;Negative	0.142664	-2.861
B_1524622	0.012354	-0.49281	FALSE	>Cluster 11016	VILNLLLILQKL	12	Negative;Negative;Negative	0.159937	-2.7055
B_1512090	0.14767	-0.35749	FALSE	>Cluster 11025	SYYSYMMPIMGL	12	Negative;Negative;Negative	0.158681	-0.9525
B_1539242	0.132611	-0.37255	FALSE	>Cluster 11025	YYSYMMPIMGLT	12	Negative;Negative;Negative	0.15138	-0.955
B_1505261	0.021517	-0.48365	FALSE	>Cluster 11026	SIREFAVYSFYA	12	Negative;Negative;Negative	0.19594	-0.947
B_1505262	0.096941	-0.40822	FALSE	>Cluster 11026	SIREFAVYSSYA	12	Negative;Negative;Negative	0.206057	-0.453
B_812176	0.9866	0.481437	TRUE	>Cluster 11040	QVPDTDIGDRRL	12	Positive	0.263379	1.302
B_812182	0.985524	0.480361	TRUE	>Cluster 11040	QVPDTDIGDRRY	12	Positive	0.267518	1.366
B_830597	0.996688	0.491525	TRUE	>Cluster 11042	WPTTHGSMSLLG	12	Positive	0.234898	0.2595
B_830600	0.996236	0.491073	TRUE	>Cluster 11042	WPTTHGSMSLLL	12	Positive	0.212364	0.115
B_1454870	0.85184	0.346677	FALSE	>Cluster 11055	ISTTKVKILSMI	12	Negative;Negative;Negative	0.205884	-0.7385
B_1510424	0.06092	-0.44424	FALSE	>Cluster 11055	STTKVKILSMIR	12	Negative;Negative;Negative	0.213582	-1.0365
B_1425743	0.254895	-0.25027	FALSE	>Cluster 11067	DYMDIIRRLLLT	12	Negative;Negative;Negative	0.192975	-1.8945
B_1446524	0.231686	-0.27348	FALSE	>Cluster 11067	HDYMDIIRRLLL	12	Negative;Negative;Negative	0.198391	-1.5755
B_781654	0.854919	0.349756	TRUE	>Cluster 11068	AGQPDGGLRNHR	12	Positive	0.264365	1.4515
B_781655	0.909828	0.404665	TRUE	>Cluster 11068	AGQPDGGLRNPR	12	Positive	0.262801	1.696
B_1474103	0.001488	-0.50367	FALSE	>Cluster 11079	LVFSTGSYFCVN	12	Negative;Negative;Negative	0.192075	-0.691
B_1523512	0.002821	-0.50234	FALSE	>Cluster 11079	VFSTGSYFCVNS	12	Negative;Negative;Negative	0.205334	-0.444
B_808565	0.990074	0.484911	TRUE	>Cluster 11088	NPQPSLMGSRAL	12	Positive	0.254467	0.7755
B_808566	0.959891	0.454728	TRUE	>Cluster 11088	NPQPSLMGSWAL	12	Positive	0.234874	0.5365
B_806472	0.904044	0.398881	TRUE	>Cluster 11091	LTGARPNVVGSP	12	Positive	0.249608	0.9445
B_816325	0.787936	0.282773	TRUE	>Cluster 11091	RTGARPNVVGSP	12	Positive	0.268801	1.147
B_790734	0.887016	0.381853	TRUE	>Cluster 11115	EYMKWPLWQLNG	12	Positive	0.222061	-0.4445
B_797588	0.915389	0.410226	TRUE	>Cluster 11115	GYMKWPLWQLNG	12	Positive	0.221026	-0.4285
B_781788	0.959994	0.454831	TRUE	>Cluster 11118	AGTPVSVRSGVG	12	Positive	0.227491	0.8575
B_782846	0.964221	0.459058	TRUE	>Cluster 11118	ALTPVSVRSGVG	12	Positive	0.20965	0.415
B_1462804	0.837221	0.332058	TRUE	>Cluster 11143	KVDGIIQQLPEA	12	Positive;Positive;Positive	0.22663	0.1005
B_1522151	0.645281	0.140118	FALSE	>Cluster 11143	VDGIIQQLPEAY	12	Negative;Negative;Negative	0.215319	0.052
B_1420173	0.709565	0.204402	FALSE	>Cluster 11148	DEAWGSTMTFSV	12	Negative;Negative;Negative	0.225607	0.161
B_1439003	0.896197	0.391034	FALSE	>Cluster 11148	GDEAWGSTMTFS	12	Negative;Negative;Negative	0.228741	0.6115
B_1646563	0.936118	0.360144	TRUE	>Cluster 1115	ATSASLFPPWTAAAGV	16	Positive-Low;Positive-Low	0.232279	0.498
B_1700156	0.936236	0.360263	TRUE	>Cluster 1115	TSASLFPPWTAAAGVP	16	Positive-Low;Positive	0.219411	0.528
B_780442	0.986557	0.481394	TRUE	>Cluster 11152	AADRVLGGATLL	12	Positive	0.206542	-0.1235
B_783173	0.963658	0.458495	TRUE	>Cluster 11152	ANDRVLGGATLL	12	Positive	0.233456	-0.015
B_810332	0.97782	0.472657	TRUE	>Cluster 11156	QIYHPMSRGAVK	12	Positive	0.24012	0.2535
B_810618	0.988195	0.483032	TRUE	>Cluster 11156	QLYHPMSRGAVK	12	Positive	0.239864	0.212
B_793823	0.947136	0.441973	TRUE	>Cluster 11159	GNGLSAYLSTSS	12	Positive	0.218577	0.204
B_797571	0.942744	0.437581	TRUE	>Cluster 11159	GYGLSAYLSTSS	12	Positive	0.195627	0.026
B_1421029	0.657534	0.152371	FALSE	>Cluster 11167	DGKSFMLIFGGV	12	Negative;Negative;Negative	0.188351	-1.196
B_1441581	0.194903	-0.31026	FALSE	>Cluster 11167	GKSFMLIFGGVV	12	Negative;Negative;Negative	0.160934	-1.4595
B_1471160	0.208145	-0.29702	FALSE	>Cluster 11168	LPVMAAPTGITL	12	Negative;Negative;Negative	0.202376	0.2355
B_1471161	0.217954	-0.28721	FALSE	>Cluster 11168	LPVMAAPTGVTL	12	Negative;Negative;Negative	0.201208	0.3895
B_812387	0.994334	0.489171	TRUE	>Cluster 11169	QWNWPVRSEANG	12	Positive	0.244695	0.801
B_812388	0.996255	0.491092	TRUE	>Cluster 11169	QWNWPVRSEANV	12	Positive	0.249921	0.619
B_1655870	0.07994	-0.49603	FALSE	>Cluster 1117	EWNFSLGIILLFITII	16	Negative;Negative	0.120914	-2.65
B_1707949	0.007428	-0.56855	FALSE	>Cluster 1117	WNFSLGIILLFITIIL	16	Negative;Negative	0.105	-2.7725
B_781125	0.98064	0.475477	TRUE	>Cluster 11176	AEHRGPGSTRII	12	Positive	0.254975	1.216
B_781126	0.994261	0.489098	TRUE	>Cluster 11176	AEHRGPGSTRLI	12	Positive	0.257394	1.188
B_804664	0.940587	0.435424	TRUE	>Cluster 11181	LAGAAPDTRFVS	12	Positive	0.23047	0.7385
B_804669	0.862132	0.356969	TRUE	>Cluster 11181	LAGAAPDTRVVS	12	Positive	0.225075	0.877
B_1455811	0.08815	-0.41701	FALSE	>Cluster 11198	IVNAANIHLKHG	12	Negative;Negative;Negative	0.242666	-0.5645
B_1524848	0.244881	-0.26028	FALSE	>Cluster 11198	VIVNAANIHLKH	12	Negative;Negative;Negative	0.224635	-0.8705
B_1449005	0.153597	-0.35157	FALSE	>Cluster 11207	HYPTGGCLIAFL	12	Negative;Negative;Negative	0.210431	-0.488
B_1537002	0.119753	-0.38541	FALSE	>Cluster 11207	YPTGGCLIAFLV	12	Negative;Negative;Negative	0.177594	-0.9545
B_792603	0.970323	0.46516	TRUE	>Cluster 11215	GHALSAYLSTSS	12	Positive	0.209404	-0.121
B_792780	0.83275	0.327587	TRUE	>Cluster 11215	GHVLSAYLSTSS	12	Positive	0.206681	-0.557
B_1437238	0.010463	-0.4947	FALSE	>Cluster 11229	FVGCVRKCCSID	12	Negative;Negative;Negative	0.197665	-1.0485
B_1523689	0.048127	-0.45704	FALSE	>Cluster 11229	VGCVRKCCSIDS	12	Negative;Negative;Negative	0.194793	-0.8605
B_809342	0.978611	0.473448	TRUE	>Cluster 11234	PHHNPPAISYLA	12	Positive	0.251614	0.8525
B_813415	0.976865	0.471702	TRUE	>Cluster 11234	RHHNPPAISYLA	12	Positive	0.256928	0.674
B_791752	0.997387	0.492224	TRUE	>Cluster 11237	GARWFHDEGRWH	12	Positive	0.245676	0.264
B_793876	0.981347	0.476184	TRUE	>Cluster 11237	GNRWFHDEGRWH	12	Positive	0.259859	0.3425
B_1438068	0.009219	-0.49594	FALSE	>Cluster 11249	FYSKWYIRVGAR	12	Negative;Negative;Negative	0.230732	-0.705
B_1446815	0.024237	-0.48093	FALSE	>Cluster 11249	HFYSKWYIRVGA	12	Negative;Negative;Negative	0.221524	-0.769
B_795476	0.956773	0.45161	TRUE	>Cluster 11255	GQRGLTSPLFNG	12	Positive	0.250346	0.275
B_795515	0.887052	0.381889	TRUE	>Cluster 11255	GQSGLTSPLFNG	12	Positive	0.240377	0.3575
B_1514958	0.13955	-0.36561	FALSE	>Cluster 11257	TIAEILIIIMKT	12	Negative;Negative;Negative	0.184768	-2.1365
B_1529738	0.039427	-0.46574	FALSE	>Cluster 11257	VTIAEILIIIMK	12	Negative;Negative;Negative	0.176183	-2.2405
B_1480780	0.121278	-0.38388	FALSE	>Cluster 11264	NHSYIYHSAFAE	12	Negative;Negative;Negative	0.224046	-0.3885
B_1494060	0.106767	-0.3984	FALSE	>Cluster 11264	QNHSYIYHSAFA	12	Negative;Negative;Negative	0.219369	-0.359
B_798540	0.999996	0.494833	TRUE	>Cluster 11265	HGTDRKSTRLNS	12	Positive	0.280394	0.876
B_813335	0.999962	0.494799	TRUE	>Cluster 11265	RGTDRKSTRLNS	12	Positive	0.285879	0.8875
B_1448048	0.108901	-0.39626	FALSE	>Cluster 11267	HRFYSLRAAVHK	12	Negative;Negative;Negative	0.232712	-0.9225
B_1467204	0.055979	-0.44918	FALSE	>Cluster 11267	LHRFYSLRAAVH	12	Negative;Negative;Negative	0.22156	-1.025
B_788982	0.994905	0.489742	TRUE	>Cluster 11269	EASGSPSGFWPS	12	Positive	0.220048	1.4685
B_809640	0.99724	0.492077	TRUE	>Cluster 11269	QASGSPSGFWPS	12	Positive	0.223606	1.465
B_1662415	0.921035	0.345062	TRUE	>Cluster 1128	GQDFKTFDLLKYDFTE	16	Positive;Positive-Low	0.258981	-0.4125
B_1662673	0.949367	0.373394	FALSE	>Cluster 1128	GSDFKTFDLLKYDFTE	16	Negative;Negative	0.252147	-0.4125
B_795084	0.995026	0.489863	TRUE	>Cluster 11288	GQAPSVPFFASF	12	Positive	0.231352	0.3625
B_818115	0.988754	0.483591	TRUE	>Cluster 11288	SGQAPSVPFFAS	12	Positive	0.229515	0.6725
B_788141	0.939648	0.434485	TRUE	>Cluster 11292	DSQGGTLTQRGH	12	Positive	0.275949	1.074
B_791355	0.796488	0.291325	TRUE	>Cluster 11292	FSQGGTLTQRGH	12	Positive	0.265359	0.743
B_1482977	0.03374	-0.47142	FALSE	>Cluster 11294	NPKTPKYKFVRI	12	Negative;Negative;Negative	0.256304	0.5095
B_1487990	0.021129	-0.48403	FALSE	>Cluster 11294	PKTPKYKFVRIQ	12	Negative;Negative;Negative	0.250557	0.09
B_786273	0.946168	0.441005	TRUE	>Cluster 11295	CQHPSNGSWCPW	12	Positive	0.228049	1.091
B_786274	0.981407	0.476244	TRUE	>Cluster 11295	CQHPSNGSWYPW	12	Positive	0.241034	1.1695
B_1412583	0.189453	-0.31571	FALSE	>Cluster 11305	ASGSDSESSVDP	12	Negative;Negative;Negative	0.207433	1.889
B_1504426	0.151371	-0.35379	FALSE	>Cluster 11305	SGSDSESSVDPL	12	Negative;Negative;Negative	0.212617	1.8025
B_830688	0.977197	0.472034	TRUE	>Cluster 11314	WQHGQSSFPLMV	12	Positive	0.251551	0.327
B_830721	0.965901	0.460738	TRUE	>Cluster 11314	WQQGQSSFPLMV	12	Positive	0.256007	0.527
B_1434712	0.427488	-0.07767	FALSE	>Cluster 11316	FMGRIRSLYPVA	12	Negative;Negative;Negative	0.202978	-0.591
B_1439919	0.571477	0.066314	FALSE	>Cluster 11316	GFMGRIRSLYPV	12	Negative;Negative;Negative	0.210163	-0.6565
B_1513698	0.00934	-0.49582	FALSE	>Cluster 11323	TFCALCVISLAM	12	Negative;Negative;Negative	0.125721	-2.0875
B_1513699	0.016048	-0.48912	FALSE	>Cluster 11323	TFCALCVISVAM	12	Negative;Negative;Negative	0.1343	-1.966
B_1454159	0.598431	0.093269	TRUE	>Cluster 11328	IRFEYNPPTDKL	12	Positive;Negative;Positive	0.248001	1.401
B_1497327	0.848491	0.343328	TRUE	>Cluster 11328	RFEYNPPTDKLA	12	Positive;Negative;Positive	0.258605	1.3135
B_808620	0.995296	0.490133	TRUE	>Cluster 11352	NPQPSPMGSREM	12	Positive	0.260916	1.953
B_808621	0.987356	0.482193	TRUE	>Cluster 11352	NPQPSPMGSREQ	12	Positive	0.268739	2.053
B_1426135	0.278979	-0.22618	FALSE	>Cluster 11365	EAPFLYLLALIY	12	Negative;Negative;Negative	0.12537	-2.276
B_1465309	0.134056	-0.37111	FALSE	>Cluster 11365	LEAPFLYLLALI	12	Negative;Negative;Negative	0.137452	-1.84
B_1433789	0.686462	0.181299	TRUE	>Cluster 11396	FKFSDGQGVPIA	12	Positive;Positive;Negative	0.238998	0.6765
B_1458158	0.36484	-0.14032	FALSE	>Cluster 11396	KFSDGQGVPIAF	12	Negative;Negative;Negative	0.243548	0.8625
B_1474718	0.027732	-0.47743	FALSE	>Cluster 11398	LVYMILPTFNMQ	12	Negative;Negative;Negative	0.180454	-1.3345
B_1531518	0.109697	-0.39547	FALSE	>Cluster 11398	VYMILPTFNMQS	12	Negative;Negative;Negative	0.199168	-1.0525
B_1449725	0.047309	-0.45785	FALSE	>Cluster 11400	ICLENHVMVDCR	12	Negative;Negative;Negative	0.208586	-1.0795
B_1449778	0.091503	-0.41366	FALSE	>Cluster 11400	ICSENHVMVDCR	12	Negative;Negative;Negative	0.212199	-0.5505
B_1411826	0.673567	0.168404	FALSE	>Cluster 11401	APVLGCLGSECS	12	Negative;Negative;Negative	0.172977	-0.3715
B_1507979	0.6787	0.173537	FALSE	>Cluster 11401	SPVLGCLGSECS	12	Negative;Negative;Negative	0.174697	-0.294
B_1477687	0.005623	-0.49954	FALSE	>Cluster 11408	MSILWLMWPLTI	12	Negative;Negative;Negative	0.160651	-2.0325
B_1505150	0.004153	-0.50101	FALSE	>Cluster 11408	SILWLMWPLTII	12	Negative;Negative;Negative	0.101781	-1.987
B_1446900	0.182514	-0.32265	FALSE	>Cluster 11411	HGLGTYYILDRV	12	Negative;Negative;Negative	0.210713	-0.793
B_1480293	0.169512	-0.33565	FALSE	>Cluster 11411	NGLGTYYILDRV	12	Negative;Negative;Negative	0.214606	-0.722
B_1495384	0.46111	-0.04405	FALSE	>Cluster 11412	QSYNGIKVLPPL	12	Negative;Negative;Negative	0.22296	-0.0045
B_1511905	0.291896	-0.21327	FALSE	>Cluster 11412	SYNGIKVLPPLL	12	Negative;Negative;Negative	0.2025	-0.1625
B_1430153	0.144068	-0.36109	FALSE	>Cluster 11446	ETELFESGFVVR	12	Negative;Negative;Negative	0.218123	-0.492
B_1513488	0.010745	-0.49442	FALSE	>Cluster 11446	TELFESGFVVRI	12	Negative;Negative;Negative	0.22819	-0.8735
B_1417442	0.367377	-0.13779	FALSE	>Cluster 11449	CPAGTNHLTCHN	12	Negative;Negative;Negative	0.255711	0.2355
B_1485735	0.415984	-0.08918	FALSE	>Cluster 11449	PAGTNHLTCHNL	12	Negative;Negative;Negative	0.261569	0.0865
B_1446388	0.333441	-0.17172	FALSE	>Cluster 11453	HCTLCCGTVSYP	12	Negative;Negative;Negative	0.211698	-0.75
B_1467037	0.03934	-0.46582	FALSE	>Cluster 11453	LHCTLCCGTVSY	12	Negative;Negative;Negative	0.205323	-1.0795
B_1464769	0.647571	0.142408	FALSE	>Cluster 11457	LDDDARTFVQSN	12	Negative;Negative;Negative	0.249878	0.4625
B_1516034	0.584017	0.078854	FALSE	>Cluster 11457	TLDDDARTFVQS	12	Negative;Negative;Negative	0.24058	0.509
B_1659473	0.290766	-0.28521	FALSE	>Cluster 1146	FVTDPSLIIASSPALV	16	Negative;Negative	0.225193	0.029
B_1706172	0.294627	-0.28135	FALSE	>Cluster 1146	VTDPSLIIASSPALVD	16	Negative;Negative	0.216026	0.1165
B_1444355	0.375219	-0.12994	FALSE	>Cluster 11494	GTCPFSFSKLNN	12	Negative;Negative;Negative	0.225342	-0.0215
B_1512824	0.103814	-0.40135	FALSE	>Cluster 11494	TCPFSFSKLNNF	12	Negative;Negative;Negative	0.211936	-0.3675
B_825263	0.998418	0.493255	TRUE	>Cluster 11499	TLYRPPLMSSET	12	Positive	0.222126	0.424
B_825270	0.998681	0.493518	TRUE	>Cluster 11499	TLYRPPLMSTET	12	Positive	0.225582	0.395
B_1407936	0.855257	0.350094	TRUE	>Cluster 11523	AEPVRDEFSIET	12	Positive;Negative;Positive	0.241522	0.4595
B_1512184	0.728775	0.223612	TRUE	>Cluster 11523	TAEPVRDEFSIE	12	Positive;Negative;Positive	0.241389	0.6995
B_1428518	0.251602	-0.25356	FALSE	>Cluster 11540	ELLIQQRIQFMM	12	Negative;Negative;Negative	0.220321	-1.429
B_1468990	0.099649	-0.40551	FALSE	>Cluster 11540	LLIQQRIQFMMS	12	Negative;Negative;Negative	0.218815	-1.494
B_799666	0.919663	0.4145	TRUE	>Cluster 11549	HNNSPDLSGLTH	12	Positive	0.256722	0.978
B_799667	0.905267	0.400104	TRUE	>Cluster 11549	HNNSPDLSGLTN	12	Positive	0.259311	1.0245
B_788977	0.861327	0.356164	TRUE	>Cluster 11554	EASFPRLGTSAI	12	Positive	0.230257	0.4015
B_790288	0.737992	0.232829	TRUE	>Cluster 11554	ESSFPRLGTSAI	12	Positive	0.23458	0.5125
B_816437	0.976497	0.471334	TRUE	>Cluster 11561	RTPEMTSLMARD	12	Positive	0.252044	0.0425
B_816438	0.960674	0.455511	TRUE	>Cluster 11561	RTPEMTSLMARE	12	Positive	0.243303	0.001
B_811731	0.972015	0.466852	TRUE	>Cluster 11597	QSYRLLANEWNM	12	Positive	0.215577	-0.627
B_812023	0.961547	0.456384	TRUE	>Cluster 11597	QTYRLLANEWNM	12	Positive	0.22151	-0.657
B_1439343	0.187872	-0.31729	FALSE	>Cluster 11604	GDVITSGDITCV	12	Negative;Negative;Negative	0.217768	0.14
B_1523720	0.271817	-0.23335	FALSE	>Cluster 11604	VGDVITSGDITC	12	Negative;Negative;Negative	0.226051	0.2535
B_807371	0.966288	0.461125	TRUE	>Cluster 11606	MRDAASAALSFE	12	Positive	0.18642	0.0905
B_807372	0.975956	0.470793	TRUE	>Cluster 11606	MRDAASAALSFG	12	Positive	0.179854	0.1015
B_1408636	0.010968	-0.49419	FALSE	>Cluster 11608	AGGLIAILVTCF	12	Negative;Negative;Negative	0.173068	-1.75
B_1449239	0.014049	-0.49111	FALSE	>Cluster 11608	IAGGLIAILVTC	12	Negative;Negative;Negative	0.136199	-1.569
B_820028	0.991878	0.486715	TRUE	>Cluster 11610	SMGPNTSYSLAA	12	Positive	0.195393	0.856
B_820030	0.987558	0.482395	TRUE	>Cluster 11610	SMGPNTSYSLAN	12	Positive	0.245563	0.863
B_1463666	0.016029	-0.48913	FALSE	>Cluster 11611	KYYTIGSLYVSW	12	Negative;Negative;Negative	0.192013	-0.6995
B_1539253	0.019825	-0.48534	FALSE	>Cluster 11611	YYTIGSLYVSWS	12	Negative;Negative;Negative	0.173212	-0.6295
B_811884	0.999814	0.494651	TRUE	>Cluster 11630	QTCALPISSARI	12	Positive	0.230614	-0.1135
B_828942	0.999978	0.494815	TRUE	>Cluster 11630	VQTCALPISSAR	12	Positive	0.21901	-0.067
B_1410043	0.256408	-0.24876	FALSE	>Cluster 11641	AKYIPLVGTPLH	12	Negative;Negative;Negative	0.219957	-0.154
B_1463448	0.323044	-0.18212	FALSE	>Cluster 11641	KYIPLVGTPLHP	12	Negative;Negative;Negative	0.233617	-0.007
B_1451552	0.007875	-0.49729	FALSE	>Cluster 11646	IIILIIFCFVLE	12	Negative;Negative;Negative	0.120004	-3.698
B_1524543	0.003001	-0.50216	FALSE	>Cluster 11646	VIIILIIFCFVL	12	Negative;Negative;Negative	0.116811	-3.656
B_1416045	0.280666	-0.2245	FALSE	>Cluster 11649	CGIISLQKGVLP	12	Negative;Negative;Negative	0.205174	-0.7055
B_1441022	0.472859	-0.0323	FALSE	>Cluster 11649	GIISLQKGVLPQ	12	Negative;Negative;Negative	0.226539	-0.505
B_1475369	0.002981	-0.50218	FALSE	>Cluster 11651	LYTNFRIDVPFA	12	Negative;Negative;Negative	0.23022	-0.509
B_1475371	0.020824	-0.48434	FALSE	>Cluster 11651	LYTNFRIDVPSA	12	Negative;Negative;Negative	0.234121	-0.106
B_1435317	0.152926	-0.35224	FALSE	>Cluster 11652	FNVSSLAYYEPV	12	Negative;Negative;Negative	0.192098	-0.1105
B_1503742	0.309107	-0.19606	FALSE	>Cluster 11652	SFNVSSLAYYEP	12	Negative;Negative;Negative	0.192078	-0.0625
B_1520212	0.237771	-0.26739	FALSE	>Cluster 11654	TVLDHTDWCRCS	12	Negative;Negative;Negative	0.227843	-0.2765
B_1525653	0.115728	-0.38944	FALSE	>Cluster 11654	VLDHTDWCRCSC	12	Negative;Negative;Negative	0.229323	-0.4135
B_807376	0.980781	0.475618	TRUE	>Cluster 11659	MRDAASAALSLD	12	Positive	0.181948	0.078
B_807377	0.988954	0.483791	TRUE	>Cluster 11659	MRDAASAALSLG	12	Positive	0.167287	0.0795
B_1437598	0.00554	-0.49962	FALSE	>Cluster 11679	FVTLMVFLCAVL	12	Negative;Negative;Negative	0.118121	-2.7125
B_1529880	0.025507	-0.47966	FALSE	>Cluster 11679	VTLMVFLCAVLM	12	Negative;Negative;Negative	0.114197	-2.657
B_810904	0.997692	0.49253	TRUE	>Cluster 11688	QPGVSDLWLNAR	12	Positive	0.233596	-0.147
B_811014	0.986906	0.481743	TRUE	>Cluster 11688	QQGVSDLWLNAR	12	Positive	0.234533	-0.3315
B_1472752	0.288461	-0.2167	FALSE	>Cluster 11708	LSMIRGPPRAEL	12	Negative;Negative;Negative	0.223819	0.8395
B_1506664	0.500072	-0.00509	FALSE	>Cluster 11708	SLSMIRGPPRAE	12	Negative;Negative;Negative	0.226815	0.6345
B_1415324	0.134701	-0.37046	FALSE	>Cluster 11715	CDFLKATCEQCG	12	Negative;Negative;Negative	0.22286	-0.489
B_1512658	0.160806	-0.34436	FALSE	>Cluster 11715	TCDFLKATCEQC	12	Negative;Negative;Negative	0.228978	-0.5535
B_1691956	0.734544	0.158571	TRUE	>Cluster 1174	SAEVSRQVIQDVKDGT	16	Positive;Positive	0.209179	0.509
B_1705740	0.600883	0.024909	TRUE	>Cluster 1174	VSAEVSRQVIQDVKDG	16	Positive;Positive	0.219961	0.287
B_826562	0.993417	0.488254	TRUE	>Cluster 11740	TTSAETSNRPTA	12	Positive	0.284895	1.6755
B_826571	0.983825	0.478662	TRUE	>Cluster 11740	TTSAETSNRSTA	12	Positive	0.279268	1.4885
B_1410401	0.010368	-0.4948	FALSE	>Cluster 11743	ALLFRNIKCNYV	12	Negative;Negative;Negative	0.198901	-1.4435
B_1516311	0.004344	-0.50082	FALSE	>Cluster 11743	TLLFRNIKCNYV	12	Negative;Negative;Negative	0.207388	-1.4365
B_1533227	0.089154	-0.41601	FALSE	>Cluster 11755	WYIGAIVFRLSR	12	Negative;Negative;Negative	0.180319	-1.475
B_1535281	0.080739	-0.42442	FALSE	>Cluster 11755	YIGAIVFRLSRL	12	Negative;Negative;Negative	0.180483	-1.5975
B_789693	0.93769	0.432527	TRUE	>Cluster 11758	ELVGGLHFWGSM	12	Positive	0.186649	-0.7335
B_789694	0.969261	0.464098	TRUE	>Cluster 11758	ELVGGLHFWGSS	12	Positive	0.195338	-0.438
B_1425695	0.472651	-0.03251	FALSE	>Cluster 11763	DYKHYTPSFKKG	12	Negative;Negative;Negative	0.266256	0.7365
B_1535673	0.220245	-0.28492	FALSE	>Cluster 11763	YKHYTPSFKKGA	12	Negative;Negative;Negative	0.267786	0.6535
B_808275	0.997841	0.492678	TRUE	>Cluster 11766	NPHPSPMGSRAL	12	Positive	0.259611	1.6355
B_808699	0.993051	0.487888	TRUE	>Cluster 11766	NPRPSPMGSRAL	12	Positive	0.255673	1.7025
B_1409872	0.214974	-0.29019	FALSE	>Cluster 11768	AKPIALELVTIR	12	Negative;Negative;Negative	0.220599	-0.989
B_1512312	0.428869	-0.07629	FALSE	>Cluster 11768	TAKPIALELVTI	12	Negative;Negative;Negative	0.219365	-0.6595
B_1515545	0.002789	-0.50237	FALSE	>Cluster 11769	TKCFGGCVFAYV	12	Negative;Negative;Negative	0.189454	-1.1075
B_1518251	0.011984	-0.49318	FALSE	>Cluster 11769	TRCFGGCVFAYV	12	Negative;Negative;Negative	0.181624	-1.1465
B_1434822	0.02689	-0.47827	FALSE	>Cluster 11771	FMSFTVLCLTPV	12	Negative;Negative;Negative	0.175317	-1.521
B_1477665	0.006952	-0.49821	FALSE	>Cluster 11771	MSFTVLCLTPVY	12	Negative;Negative;Negative	0.182389	-1.4095
B_1677230	0.785499	0.209525	TRUE	>Cluster 1179	LQNYGDSATLPKGIMM	16	Positive-Low;Positive	0.256675	0.6815
B_1688569	0.857118	0.281144	TRUE	>Cluster 1179	QNYGDSATLPKGIMMN	16	Positive-Low;Positive	0.26748	0.8885
B_793963	0.99955	0.494387	TRUE	>Cluster 11796	GPARWSGDFRSG	12	Positive	0.226039	0.9095
B_794864	0.999024	0.493861	TRUE	>Cluster 11796	GPVRWSGDFRSG	12	Positive	0.224555	0.7085
B_1493496	0.002401	-0.50276	FALSE	>Cluster 11808	QLFPLLFVIMAF	12	Negative;Negative;Negative	0.118777	-2.581
B_1518025	0.017474	-0.48769	FALSE	>Cluster 11808	TQLFPLLFVIMA	12	Negative;Negative;Negative	0.14151	-2.4155
B_792638	0.964183	0.45902	TRUE	>Cluster 11870	GHGLSAYLSRSE	12	Positive	0.219402	0.0225
B_792639	0.984836	0.479673	TRUE	>Cluster 11870	GHGLSAYLSRSS	12	Positive	0.219521	-0.0065
B_1414731	0.039082	-0.46608	FALSE	>Cluster 11878	AYSYITNCNYGA	12	Negative;Negative;Negative	0.229424	-0.1515
B_1438640	0.034464	-0.4707	FALSE	>Cluster 11878	GAYSYITNCNYG	12	Negative;Negative;Negative	0.231194	-0.092
B_825188	0.986323	0.48116	TRUE	>Cluster 11883	TLYRPPLMFAES	12	Positive	0.217809	-0.1545
B_825189	0.99067	0.485507	TRUE	>Cluster 11883	TLYRPPLMFAET	12	Positive	0.223036	-0.173
B_782036	0.983282	0.478119	TRUE	>Cluster 11884	AHNNDPYWYPMP	12	Positive	0.236487	1.1055
B_782037	0.981816	0.476653	TRUE	>Cluster 11884	AHNNDPYWYPMS	12	Positive	0.237163	0.9685
B_797516	0.992976	0.487813	TRUE	>Cluster 11892	GWTQRNLLTTLA	12	Positive	0.243717	-0.4455
B_797517	0.992384	0.487221	TRUE	>Cluster 11892	GWTQRNLLTTLV	12	Positive	0.240704	-0.521
B_1441177	0.886591	0.381428	FALSE	>Cluster 11905	GIRDPVSYVLTH	12	Negative;Negative;Negative	0.216023	-0.0735
B_1523884	0.747334	0.242171	FALSE	>Cluster 11905	VGIRDPVSYVLT	12	Negative;Negative;Negative	0.200457	0.1065
B_1425683	0.146238	-0.35893	FALSE	>Cluster 11934	DYIQTVNVIAWL	12	Negative;Negative;Negative	0.215565	-0.9535
B_1457507	0.063678	-0.44149	FALSE	>Cluster 11934	KDYIQTVNVIAW	12	Negative;Negative;Negative	0.229201	-0.6595
B_805515	0.953643	0.44848	TRUE	>Cluster 11940	LMHEPAYSTLYV	12	Positive	0.22495	-0.025
B_814188	0.972983	0.46782	TRUE	>Cluster 11940	RMHEPAYSTLYV	12	Positive	0.237669	0.302
B_781625	0.837675	0.332512	TRUE	>Cluster 11956	AGPSHFQLRVYK	12	Positive	0.231963	-0.333
B_816993	0.96717	0.462007	TRUE	>Cluster 11956	SAGPSHFQLRVY	12	Positive	0.226905	0.0675
B_786122	0.460943	-0.04422	TRUE	>Cluster 11959	CALTDILRSTAF	12	Positive	0.217299	-0.6755
B_802127	0.381253	-0.12391	TRUE	>Cluster 11959	IALTDILRSTAF	12	Positive	0.206694	-0.716
B_1492110	0.254886	-0.25028	FALSE	>Cluster 11985	QENTIPHYSWFS	12	Negative;Negative;Negative	0.234655	0.195
B_1492617	0.448977	-0.05619	FALSE	>Cluster 11985	QGNTIPHYSWFS	12	Negative;Negative;Negative	0.238564	0.225
B_1308941	0.125633	-0.45034	TRUE	>Cluster 1199	SSLFYIFDSVSLTTAI	16	Positive	0.185448	-1.0545
B_1308946	0.21036	-0.36561	TRUE	>Cluster 1199	SSSLFYIFDSVSLTTA	16	Positive	0.196439	-0.906
B_1500272	0.08296	-0.4222	FALSE	>Cluster 11994	RSQSRGRESKSQ	12	Negative;Negative;Negative	0.274083	1.4975
B_1508299	0.600214	0.095051	FALSE	>Cluster 11994	SQSRGRESKSQS	12	Negative;Negative;Negative	0.283789	1.541
B_785789	0.999203	0.49404	TRUE	>Cluster 12000	AWDHSVTDGRWV	12	Positive	0.233199	0.4375
B_785855	0.99701	0.491847	TRUE	>Cluster 12000	AWLHSVTDGRWV	12	Positive	0.212321	0.0485
B_1513010	0.183452	-0.32171	FALSE	>Cluster 12001	TDGLYFHFYQER	12	Negative;Negative;Negative	0.244654	-0.853
B_1513324	0.104103	-0.40106	FALSE	>Cluster 12001	TDWLYFHFYQER	12	Negative;Negative;Negative	0.246373	-1.2005
B_1477422	0.29859	-0.20657	FALSE	>Cluster 12011	MQNCLLRLKVDT	12	Negative;Negative;Negative	0.224555	-1.3745
B_1494015	0.209567	-0.2956	FALSE	>Cluster 12011	QNCLLRLKVDTS	12	Negative;Negative;Negative	0.229415	-1.316
B_811281	0.984206	0.479043	TRUE	>Cluster 12015	QQVYRHSGLTLV	12	Positive	0.227776	-0.4165
B_821552	0.993415	0.488252	TRUE	>Cluster 12015	SQVYRHSGLTLV	12	Positive	0.219162	-0.4145
B_1407302	0.017888	-0.48728	FALSE	>Cluster 12036	ACVSVPVSVIYD	12	Negative;Negative;Negative	0.19329	-0.458
B_1486153	0.005732	-0.49943	FALSE	>Cluster 12036	PCVSVPVSVIYD	12	Negative;Negative;Negative	0.220789	-0.3405
B_1430658	0.630209	0.125046	TRUE	>Cluster 12038	EVLLKDALQSRE	12	Positive;Negative;Positive	0.211407	-0.5675
B_1465742	0.438162	-0.067	TRUE	>Cluster 12038	LEVLLKDALQSR	12	Positive;Negative;Positive	0.201785	-0.8635
B_799171	0.933476	0.428313	TRUE	>Cluster 12039	HKHDYNDLTSPF	12	Positive	0.269821	0.5985
B_801021	0.957732	0.452569	TRUE	>Cluster 12039	HSHDYNDLTSPF	12	Positive	0.261287	0.666
B_798341	0.883876	0.378713	TRUE	>Cluster 12040	HGGCPSSSISSM	12	Positive	0.198312	1.0525
B_798342	0.692866	0.187703	TRUE	>Cluster 12040	HGGCPSSSISST	12	Positive	0.208116	1.126
B_814277	0.981013	0.47585	TRUE	>Cluster 12046	RMTHDLALVGSY	12	Positive	0.217549	-0.5915
B_814278	0.961508	0.456345	TRUE	>Cluster 12046	RMTHDLALVHSY	12	Positive	0.218555	-0.942
B_1427433	0.261394	-0.24377	FALSE	>Cluster 12067	EGGDVLLAEFVH	12	Negative;Negative;Negative	0.191216	-0.7585
B_1440253	0.354444	-0.15072	FALSE	>Cluster 12067	GGDVLLAEFVHY	12	Negative;Negative;Negative	0.21718	-1.095
B_1701021	0.973197	0.397223	TRUE	>Cluster 1207	TVNTSLGNRKRNQKPL	16	Positive-Low;Positive-Low	0.31174	0.791
B_1705009	0.953991	0.378018	TRUE	>Cluster 1207	VNTSLGNRKRNQKPLE	16	Positive-Low;Positive	0.31151	0.915
B_810303	0.972483	0.46732	TRUE	>Cluster 12070	QIVPGLPPPSLT	12	Positive	0.201812	1.4125
B_810304	0.956377	0.451214	TRUE	>Cluster 12070	QIVPGLPPPSMT	12	Positive	0.21459	1.4875
B_818413	0.995686	0.490523	TRUE	>Cluster 12077	SGVYKVAYDFQH	12	Positive	0.227907	-0.21
B_818434	0.999344	0.494181	TRUE	>Cluster 12077	SGVYKVAYDQQH	12	Positive	0.249196	0.1645
B_1449271	0.070857	-0.43431	FALSE	>Cluster 12086	IAGVSCIWSVDA	12	Negative;Negative;Negative	0.176746	-0.597
B_1463889	0.108726	-0.39644	FALSE	>Cluster 12086	LAGVSCIWSVDA	12	Negative;Negative;Negative	0.176945	-0.634
B_1412074	0.556178	0.051015	FALSE	>Cluster 12096	AQSKGLYRHCIR	12	Negative;Negative;Negative	0.237565	-0.4495
B_1449454	0.282504	-0.22266	FALSE	>Cluster 12096	IAQSKGLYRHCI	12	Negative;Negative;Negative	0.208897	-0.2035
B_1418723	0.036815	-0.46835	FALSE	>Cluster 12102	CVRPCVSVPLSV	12	Negative;Negative;Negative	0.157945	-0.376
B_1528554	0.162202	-0.34296	FALSE	>Cluster 12102	VRPCVSVPLSVV	12	Negative;Negative;Negative	0.191706	-0.3375
B_821554	0.994225	0.489062	TRUE	>Cluster 12110	SQVYRHSGLTPD	12	Positive	0.233691	0.22
B_821563	0.998278	0.493115	TRUE	>Cluster 12110	SQVYRHSGLTPT	12	Positive	0.234468	0.2005
B_802716	0.969494	0.464331	TRUE	>Cluster 12114	IQDIRTWNGTRS	12	Positive	0.252946	0.5595
B_802752	0.749171	0.244008	TRUE	>Cluster 12114	IQVIRTWNGTRS	12	Positive	0.244877	0.036
B_790411	0.98267	0.477507	TRUE	>Cluster 12122	EVHDARSRDFVA	12	Positive	0.240462	0.3315
B_790480	0.962202	0.457039	TRUE	>Cluster 12122	EVQDARSRDFVA	12	Positive	0.235963	0.531
B_808713	0.881787	0.376624	TRUE	>Cluster 12127	NPSLSRAVQLPV	12	Positive	0.236496	-0.027
B_808715	0.748573	0.24341	TRUE	>Cluster 12127	NPSLSRAVQLTV	12	Positive	0.233894	-0.207
B_813843	0.871338	0.366175	TRUE	>Cluster 12129	RKQHAIPLICPA	12	Positive	0.24005	-0.553
B_813847	0.947419	0.442256	TRUE	>Cluster 12129	RKQHAIPLIRPA	12	Positive	0.253417	-0.243
B_781486	0.720043	0.21488	TRUE	>Cluster 12133	AGHNRYVFSTMV	12	Positive	0.257001	-0.421
B_785543	0.522421	0.017258	TRUE	>Cluster 12133	AVHNRYVFSTMV	12	Positive	0.239927	-0.7855
B_1451491	0.006301	-0.49886	FALSE	>Cluster 12135	IIFLLITVVLQY	12	Negative;Negative;Negative	0.119404	-2.834
B_1505042	0.016331	-0.48883	FALSE	>Cluster 12135	SIIFLLITVVLQ	12	Negative;Negative;Negative	0.128025	-2.7935
B_1473534	0.071925	-0.43324	FALSE	>Cluster 12140	LTMCHVLDCELF	12	Negative;Negative;Negative	0.190375	-1.6895
B_1476992	0.069788	-0.43538	FALSE	>Cluster 12140	MLTMCHVLDCEL	12	Negative;Negative;Negative	0.207535	-1.68
B_1442840	0.782552	0.277389	FALSE	>Cluster 12145	GNYRLPSSKSSG	12	Negative;Negative;Negative	0.244371	0.9915
B_1485520	0.416563	-0.0886	FALSE	>Cluster 12145	NYRLPSSKSSGM	12	Negative;Negative;Negative	0.236002	0.949
B_1509928	0.416688	-0.08848	FALSE	>Cluster 12150	STFNKDIYCGSS	12	Negative;Negative;Negative	0.231337	0.1115
B_1513959	0.281567	-0.2236	FALSE	>Cluster 12150	TFNKDIYCGSSM	12	Negative;Negative;Negative	0.215126	-0.115
B_1431589	0.015685	-0.48948	FALSE	>Cluster 12158	FCANIHRFKPVY	12	Negative;Negative;Negative	0.234635	-0.6
B_1533579	0.038294	-0.46687	FALSE	>Cluster 12158	YCANIHRFKPVY	12	Negative;Negative;Negative	0.235186	-0.557
B_1426997	0.040714	-0.46445	FALSE	>Cluster 12159	EESLMDVPSTSG	12	Negative;Negative;Negative	0.169632	0.6335
B_1476016	0.250571	-0.25459	FALSE	>Cluster 12159	MEESLMDVPSTS	12	Negative;Negative;Negative	0.21622	0.4685
B_1410182	0.158747	-0.34642	FALSE	>Cluster 12160	ALEMCIDQVIIA	12	Negative;Negative;Negative	0.193594	-1.38
B_1456633	0.174439	-0.33072	FALSE	>Cluster 12160	KALEMCIDQVII	12	Negative;Negative;Negative	0.189621	-1.2825
B_825342	0.854639	0.349476	TRUE	>Cluster 12164	TLYRQTLMSAEK	12	Positive	0.232699	-0.3415
B_825343	0.924085	0.418922	TRUE	>Cluster 12164	TLYRQTLMSAET	12	Positive	0.238674	-0.3325
B_805679	0.975201	0.470038	TRUE	>Cluster 12188	LPDWSGWGYRVL	12	Positive	0.217778	0.489
B_805857	0.983589	0.478426	TRUE	>Cluster 12188	LPSWSGWGYRVL	12	Positive	0.208125	0.361
B_793743	0.95836	0.453197	TRUE	>Cluster 12218	GMSELVFLNKTM	12	Positive	0.20115	-1.087
B_793746	0.958619	0.453456	TRUE	>Cluster 12218	GMSELVFLNKTT	12	Positive	0.217967	-0.8945
B_1419172	0.070105	-0.43506	FALSE	>Cluster 12220	DAFKLNIRLLGI	12	Negative;Negative;Negative	0.208187	-1.7455
B_1449838	0.240383	-0.26478	FALSE	>Cluster 12220	IDAFKLNIRLLG	12	Negative;Negative;Negative	0.198959	-1.4375
B_1432886	0.100636	-0.40453	FALSE	>Cluster 12232	FGHVAGSVVFVD	12	Negative;Negative;Negative	0.189986	-0.57
B_1523259	0.010591	-0.49457	FALSE	>Cluster 12232	VFGHVAGSVVFV	12	Negative;Negative;Negative	0.183673	-0.7745
B_799488	0.802731	0.297568	TRUE	>Cluster 12237	HLTFISLAMYPI	12	Positive	0.147747	-1.535
B_799716	0.816349	0.311186	TRUE	>Cluster 12237	HNTFISLAMYPI	12	Positive	0.175748	-1.0175
B_807861	0.774397	0.269234	TRUE	>Cluster 12253	NGMHSTRLFAGK	12	Positive	0.254036	-0.3305
B_807863	0.920078	0.414915	TRUE	>Cluster 12253	NGMHSTRLFAGT	12	Positive	0.253316	-0.318
B_1429382	0.832251	0.327088	TRUE	>Cluster 12260	EQKHEIEKPRWK	12	Positive;Positive;Negative	0.276236	0.8595
B_1493227	0.655603	0.150441	FALSE	>Cluster 12260	QKHEIEKPRWKR	12	Negative;Negative;Negative	0.290537	0.6995
B_1517149	0.080277	-0.42489	FALSE	>Cluster 12267	TNHLTCDNLCTL	12	Negative;Negative;Negative	0.229713	-0.738
B_1517336	0.132864	-0.3723	FALSE	>Cluster 12267	TNSLTCDNLCTL	12	Negative;Negative;Negative	0.223521	-0.521
B_781618	0.986523	0.48136	TRUE	>Cluster 12273	AGPSHFQLRVFM	12	Positive	0.226851	-0.582
B_781620	0.923284	0.418121	TRUE	>Cluster 12273	AGPSHFQLRVNM	12	Positive	0.246073	-0.247
B_784396	0.883562	0.378399	TRUE	>Cluster 12291	ARIPKPIPLLHL	12	Positive	0.219573	-0.0785
B_784399	0.900273	0.39511	TRUE	>Cluster 12291	ARIPKPIPLLQL	12	Positive	0.226731	0.0385
B_791820	0.985389	0.480226	TRUE	>Cluster 12298	GAVQPGGYDGAL	12	Positive	0.230844	1.33
B_796642	0.977383	0.47222	TRUE	>Cluster 12298	GSVQPGGYDGAL	12	Positive	0.235807	1.456
B_1477755	0.437974	-0.06719	FALSE	>Cluster 12300	MSNYQHEETIYN	12	Negative;Negative;Negative	0.257433	0.3725
B_1516900	0.439468	-0.0657	FALSE	>Cluster 12300	TMSNYQHEETIY	12	Negative;Negative;Negative	0.256506	0.38
B_1435753	0.064712	-0.44045	FALSE	>Cluster 12317	FQVAYCLLQPRT	12	Negative;Negative;Negative	0.215072	-1.071
B_1495718	0.255708	-0.24945	FALSE	>Cluster 12317	QVAYCLLQPRTE	12	Negative;Negative;Negative	0.214552	-0.7475
B_815905	0.99582	0.490657	TRUE	>Cluster 12335	RSGTHDIPALGS	12	Positive	0.261861	0.7155
B_815906	0.991905	0.486742	TRUE	>Cluster 12335	RSGTHDIPALGV	12	Positive	0.26171	0.6285
B_1443623	0.063909	-0.44125	FALSE	>Cluster 12340	GRTYVCAWLTKR	12	Negative;Negative;Negative	0.228013	-0.815
B_1480433	0.054862	-0.4503	FALSE	>Cluster 12340	NGRTYVCAWLTK	12	Negative;Negative;Negative	0.214553	-0.873
B_798682	0.988223	0.48306	TRUE	>Cluster 12349	HHHALSPFRDTE	12	Positive	0.251802	0.2005
B_802066	0.952627	0.447464	TRUE	>Cluster 12349	HYHALSPFRDTE	12	Positive	0.240241	0.154
B_1499843	0.042188	-0.46298	FALSE	>Cluster 12372	RRLLACLCKHEK	12	Negative;Negative;Negative	0.212258	-1.8135
B_1499844	0.026152	-0.47901	FALSE	>Cluster 12372	RRLLACLCKHKK	12	Negative;Negative;Negative	0.21304	-1.866
B_1432654	0.006068	-0.4991	FALSE	>Cluster 12378	FFVHFSTHFASG	12	Negative;Negative;Negative	0.228346	-0.934
B_1465934	0.001872	-0.50329	FALSE	>Cluster 12378	LFFVHFSTHFAS	12	Negative;Negative;Negative	0.19031	-1.4665
B_1448516	0.050252	-0.45491	FALSE	>Cluster 12390	HTLVILPDGCGT	12	Negative;Negative;Negative	0.205037	-0.464
B_1516674	0.026518	-0.47864	FALSE	>Cluster 12390	TLVILPDGCGTY	12	Negative;Negative;Negative	0.210523	-0.1855
B_787443	0.956114	0.450951	TRUE	>Cluster 12394	DPAERHMSISTT	12	Positive	0.268063	0.333
B_808224	0.940453	0.43529	TRUE	>Cluster 12394	NPAERHMSISTT	12	Positive	0.252905	0.316
B_1448711	0.370745	-0.13442	FALSE	>Cluster 12402	HVICPADQLSDP	12	Negative;Negative;Negative	0.230733	0.347
B_1498019	0.3774	-0.12776	FALSE	>Cluster 12402	RHVICPADQLSD	12	Negative;Negative;Negative	0.233647	-0.0665
B_810070	0.988902	0.483739	TRUE	>Cluster 12410	QGWSSAFVDPPR	12	Positive	0.228263	0.8865
B_810836	0.936736	0.431573	TRUE	>Cluster 12410	QNWSSAFVDPPR	12	Positive	0.245417	0.7555
B_824134	0.979582	0.474419	TRUE	>Cluster 12430	TFYMPPLMSAET	12	Positive	0.213718	-0.035
B_826404	0.992192	0.487029	TRUE	>Cluster 12430	TSYMPPLMSAET	12	Positive	0.226824	0.424
B_1489722	0.614619	0.109456	FALSE	>Cluster 12434	PRVEKKKTEGFM	12	Negative;Negative;Negative	0.270637	0.801
B_1500826	0.588133	0.08297	FALSE	>Cluster 12434	RVEKKKTEGFMG	12	Negative;Negative;Negative	0.255263	0.631
B_821114	0.975643	0.47048	TRUE	>Cluster 12441	SQDIRTWNGRVR	12	Positive	0.255198	0.4185
B_821118	0.994018	0.488855	TRUE	>Cluster 12441	SQDIRTWNGSVR	12	Positive	0.249926	0.521
B_831333	0.97048	0.465317	TRUE	>Cluster 12476	YGPLAGYTVRHN	12	Positive	0.238886	0.25
B_831360	0.819134	0.313971	TRUE	>Cluster 12476	YGQLAGYTVRHN	12	Positive	0.237983	0.03
B_1425166	0.259727	-0.24544	FALSE	>Cluster 12537	DVNSGLTCSTDS	12	Negative;Negative;Negative	0.229962	0.554
B_1527154	0.383086	-0.12208	FALSE	>Cluster 12537	VNSGLTCSTDSQ	12	Negative;Negative;Negative	0.236169	0.6415
B_1443773	0.437944	-0.06722	FALSE	>Cluster 12552	GSECNKVSSRSA	12	Negative;Negative;Negative	0.252085	0.706
B_1466807	0.320109	-0.18505	FALSE	>Cluster 12552	LGSECNKVSSRS	12	Negative;Negative;Negative	0.243436	0.6055
B_1510103	0.048215	-0.45695	FALSE	>Cluster 12569	STLFLNLSDRLA	12	Negative;Negative;Negative	0.197447	-1.0805
B_1516139	0.196382	-0.30878	FALSE	>Cluster 12569	TLFLNLSDRLAA	12	Negative;Negative;Negative	0.205673	-1.085
B_789230	0.987881	0.482718	TRUE	>Cluster 12577	EGNQAANNPHDW	12	Positive	0.280028	1.5915
B_789843	0.992359	0.487196	TRUE	>Cluster 12577	EPNQAANNPHDW	12	Positive	0.280456	1.786
B_1655126	0.789366	0.213393	TRUE	>Cluster 1260	EQLDYIESKRGVYCCR	16	Positive-Low;Positive-Low	0.244566	-0.1685
B_1688211	0.806005	0.230032	TRUE	>Cluster 1260	QLDYIESKRGVYCCRD	16	Positive-Low;Positive-Low	0.25312	-0.259
B_1526592	0.141139	-0.36402	FALSE	>Cluster 12603	VMPLTRIARRNI	12	Negative;Negative;Negative	0.235889	-0.569
B_1538665	0.24728	-0.25788	FALSE	>Cluster 12603	YVMPLTRIARRN	12	Negative;Negative;Negative	0.239644	-0.605
B_1456108	0.936845	0.431682	TRUE	>Cluster 12608	IWHINQTTNKTT	12	Positive;Positive;Positive	0.266881	0.536
B_1532163	0.960071	0.454908	TRUE	>Cluster 12608	WHINQTTNKTTY	12	Positive;Positive;Positive	0.274801	0.878
B_794502	0.997002	0.491839	TRUE	>Cluster 12621	GPRWFHDEGRSR	12	Positive	0.256521	0.676
B_824290	0.995297	0.490134	TRUE	>Cluster 12621	TGPRWFHDEGRS	12	Positive	0.257272	0.7645
B_1406768	0.57584	0.070677	FALSE	>Cluster 12649	AAMTEQLQMGFG	12	Negative;Negative;Negative	0.226151	-0.1745
B_1521327	0.447724	-0.05744	FALSE	>Cluster 12649	VAMTEQLQMGFG	12	Negative;Negative;Negative	0.221062	-0.305
B_806618	0.049022	-0.45614	TRUE	>Cluster 12650	LVCILRLLICIC	12	Positive	0.160543	-3.3295
B_827435	0.279461	-0.2257	TRUE	>Cluster 12650	VCILRLLICICG	12	Positive	0.167966	-2.908
B_1470376	0.018376	-0.48679	FALSE	>Cluster 12651	LNNFQKFKTICF	12	Negative;Negative;Negative	0.242176	-0.708
B_1482534	0.009911	-0.49525	FALSE	>Cluster 12651	NNFQKFKTICFS	12	Negative;Negative;Negative	0.226147	-0.857
B_802225	0.978586	0.473423	TRUE	>Cluster 12653	IDPNAGHGSLMR	12	Positive	0.251803	0.884
B_827486	0.990889	0.485726	TRUE	>Cluster 12653	VDPNAGHGSLMR	12	Positive	0.252574	0.907
B_801967	0.990521	0.485358	TRUE	>Cluster 12659	HWEHRVHLMLTE	12	Positive	0.235529	-1.3095
B_801969	0.992502	0.487339	TRUE	>Cluster 12659	HWEHRVHLMLTN	12	Positive	0.242178	-1.3405
B_1508706	0.987454	0.411481	TRUE	>Cluster 1267	SRSFFEDLLFDKVKLS	16	Negative;Positive;Positive;Positive;Negative	0.216902	-0.8205
B_1695711	0.997078	0.421104	TRUE	>Cluster 1267	SSRSFFEDLLFDKVKL	16	Positive;Positive	0.224939	-0.9105
B_829777	0.98951	0.484347	TRUE	>Cluster 12670	VVSPDMNLMLKN	12	Positive	0.213135	-0.502
B_829778	0.993359	0.488196	TRUE	>Cluster 12670	VVSPDMNLMLTN	12	Positive	0.214982	-0.4825
B_1529866	0.021352	-0.48381	FALSE	>Cluster 12698	VTLKICKFSRNT	12	Negative;Negative;Negative	0.239579	-1.018
B_1529868	0.032672	-0.47249	FALSE	>Cluster 12698	VTLKICKFSTNT	12	Negative;Negative;Negative	0.242398	-0.9
B_1425459	0.909805	0.404642	TRUE	>Cluster 12703	DWHYFDAQPLNK	12	Positive;Positive;Negative	0.260254	0.255
B_1532202	0.781905	0.276742	FALSE	>Cluster 12703	WHYFDAQPLNKK	12	Negative;Negative;Negative	0.259072	0.3345
B_1409834	0.177268	-0.3279	FALSE	>Cluster 12717	AKLRTLNLGEVF	12	Negative;Negative;Negative	0.218084	-0.769
B_1438384	0.514297	0.009134	FALSE	>Cluster 12717	GAKLRTLNLGEV	12	Negative;Negative;Negative	0.235134	-0.466
B_797872	0.612512	0.107349	TRUE	>Cluster 12719	HAVVSSPPYITC	12	Positive	0.216779	0.514
B_797874	0.971017	0.465854	TRUE	>Cluster 12719	HAVVSSPPYITR	12	Positive	0.221096	0.648
B_1433816	0.057654	-0.44751	FALSE	>Cluster 12723	FKHLIPLVTRGH	12	Negative;Negative;Negative	0.241519	-0.895
B_1458793	0.171522	-0.33364	FALSE	>Cluster 12723	KHLIPLVTRGHR	12	Negative;Negative;Negative	0.251879	-0.717
B_822021	0.995835	0.490672	TRUE	>Cluster 12781	SRTFDGAAIARR	12	Positive	0.234544	0.2365
B_822023	0.99556	0.490397	TRUE	>Cluster 12781	SRTFDGAAIART	12	Positive	0.241894	0.2765
B_1510563	0.717323	0.21216	FALSE	>Cluster 12815	SVAALSTGLTNQ	12	Negative;Negative;Negative	0.217915	0.04
B_1521030	0.652864	0.147701	FALSE	>Cluster 12815	VAALSTGLTNQV	12	Negative;Negative;Negative	0.225807	0.0275
B_418904	0.957818	0.452655	TRUE	>Cluster 12818	VWAMENSIRMTL	12	Positive	0.221469	-0.5925
B_829873	0.76747	0.262307	TRUE	>Cluster 12818	VWAMENSIRMIL	12	Positive	0.20635	-0.7915
B_816212	0.999284	0.494121	TRUE	>Cluster 12832	RSRTHDIPSLWG	12	Positive	0.249784	0.4275
B_816292	0.998819	0.493656	TRUE	>Cluster 12832	RSVTHDIPSLWG	12	Positive	0.238917	0.1965
B_1423764	0.214502	-0.29066	FALSE	>Cluster 12842	DRISDTSGFAVY	12	Negative;Negative;Negative	0.233179	0.4085
B_1498212	0.100916	-0.40425	FALSE	>Cluster 12842	RISDTSGFAVYV	12	Negative;Negative;Negative	0.216612	0.216
B_818082	0.762533	0.25737	TRUE	>Cluster 12846	SGMPEMFRAFDV	12	Positive	0.229458	-0.353
B_818220	0.844037	0.338874	TRUE	>Cluster 12846	SGSPEMFRAFDV	12	Positive	0.230311	0.116
B_1510695	0.080196	-0.42497	FALSE	>Cluster 12851	SVDCTMYICGDS	12	Negative;Negative	0.197667	-0.534
B_1519217	0.020067	-0.4851	FALSE	>Cluster 12851	TSVDCTMYICGD	12	Negative;Negative;Negative;Negative	0.203817	-0.714
B_1473719	0.036815	-0.46835	FALSE	>Cluster 12864	LTSEQIVAIIKD	12	Negative;Negative;Negative	0.187335	-0.682
B_1473720	0.033189	-0.47197	FALSE	>Cluster 12864	LTSEQIVAIVKD	12	Negative;Negative;Negative	0.186439	-0.5585
B_789738	0.992003	0.48684	TRUE	>Cluster 12866	EMRASYPMPTFI	12	Positive	0.243848	0.342
B_825446	0.997234	0.492071	TRUE	>Cluster 12866	TMRASYPMPTFI	12	Positive	0.243166	0.229
B_818007	0.998454	0.493291	TRUE	>Cluster 12872	SGKDAYLMPNRW	12	Positive	0.24423	0.3575
B_818075	0.999142	0.493979	TRUE	>Cluster 12872	SGMDAYLMPNRW	12	Positive	0.231754	-0.096
B_805721	0.677942	0.172779	TRUE	>Cluster 12875	LPHAQGYWECPV	12	Positive	0.231663	0.3685
B_805725	0.982965	0.477802	TRUE	>Cluster 12875	LPHAQGYWEWPV	12	Positive	0.241968	0.483
B_791630	0.974311	0.469148	TRUE	>Cluster 12881	GALLPSMNKGHW	12	Positive	0.238495	0.126
B_792152	0.965699	0.460536	TRUE	>Cluster 12881	GELLPSMNKGHW	12	Positive	0.243712	0.211
B_1329153	0.945685	0.369712	TRUE	>Cluster 1289	ASVVNIQKEIDRLNEV	16	Positive;Positive	0.220438	-0.177
B_1329789	0.698464	0.12249	TRUE	>Cluster 1289	NASVVNIQKEIDRLNE	16	Positive;Positive-Low	0.221626	-0.075
B_1418518	0.005329	-0.49983	FALSE	>Cluster 12892	CVDLSVTSTYFL	12	Negative;Negative;Negative	0.189655	-0.6975
B_1522291	0.000756	-0.50441	FALSE	>Cluster 12892	VDLSVTSTYFLV	12	Negative;Negative;Negative	0.188237	-0.763
B_781927	0.956804	0.451641	TRUE	>Cluster 12897	AHFPFNPYYGLG	12	Positive	0.221692	0.1545
B_781955	0.989449	0.484286	TRUE	>Cluster 12897	AHGPFNPYYGLG	12	Positive	0.218	0.7485
B_829669	0.80232	0.297157	TRUE	>Cluster 12899	VVRRIQICCQRG	12	Positive	0.226276	-1.194
B_829831	0.853878	0.348715	TRUE	>Cluster 12899	VVSRIQICCQRG	12	Positive	0.216912	-0.9985
B_821480	0.977552	0.472389	TRUE	>Cluster 12904	SQVTTFSFHPSI	12	Positive	0.222697	-0.065
B_826067	0.96486	0.459697	TRUE	>Cluster 12904	TQVTTFSFHPSI	12	Positive	0.236273	-0.083
B_792049	0.97758	0.472417	TRUE	>Cluster 12907	GDPHPNMGSRSA	12	Positive	0.272834	1.636
B_792089	0.987771	0.482608	TRUE	>Cluster 12907	GDTHPNMGSRSA	12	Positive	0.274616	1.3875
B_815760	0.924159	0.418996	TRUE	>Cluster 12930	RSATHDIPRCGV	12	Positive	0.250761	0.568
B_815992	0.869503	0.36434	TRUE	>Cluster 12930	RSGTHDIPRCGV	12	Positive	0.249474	0.776
B_1486687	0.108968	-0.39619	FALSE	>Cluster 12973	PFDVVRQCSGVV	12	Negative;Negative;Negative	0.219404	-0.2465
B_1517532	0.517739	0.012576	FALSE	>Cluster 12973	TPFDVVRQCSGV	12	Negative;Negative;Negative	0.228921	-0.0485
B_792044	0.594832	0.089669	TRUE	>Cluster 12978	GDPHPNMGSCSA	12	Positive	0.246403	1.364
B_792046	0.959317	0.454154	TRUE	>Cluster 12978	GDPHPNMGSLSA	12	Positive	0.251817	1.181
B_1452772	0.227578	-0.27758	FALSE	>Cluster 12979	ILTALRLAAYAA	12	Negative;Negative;Negative	0.154185	-1.097
B_1473138	0.245663	-0.2595	FALSE	>Cluster 12979	LTALRLAAYAAN	12	Negative;Negative;Negative	0.168753	-0.8605
B_1412740	0.385475	-0.11969	FALSE	>Cluster 12984	ASMTGVSIEILL	12	Negative;Negative;Negative	0.177838	-0.6605
B_1507065	0.170818	-0.33434	FALSE	>Cluster 12984	SMTGVSIEILLA	12	Negative;Negative;Negative	0.182045	-1.04
B_1503829	0.026789	-0.47837	FALSE	>Cluster 12992	SFTLGGKVDLLV	12	Negative;Negative;Negative	0.19989	-0.476
B_1503830	0.02394	-0.48122	FALSE	>Cluster 12992	SFTLGGKVDVLV	12	Negative;Negative;Negative	0.188387	-0.3415
B_1491760	0.552029	0.046866	FALSE	>Cluster 13007	QDGQETAVTKTS	12	Negative;Negative;Negative	0.26251	1.2525
B_1508033	0.649199	0.144036	FALSE	>Cluster 13007	SQDGQETAVTKT	12	Negative;Negative;Negative	0.26796	1.3795
B_1459101	0.136144	-0.36902	FALSE	>Cluster 13008	KIMAKAPQRTGV	12	Negative;Negative;Negative	0.257607	0.7385
B_1525141	0.107224	-0.39794	FALSE	>Cluster 13008	VKIMAKAPQRTG	12	Negative;Negative;Negative	0.252963	0.4575
B_1662880	0.983062	0.407088	TRUE	>Cluster 1302	GSSSRSFFEDLLFDKV	16	Positive;Positive-Low	0.236466	-0.84
B_1695760	0.996976	0.421003	TRUE	>Cluster 1302	SSSRSFFEDLLFDKVK	16	Positive;Positive-Low	0.226189	-0.744
B_1418912	0.160851	-0.34431	FALSE	>Cluster 13027	CYDPYLSGYYHN	12	Negative;Negative;Negative	0.223975	0.203
B_1431777	0.04893	-0.45623	FALSE	>Cluster 13027	FCYDPYLSGYYH	12	Negative;Negative;Negative	0.214789	-0.163
B_1436782	0.030764	-0.4744	FALSE	>Cluster 13035	FTLCCTGCGTNC	12	Negative;Negative;Negative	0.240613	-0.513
B_1516021	0.04573	-0.45943	FALSE	>Cluster 13035	TLCCTGCGTNCM	12	Negative;Negative;Negative	0.244346	-0.2795
B_1415218	0.014603	-0.49056	FALSE	>Cluster 13039	CCSLSHRFYRLA	12	Negative;Negative;Negative	0.215017	-1.1865
B_1512649	0.023188	-0.48197	FALSE	>Cluster 13039	TCCSLSHRFYRL	12	Negative;Negative;Negative	0.221492	-1.187
B_793670	0.999173	0.49401	TRUE	>Cluster 13046	GMHTSATNLYLH	12	Positive	0.243099	-0.22
B_797162	0.994648	0.489485	TRUE	>Cluster 13046	GVHTSATNLYLH	12	Positive	0.24174	-0.1735
B_820395	0.962535	0.457372	TRUE	>Cluster 13047	SNPHEWEKVGNA	12	Positive	0.25611	1.022
B_820396	0.955815	0.450652	TRUE	>Cluster 13047	SNPHEWEKVGNS	12	Positive	0.257914	1.0925
B_1528262	0.090476	-0.41469	FALSE	>Cluster 13055	VQVGYCVHGIKY	12	Negative;Negative;Negative	0.209748	-0.763
B_1528263	0.104274	-0.40089	FALSE	>Cluster 13055	VQVGYCVHGVKY	12	Negative;Negative;Negative	0.213323	-0.6255
B_812777	0.968489	0.463326	TRUE	>Cluster 13059	RASVEQTTVQMR	12	Positive	0.254098	0.4365
B_812780	0.977032	0.471869	TRUE	>Cluster 13059	RASVEQTTVQSR	12	Positive	0.264944	0.7395
B_1455745	0.29485	-0.21031	FALSE	>Cluster 13075	IVLHVKFEHGRG	12	Negative;Negative;Negative	0.239439	-0.778
B_1525823	0.382548	-0.12262	FALSE	>Cluster 13075	VLHVKFEHGRGP	12	Negative;Negative;Negative	0.248715	-0.1155
B_782975	0.943336	0.438173	TRUE	>Cluster 13083	AMKPLTSEYRAT	12	Positive	0.242243	0.5305
B_783002	0.962728	0.457565	TRUE	>Cluster 13083	AMMPLTSEYRAT	12	Positive	0.226772	0.1245
B_817079	0.976616	0.471453	TRUE	>Cluster 13091	SALKGLFPTDHH	12	Positive	0.196108	0.065
B_817080	0.983999	0.478836	TRUE	>Cluster 13091	SALKGLFPTEHH	12	Positive	0.234493	-0.011
B_1461757	0.216459	-0.2887	FALSE	>Cluster 13118	KRLYNPSLSNFA	12	Negative;Negative;Negative	0.233382	0.0935
B_1498974	0.264442	-0.24072	FALSE	>Cluster 13118	RLYNPSLSNFAL	12	Negative;Negative;Negative	0.206914	-0.1075
B_1493890	0.032238	-0.47293	FALSE	>Cluster 13122	QLYCSYESFDVE	12	Negative;Negative;Negative	0.21396	-0.3405
B_1508197	0.019419	-0.48574	FALSE	>Cluster 13122	SQLYCSYESFDV	12	Negative;Negative;Negative	0.213321	-0.365
B_1458948	0.473653	-0.03151	TRUE	>Cluster 13129	KIDNETLEYWVT	12	Positive;Positive;Negative	0.215527	0.0145
B_1462452	0.695113	0.18995	FALSE	>Cluster 13129	KTDNETLEYWVT	12	Negative;Negative;Negative	0.247011	0.3185
B_809718	0.774517	0.269354	TRUE	>Cluster 13132	QDATGGRLWKWF	12	Positive	0.246185	0.2545
B_809720	0.985991	0.480828	TRUE	>Cluster 13132	QDATGGRLWKWV	12	Positive	0.237348	0.2725
B_791063	0.948017	0.442854	TRUE	>Cluster 13133	FPDSTLRTSSAQ	12	Positive	0.254053	0.7525
B_791117	0.860088	0.354925	TRUE	>Cluster 13133	FPYSTLRTSSAQ	12	Positive	0.241063	0.57
B_808613	0.995263	0.4901	TRUE	>Cluster 13154	NPQPSPMGSRAQ	12	Positive	0.273431	1.9485
B_808700	0.983515	0.478352	TRUE	>Cluster 13154	NPRPSPMGSRAQ	12	Positive	0.265668	1.815
B_818112	0.99803	0.492867	TRUE	>Cluster 13200	SGPWKWSHRPPI	12	Positive	0.251581	1.0735
B_818113	0.998646	0.493483	TRUE	>Cluster 13200	SGPWKWSHRPPT	12	Positive	0.254778	1.2285
B_1428441	0.130801	-0.37436	FALSE	>Cluster 13212	ELHFDVIVAWHV	12	Negative;Negative;Negative	0.21044	-1.381
B_1428514	0.028681	-0.47648	FALSE	>Cluster 13212	ELLFDVIVAWHV	12	Negative;Negative;Negative	0.182584	-1.7895
B_1441250	0.763244	0.258081	TRUE	>Cluster 13214	GITVQYGTDTNS	12	Positive;Negative;Positive	0.251009	0.8735
B_1455439	0.540492	0.035329	FALSE	>Cluster 13214	ITVQYGTDTNSV	12	Negative;Negative;Negative	0.25389	1.048
B_1484414	0.015092	-0.49007	FALSE	>Cluster 13215	NTLTIAVPYNMR	12	Negative;Negative;Negative	0.230624	-0.3335
B_1516603	0.018639	-0.48652	FALSE	>Cluster 13215	TLTIAVPYNMRV	12	Negative;Negative;Negative	0.204852	-0.5405
B_820350	0.999103	0.49394	TRUE	>Cluster 13219	SMYRPPLMSAET	12	Positive	0.233752	0.44
B_825543	0.999433	0.49427	TRUE	>Cluster 13219	TMYRPPLMSAET	12	Positive	0.242114	0.4155
B_1423876	0.06406	-0.4411	FALSE	>Cluster 13243	DRVYLNTTLLLN	12	Negative;Negative;Negative	0.200332	-1.213
B_1501151	0.009789	-0.49537	FALSE	>Cluster 13243	RVYLNTTLLLNG	12	Negative;Negative;Negative	0.201265	-1.099
B_1531419	0.080658	-0.4245	FALSE	>Cluster 13289	VYGPIKNVYHIY	12	Negative;Negative;Negative	0.204127	-0.1845
B_1534923	0.23986	-0.2653	FALSE	>Cluster 13289	YGPIKNVYHIYQ	12	Negative;Negative;Negative	0.215056	-0.4405
B_786912	0.970103	0.46494	TRUE	>Cluster 13292	DGSQWDKIYSWT	12	Positive	0.234871	0.375
B_787102	0.941513	0.43635	TRUE	>Cluster 13292	DISQWDKIYSWT	12	Positive	0.222604	-0.004
B_794288	0.995495	0.490332	TRUE	>Cluster 13298	GPMRLSGDLQKW	12	Positive	0.240946	0.194
B_794802	0.993869	0.488706	TRUE	>Cluster 13298	GPVRLSGDLQKW	12	Positive	0.231725	0.2565
B_1454176	0.609799	0.104636	FALSE	>Cluster 13300	IRGHLRMAGHPL	12	Negative;Negative;Negative	0.237811	-0.4115
B_1454177	0.321537	-0.18363	FALSE	>Cluster 13300	IRGHLRMAGHSL	12	Negative;Negative;Negative	0.225167	-0.6575
B_780473	0.941468	0.436305	TRUE	>Cluster 13318	AAFPSLNLRTHP	12	Positive	0.240318	-0.059
B_780474	0.926234	0.421071	TRUE	>Cluster 13318	AAFPSLNLRTLP	12	Positive	0.222142	-0.374
B_1648412	0.877891	0.301918	TRUE	>Cluster 1333	CMFENKTTLPTNIAFE	16	Positive-Low;Positive-Low	0.274376	-0.0395
B_1679601	0.846356	0.270382	TRUE	>Cluster 1333	MFENKTTLPTNIAFEL	16	Positive-Low;Positive	0.271831	0.0135
B_1424748	0.529283	0.02412	FALSE	>Cluster 13340	DTVEVVMGQLEQ	12	Negative;Negative;Negative	0.215559	-0.272
B_1520039	0.521061	0.015898	FALSE	>Cluster 13340	TVEVVMGQLEQT	12	Negative;Negative;Negative	0.214661	-0.41
B_1472699	0.031627	-0.47354	FALSE	>Cluster 13346	LSLLVTAFSKPL	12	Negative;Negative;Negative	0.178012	-0.8965
B_1506659	0.111596	-0.39357	FALSE	>Cluster 13346	SLSLLVTAFSKP	12	Negative;Negative;Negative	0.176458	-1.1225
B_1651668	0.887346	0.311372	TRUE	>Cluster 1335	DMYDPLTKNIGDYNVS	16	Positive-Low;Positive-Low	0.257829	0.551
B_1680670	0.966556	0.390583	TRUE	>Cluster 1335	MYDPLTKNIGDYNVSK	16	Positive;Positive	0.255325	0.5095
B_793272	0.994598	0.489435	TRUE	>Cluster 13372	GLHTSATNLNLH	12	Positive	0.25402	0.009
B_793276	0.995262	0.490099	TRUE	>Cluster 13372	GLHTSATNLQLH	12	Positive	0.253644	-0.0115
B_1326246	0.946628	0.441465	TRUE	>Cluster 13382	VAIHADQLTPTW	12	Positive	0.23594	0.298
B_1490576	0.844925	0.339762	FALSE	>Cluster 13382	PVAIHADQLTPT	12	Negative;Negative	0.235618	0.1795
B_1420089	0.240073	-0.26509	FALSE	>Cluster 13400	DDVNFSPVLGCL	12	Negative;Negative;Negative	0.241394	-0.2955
B_1425146	0.291743	-0.21342	FALSE	>Cluster 13400	DVNFSPVLGCLG	12	Negative;Negative;Negative	0.18946	-0.5395
B_1462944	0.250778	-0.25438	FALSE	>Cluster 13408	KVKATKGEGDGG	12	Negative;Negative;Negative	0.22619	1.706
B_1476722	0.300993	-0.20417	FALSE	>Cluster 13408	MKVKATKGEGDG	12	Negative;Negative;Negative	0.219922	1.282
B_1438924	0.031526	-0.47364	FALSE	>Cluster 13427	GCYYVKPGRTSS	12	Negative;Negative;Negative	0.240897	0.6365
B_1440216	0.031928	-0.47324	FALSE	>Cluster 13427	GGCYYVKPGRTS	12	Negative;Negative;Negative	0.241803	0.5235
B_786132	0.971403	0.46624	TRUE	>Cluster 13432	CDAHWDPAIFRL	12	Positive	0.242631	-0.0675
B_797927	0.98797	0.482807	TRUE	>Cluster 13432	HDAHWDPAIFRL	12	Positive	0.249608	0.0115
B_799989	0.998344	0.493181	TRUE	>Cluster 13463	HPIEFFLAGRSQ	12	Positive	0.222763	-0.681
B_831597	0.987568	0.482405	TRUE	>Cluster 13463	YPIEFFLAGRSQ	12	Positive	0.21769	-0.7205
B_786340	0.653194	0.148031	TRUE	>Cluster 13465	CYAGHDLYVEAD	12	Positive	0.218616	-0.0755
B_786341	0.71713	0.211967	TRUE	>Cluster 13465	CYAGHDLYVSAD	12	Positive	0.211291	-0.1
B_1451863	0.213964	-0.2912	FALSE	>Cluster 13480	IKACIDEVTTAL	12	Negative;Negative;Negative	0.203945	-0.2425
B_1451864	0.167297	-0.33787	FALSE	>Cluster 13480	IKACIDEVTTTL	12	Negative;Negative;Negative	0.215292	-0.1135
B_1442568	0.389122	-0.11604	FALSE	>Cluster 13482	GNLATNHDRYCA	12	Negative;Negative;Negative	0.254475	0.227
B_1523941	0.328854	-0.17631	FALSE	>Cluster 13482	VGNLATNHDRYC	12	Negative;Negative;Negative	0.261525	0.264
B_782908	0.999362	0.494199	TRUE	>Cluster 13483	ALYRPPLMSAEA	12	Positive	0.208915	0.1585
B_782911	0.996685	0.491522	TRUE	>Cluster 13483	ALYRPPLMSDEA	12	Positive	0.21558	0.483
B_791639	0.97752	0.472357	TRUE	>Cluster 13507	GALQPGGYDGAL	12	Positive	0.21935	1.1935
B_791647	0.978125	0.472962	TRUE	>Cluster 13507	GAMQPGGYDGAL	12	Positive	0.226369	1.249
B_782492	0.851234	0.346071	TRUE	>Cluster 13524	ALAVAPSRRQNE	12	Positive	0.242281	0.7025
B_782493	0.97707	0.471907	TRUE	>Cluster 13524	ALAVAPSRRWNE	12	Positive	0.217232	0.4095
B_1446771	0.191966	-0.3132	FALSE	>Cluster 13569	HFSYVPTKYVTA	12	Negative;Negative;Negative	0.221383	0.085
B_1451355	0.046799	-0.45836	FALSE	>Cluster 13569	IHFSYVPTKYVT	12	Negative;Negative;Negative	0.208409	-0.1085
B_787655	0.977935	0.472772	TRUE	>Cluster 13577	DQEHFLAFAHPV	12	Positive	0.244073	-0.6175
B_831689	0.915305	0.410142	TRUE	>Cluster 13577	YQEHFLAFAHPV	12	Positive	0.234587	-0.8955
B_1308783	0.996414	0.420441	TRUE	>Cluster 1358	LSNKVNDNYLDNLKTR	16	Positive	0.279854	0.213
B_1308925	0.997667	0.421693	TRUE	>Cluster 1358	SLSNKVNDNYLDNLKT	16	Positive	0.263227	0.269
B_1509623	0.706492	0.201329	FALSE	>Cluster 13600	SSTLWFKPPFLS	12	Negative;Negative;Negative	0.193919	-0.197
B_1510164	0.452311	-0.05285	FALSE	>Cluster 13600	STLWFKPPFLSD	12	Negative;Negative;Negative	0.213318	-0.1705
B_1523550	0.058566	-0.4466	FALSE	>Cluster 13635	VFTNHDVVYALH	12	Negative;Negative;Negative	0.221264	-0.5985
B_1523551	0.193784	-0.31138	FALSE	>Cluster 13635	VFTNHDVVYAQH	12	Negative;Negative;Negative	0.245357	-0.3265
B_1422923	0.464065	-0.0411	FALSE	>Cluster 13638	DNDDQIVVTGED	12	Negative;Negative;Negative	0.251077	0.63
B_1479109	0.31059	-0.19457	FALSE	>Cluster 13638	NDDQIVVTGEDV	12	Negative;Negative;Negative	0.238248	0.483
B_1419810	0.412572	-0.09259	FALSE	>Cluster 13643	DDDARTFIQSNV	12	Negative;Negative;Negative	0.252081	0.2775
B_1464768	0.598217	0.093054	FALSE	>Cluster 13643	LDDDARTFIQSN	12	Negative;Negative;Negative	0.238417	0.3035
B_798131	0.997527	0.492364	TRUE	>Cluster 13652	HDSNTWTGPLRS	12	Positive	0.26636	1.051
B_798844	0.998555	0.493392	TRUE	>Cluster 13652	HHSNTWTGPLRS	12	Positive	0.264146	0.8285
B_829385	0.999971	0.494808	TRUE	>Cluster 13664	VTGVQTCALPIC	12	Positive	0.221569	-0.352
B_829388	0.99985	0.494687	TRUE	>Cluster 13664	VTGVQTCALPIQ	12	Positive	0.227484	-0.219
B_796233	0.985385	0.480222	TRUE	>Cluster 13693	GSAARWPFSITL	12	Positive	0.240033	0.0005
B_796234	0.995927	0.490764	TRUE	>Cluster 13693	GSAARWPFSLTL	12	Positive	0.227896	-0.06
B_1414681	0.979889	0.474726	FALSE	>Cluster 13713	AYRANSIDVPTF	12	Negative;Negative;Negative	0.247755	0.3685
B_1537238	0.544796	0.039633	FALSE	>Cluster 13713	YRANSIDVPTFC	12	Negative;Negative;Negative	0.246675	0.172
B_1464622	0.043401	-0.46176	FALSE	>Cluster 13715	LCQYLNTLTIAV	12	Negative;Negative;Negative	0.21178	-1.173
B_1493432	0.27512	-0.23004	FALSE	>Cluster 13715	QLCQYLNTLTIA	12	Negative;Negative;Negative	0.20734	-1.0645
B_785882	0.9973	0.492137	TRUE	>Cluster 13738	AWQHGQSSFPLM	12	Positive	0.24601	0.4695
B_830684	0.993121	0.487958	TRUE	>Cluster 13738	WQHGQSSFPLMG	12	Positive	0.250213	0.439
B_781521	0.608477	0.103314	TRUE	>Cluster 13749	AGMIQWLIGICG	12	Positive	0.194338	-1.4495
B_784498	0.573225	0.068062	TRUE	>Cluster 13749	ARMIQWLIGICG	12	Positive	0.188091	-1.6005
B_1515225	0.078494	-0.42667	FALSE	>Cluster 13751	TILPCYSGRVSA	12	Negative;Negative;Negative	0.205323	-0.157
B_1538087	0.027867	-0.4773	FALSE	>Cluster 13751	YTILPCYSGRVS	12	Negative;Negative;Negative	0.196733	-0.328
B_816193	0.99694	0.491777	TRUE	>Cluster 13760	RSPEMTSLMAWG	12	Positive	0.216251	-0.082
B_830912	0.993684	0.488521	TRUE	>Cluster 13760	WSPEMTSLMAWG	12	Positive	0.196999	-0.089
B_826563	0.950543	0.44538	TRUE	>Cluster 13771	TTSAETSNRPTE	12	Positive	0.27878	1.73
B_826565	0.993462	0.488299	TRUE	>Cluster 13771	TTSAETSNRPTP	12	Positive	0.280073	1.843
B_1472726	0.56766	0.062497	FALSE	>Cluster 13782	LSLTHSKKSWTS	12	Negative;Negative;Negative	0.228412	0.2795
B_1482075	0.635615	0.130452	FALSE	>Cluster 13782	NLSLTHSKKSWT	12	Negative;Negative;Negative	0.229682	0.1555
B_786320	0.908302	0.403139	TRUE	>Cluster 13799	CVPHFVGEGPLF	12	Positive	0.218105	0.149
B_801768	0.988923	0.48376	TRUE	>Cluster 13799	HVPHFVGEGPLF	12	Positive	0.227598	0.223
B_830341	0.979879	0.474716	TRUE	>Cluster 13806	WMHDNMPLYTRL	12	Positive	0.243858	-0.3425
B_830342	0.989225	0.484062	TRUE	>Cluster 13806	WMHDNMPLYTRS	12	Positive	0.248153	-0.067
B_824891	0.982044	0.476881	TRUE	>Cluster 13811	TLPANMGRLMEL	12	Positive	0.158852	-0.346
B_828166	0.961958	0.456795	TRUE	>Cluster 13811	VLPANMGRLMEL	12	Positive	0.206514	-0.436
B_1655983	0.132607	-0.44337	FALSE	>Cluster 1383	EYTSPTDKLAMIMGYC	16	Negative;Negative	0.226608	-0.125
B_1656710	0.653284	0.077311	TRUE	>Cluster 1383	FEYTSPTDKLAMIMGY	16	Positive-Low;Positive-Low	0.23434	0.3125
B_831023	0.909051	0.403888	TRUE	>Cluster 13855	WTLKGDPFWNRP	12	Positive	0.260742	0.562
B_831038	0.982416	0.477253	TRUE	>Cluster 13855	WTPKGDPFWNRP	12	Positive	0.267081	1.4355
B_1686915	0.516766	-0.05921	TRUE	>Cluster 1386	PVEFHLDGEVLSLDKL	16	Positive;Positive	0.242247	-0.498
B_1695067	0.766621	0.190648	TRUE	>Cluster 1386	SPVEFHLDGEVLSLDK	16	Positive;Positive	0.23783	-0.222
B_799887	0.99169	0.486527	TRUE	>Cluster 13861	HPGGYSNLRGMS	12	Positive	0.250624	0.651
B_800263	0.976518	0.471355	TRUE	>Cluster 13861	HPVGYSNLRGMS	12	Positive	0.241416	0.25
B_1423504	0.479948	-0.02521	FALSE	>Cluster 13873	DQDLYDHVVLGY	12	Negative;Negative;Negative	0.225997	-0.734
B_1479268	0.624566	0.119403	FALSE	>Cluster 13873	NDQDLYDHVVLG	12	Negative;Negative;Negative	0.243332	-0.3575
B_1701064	0.134001	-0.44197	FALSE	>Cluster 1388	TVRTQVFLAVFDKDLY	16	Negative;Negative	0.249194	-0.938
B_1705709	0.213331	-0.36264	FALSE	>Cluster 1388	VRTQVFLAVFDKDLYE	16	Negative;Negative	0.231833	-1.0025
B_1461430	0.599018	0.093855	TRUE	>Cluster 13884	KQIGLLEPVKHS	12	Positive;Negative;Positive	0.234562	-0.3185
B_1461431	0.406364	-0.0988	TRUE	>Cluster 13884	KQIGLLEPVNHS	12	Positive;Negative;Positive	0.233332	-0.257
B_1670657	0.795061	0.219087	TRUE	>Cluster 1389	KKDWYDFVENPDIINV	16	Positive;Positive	0.261872	0.216
B_1693956	0.923308	0.347334	TRUE	>Cluster 1389	SKKDWYDFVENPDIIN	16	Positive;Positive	0.247841	0.379
B_1456295	0.037027	-0.46814	FALSE	>Cluster 13894	IYKLHQLTYLLD	12	Negative;Negative;Negative	0.19254	-1.413
B_1535547	0.058032	-0.44713	FALSE	>Cluster 13894	YIYKLHQLTYLL	12	Negative;Negative;Negative	0.180764	-1.593
B_1472781	0.043605	-0.46156	FALSE	>Cluster 13898	LSNLALALCSFV	12	Negative;Negative;Negative	0.145388	-1.7065
B_1507355	0.130375	-0.37479	FALSE	>Cluster 13898	SNLALALCSFVM	12	Negative;Negative;Negative	0.131226	-1.8745
B_1476745	0.26341	-0.24175	FALSE	>Cluster 13899	MLARALKKVPID	12	Negative;Negative;Negative	0.213538	-0.5095
B_1476976	0.144496	-0.36067	FALSE	>Cluster 13899	MLSRALKKVPID	12	Negative;Negative;Negative	0.221157	-0.371
B_1469999	0.818552	0.313389	FALSE	>Cluster 13906	LNAGEDIRLFKA	12	Negative;Negative;Negative	0.237021	-0.2455
B_1470000	0.841525	0.336362	FALSE	>Cluster 13906	LNAGEDIRLLKA	12	Negative;Negative;Negative	0.233845	-0.2835
B_806701	0.665343	0.16018	TRUE	>Cluster 13910	LVSDWSSTCALP	12	Positive	0.210019	0.059
B_814153	0.55351	0.048347	TRUE	>Cluster 13910	RLVSDWSSTCAL	12	Positive	0.204699	-0.0875
B_1427216	0.69015	0.184987	TRUE	>Cluster 13915	EFNDLAHTSLVW	12	Positive;Positive;Negative	0.217442	-0.3715
B_1434911	0.127131	-0.37803	FALSE	>Cluster 13915	FNDLAHTSLVWK	12	Negative;Negative;Negative	0.229687	-0.554
B_958587	0.958214	0.453051	TRUE	>Cluster 13933	EEAKNAAEIAAA	12	Positive	0.193403	0.605
B_958620	0.937847	0.432684	TRUE	>Cluster 13933	IEEAKNAAEIAA	12	Positive	0.201921	0.6695
B_789533	0.910008	0.404845	TRUE	>Cluster 13936	EKSNMQYLTPTV	12	Positive	0.261181	0.2175
B_819335	0.907807	0.402644	TRUE	>Cluster 13936	SKSNMQYLTPTV	12	Positive	0.261372	0.2075
B_829145	0.709067	0.203904	TRUE	>Cluster 13939	VSFHKVSNWATV	12	Positive	0.236341	-0.251
B_829305	0.876744	0.371581	TRUE	>Cluster 13939	VSTHKVSNWATV	12	Positive	0.258973	0.1625
B_797763	0.606503	0.10134	TRUE	>Cluster 13974	HAGVKPPLKWGF	12	Positive	0.240711	0.691
B_801714	0.753704	0.248541	TRUE	>Cluster 13974	HVGVKPPLKWGF	12	Positive	0.237405	0.417
B_1473118	0.231842	-0.27332	FALSE	>Cluster 13982	LTAATIVNQERY	12	Negative;Negative;Negative	0.24375	0.0655
B_1516592	0.340416	-0.16475	FALSE	>Cluster 13982	TLTAATIVNQER	12	Negative;Negative;Negative	0.248328	0.0585
B_794056	0.945118	0.439955	TRUE	>Cluster 13989	GPCGGLVICRSG	12	Positive	0.19659	-0.6025
B_794393	0.931687	0.426524	TRUE	>Cluster 13989	GPQGGLVICRSG	12	Positive	0.208812	-0.246
B_825264	0.994338	0.489175	TRUE	>Cluster 13997	TLYRPPLMSSGT	12	Positive	0.224681	0.4365
B_825265	0.997384	0.492221	TRUE	>Cluster 13997	TLYRPPLMSSNT	12	Positive	0.225442	0.3845
B_1419576	0.008431	-0.49673	FALSE	>Cluster 14000	DCFSFVKMLFIL	12	Negative;Negative;Negative	0.160238	-2.4595
B_1438701	0.011236	-0.49393	FALSE	>Cluster 14000	GCFSFVKMLFIL	12	Negative;Negative;Negative	0.151218	-2.4395
B_785432	0.981284	0.476121	TRUE	>Cluster 14012	AVDGSRTPLRSM	12	Positive	0.236362	0.928
B_826774	0.951877	0.446714	TRUE	>Cluster 14012	TVDGSRTPLRSM	12	Positive	0.248505	0.9835
B_794881	0.985959	0.480796	TRUE	>Cluster 14017	GPVRWSGDLQKC	12	Positive	0.241069	0.4955
B_794889	0.998842	0.493679	TRUE	>Cluster 14017	GPVRWSGDLQKS	12	Positive	0.243196	0.713
B_1652603	0.046058	-0.52992	FALSE	>Cluster 1402	DTYGGASVCIYCRAHV	16	Negative;Negative	0.239067	-0.747
B_1701266	0.037255	-0.53872	FALSE	>Cluster 1402	TYGGASVCIYCRAHVA	16	Negative;Negative	0.235286	-0.689
B_1414761	0.155662	-0.3495	FALSE	>Cluster 14024	AYVANPTEDLCN	12	Negative;Negative;Negative	0.239101	0.7125
B_1538381	0.176374	-0.32879	FALSE	>Cluster 14024	YVANPTEDLCNG	12	Negative;Negative;Negative	0.242105	0.7735
B_1508623	0.105766	-0.3994	FALSE	>Cluster 14044	SRMYCSFYPPDD	12	Negative;Negative;Negative	0.217279	-0.0275
B_1509482	0.096716	-0.40845	FALSE	>Cluster 14044	SSRMYCSFYPPD	12	Negative;Negative;Negative	0.207486	-0.29
B_1408517	0.32609	-0.17907	FALSE	>Cluster 14057	AGAFFFGSKLEL	12	Negative;Negative;Negative	0.202321	-0.843
B_1438253	0.154433	-0.35073	FALSE	>Cluster 14057	GAFFFGSKLELF	12	Negative;Negative;Negative	0.190066	-1.0865
B_1462704	0.310391	-0.19477	FALSE	>Cluster 14073	KTTFKPNTWCLR	12	Negative;Negative;Negative	0.262209	0.1365
B_1519427	0.16648	-0.33868	FALSE	>Cluster 14073	TTFKPNTWCLRC	12	Negative;Negative;Negative	0.249038	-0.2705
B_1437113	0.031205	-0.47396	FALSE	>Cluster 14076	FVCGDYAACKLQ	12	Negative;Negative;Negative	0.197458	-0.549
B_1437115	0.141614	-0.36355	FALSE	>Cluster 14076	FVCGDYAACKSQ	12	Negative;Negative;Negative	0.210438	0.1035
B_801347	0.985844	0.480681	TRUE	>Cluster 14086	HTGPGLAARHVS	12	Positive	0.2331	0.596
B_824272	0.94796	0.442797	TRUE	>Cluster 14086	TGPGLAARHVSI	12	Positive	0.240073	0.2445
B_813342	0.994669	0.489506	TRUE	>Cluster 14100	RGTDTYLMPNRW	12	Positive	0.267776	0.3935
B_816747	0.9938	0.488637	TRUE	>Cluster 14100	RVTDTYLMPNRW	12	Positive	0.247924	-0.034
B_826894	0.922737	0.417574	TRUE	>Cluster 14109	TVPNKMTTQNNP	12	Positive	0.282461	1.242
B_826895	0.942911	0.437748	TRUE	>Cluster 14109	TVPNKMTTQTNP	12	Positive	0.284653	1.2215
B_1451560	0.041606	-0.46356	FALSE	>Cluster 14125	IIIRVCNFNLCK	12	Negative;Negative;Negative	0.189291	-1.8905
B_1451741	0.023627	-0.48154	FALSE	>Cluster 14125	IIRVCNFNLCKE	12	Negative;Negative;Negative	0.198766	-1.5395
B_1520527	0.863871	0.358708	FALSE	>Cluster 14145	TVWCPRHVMCPA	12	Negative;Negative;Negative	0.217098	-0.561
B_1538849	0.631575	0.126412	FALSE	>Cluster 14145	YVWCPRHVMCPA	12	Negative;Negative;Negative	0.2257	-0.7055
B_802700	0.996629	0.491466	TRUE	>Cluster 14150	IPVRWSGDLQKW	12	Positive	0.224608	0.225
B_820911	0.99951	0.494347	TRUE	>Cluster 14150	SPVRWSGDLQKW	12	Positive	0.237839	0.4895
B_786173	0.828337	0.323174	TRUE	>Cluster 14151	CHWPFNPYYGLG	12	Positive	0.236355	0.1585
B_827957	0.960302	0.455139	TRUE	>Cluster 14151	VHWPFNPYYGLG	12	Positive	0.217385	0.159
B_1412570	0.499843	-0.00532	FALSE	>Cluster 14157	ASGDCPSVDMQP	12	Negative;Negative;Negative	0.239512	1.1375
B_1504003	0.360214	-0.14495	FALSE	>Cluster 14157	SGDCPSVDMQPD	12	Negative;Negative;Negative	0.236811	1.236
B_809077	0.895481	0.390319	TRUE	>Cluster 14165	NTPCDSPCHSMK	12	Positive	0.248213	0.9215
B_809080	0.488259	-0.0169	TRUE	>Cluster 14165	NTPCDSPCHYMK	12	Positive	0.234369	0.6185
B_790250	0.815229	0.310066	TRUE	>Cluster 14170	ESGLWGYTGSTV	12	Positive	0.240928	0.521
B_815832	0.751011	0.245848	TRUE	>Cluster 14170	RSGLWGYTGSTV	12	Positive	0.240929	0.4255
B_801916	0.971728	0.466565	TRUE	>Cluster 14206	HWARFAGNYSVP	12	Positive	0.23211	0.093
B_801917	0.869003	0.36384	TRUE	>Cluster 14206	HWARFAGNYSVR	12	Positive	0.234791	-0.0755
B_812840	0.983303	0.47814	TRUE	>Cluster 14209	RDAHWDPAIFGL	12	Positive	0.238723	0.1605
B_812841	0.988364	0.483201	TRUE	>Cluster 14209	RDAHWDPAIFHL	12	Positive	0.251981	-0.0085
B_787590	0.991548	0.486385	TRUE	>Cluster 14216	DPSWPRALQVPS	12	Positive	0.237437	0.6565
B_791109	0.936624	0.431461	TRUE	>Cluster 14216	FPSWPRALQVPS	12	Positive	0.225647	0.4805
B_1649981	0.857305	0.281331	FALSE	>Cluster 1424	DDPVVDWHYFDAQPLT	16	Negative;Negative	0.259392	0.3955
B_1702075	0.870701	0.294728	FALSE	>Cluster 1424	VDDPVVDWHYFDAQPL	16	Negative;Negative	0.254759	0.194
B_1433240	0.557131	0.051968	FALSE	>Cluster 14254	FHVSEFSCHQVS	12	Negative;Negative;Negative	0.217417	-0.4925
B_1465964	0.456167	-0.049	FALSE	>Cluster 14254	LFHVSEFSCHQV	12	Negative;Negative;Negative	0.213219	-0.8465
B_1467593	0.081161	-0.424	FALSE	>Cluster 14265	LILVFPEVKMIL	12	Negative;Negative;Negative	0.164618	-1.4575
B_1473524	0.184609	-0.32055	FALSE	>Cluster 14265	LTLVFPEVKMIL	12	Negative;Negative;Negative	0.184213	-1.2085
B_1526470	0.18128	-0.32388	FALSE	>Cluster 14276	VMAYITGGVVQL	12	Negative;Negative;Negative	0.189604	-0.5745
B_1526471	0.204677	-0.30049	FALSE	>Cluster 14276	VMAYITGGVVQM	12	Negative;Negative;Negative	0.18478	-0.531
B_1422993	0.228612	-0.27655	FALSE	>Cluster 14313	DNGVFRITSRVM	12	Negative;Negative;Negative	0.233261	-0.437
B_1480541	0.025379	-0.47978	FALSE	>Cluster 14313	NGVFRITSRVMF	12	Negative;Negative;Negative	0.219451	-0.9595
B_1458715	0.111228	-0.39393	FALSE	>Cluster 14328	KHETCCSQRTRF	12	Negative;Negative;Negative	0.264002	0.1095
B_1498367	0.05732	-0.44784	FALSE	>Cluster 14328	RKHETCCSQRTR	12	Negative;Negative;Negative	0.257519	0.2345
B_1413639	0.219375	-0.28579	FALSE	>Cluster 14330	AVCRHHASEYRQ	12	Negative;Negative;Negative	0.250484	-0.016
B_1521888	0.203456	-0.30171	FALSE	>Cluster 14330	VCRHHASEYRQY	12	Negative;Negative;Negative	0.263683	0.196
B_1500659	0.044843	-0.46032	FALSE	>Cluster 14337	RTRLFKGTVCWI	12	Negative;Negative;Negative	0.228389	-1.0045
B_1518393	0.008883	-0.49628	FALSE	>Cluster 14337	TRLFKGTVCWIM	12	Negative;Negative;Negative	0.20719	-1.189
B_1463339	0.090189	-0.41497	FALSE	>Cluster 14345	KWVYKEFRSYLG	12	Negative;Negative;Negative	0.216318	-0.5185
B_1533177	0.040676	-0.46449	FALSE	>Cluster 14345	WVYKEFRSYLGI	12	Negative;Negative;Negative	0.207178	-0.712
B_808342	0.999276	0.494113	TRUE	>Cluster 14361	NPIEFFLAGRSE	12	Positive	0.217995	-0.607
B_808347	0.999538	0.494375	TRUE	>Cluster 14361	NPIEFFLAGRSN	12	Positive	0.222765	-0.632
B_786853	0.907536	0.402373	TRUE	>Cluster 14365	DGMLSTGRTVFL	12	Positive	0.222497	-0.2435
B_786854	0.932228	0.427065	TRUE	>Cluster 14365	DGMLSTGRTVFP	12	Positive	0.239119	0.1485
B_782787	0.74735	0.242187	TRUE	>Cluster 14367	ALSNIAPMAKGC	12	Positive	0.23471	0.102
B_782790	0.944418	0.439255	TRUE	>Cluster 14367	ALSNIAPMAKGP	12	Positive	0.242677	0.4155
B_788197	0.859887	0.354724	TRUE	>Cluster 14386	DSSQWDKIYSCT	12	Positive	0.237866	0.244
B_788199	0.977628	0.472465	TRUE	>Cluster 14386	DSSQWDKIYSRT	12	Positive	0.253762	0.427
B_1678831	0.994258	0.418285	TRUE	>Cluster 1440	LVSNNKEDFDIIQKCQ	16	Positive;Positive	0.228828	0.046
B_1705980	0.988789	0.412815	TRUE	>Cluster 1440	VSNNKEDFDIIQKCQI	16	Positive-Low;Positive	0.26716	0.031
B_789257	0.975081	0.469918	TRUE	>Cluster 14404	EGRLLWYGSPAS	12	Positive	0.207416	-0.176
B_789258	0.962731	0.457568	TRUE	>Cluster 14404	EGRLLWYGSPAT	12	Positive	0.209729	-0.18
B_1485546	0.048276	-0.45689	FALSE	>Cluster 14409	NYSGRMLRACIR	12	Negative;Negative;Negative	0.224151	-0.8585
B_1537572	0.196542	-0.30862	FALSE	>Cluster 14409	YSGRMLRACIRT	12	Negative;Negative;Negative	0.221284	-1.0355
B_1511874	0.077139	-0.42802	FALSE	>Cluster 14414	SYLLNFDVNGYI	12	Negative;Negative;Negative	0.191351	-0.849
B_1536135	0.246684	-0.25848	FALSE	>Cluster 14414	YLLNFDVNGYIT	12	Negative;Negative;Negative	0.196673	-0.7235
B_1499739	0.101963	-0.4032	FALSE	>Cluster 14418	RRATRRARGGDG	12	Negative;Negative;Negative	0.229015	1.062
B_1537362	0.024436	-0.48073	FALSE	>Cluster 14418	YRRATRRARGGD	12	Negative;Negative;Negative	0.253395	0.7845
B_1417824	0.159374	-0.34579	FALSE	>Cluster 14426	CRRLGSSVRSDG	12	Negative;Negative;Negative	0.215188	0.338
B_1533704	0.133348	-0.37182	FALSE	>Cluster 14426	YCRRLGSSVRSD	12	Negative;Negative;Negative	0.231392	-0.006
B_1472975	0.064493	-0.44067	FALSE	>Cluster 14441	LSTIFSNCQKAV	12	Negative;Negative;Negative	0.232568	-0.4295
B_1510043	0.124989	-0.38017	FALSE	>Cluster 14441	STIFSNCQKAVS	12	Negative;Negative;Negative	0.22489	-0.2585
B_1417076	0.007714	-0.49745	FALSE	>Cluster 14443	CMCNRRAAAYSS	12	Negative;Negative;Negative	0.23503	-0.1085
B_1418493	0.007676	-0.49749	FALSE	>Cluster 14443	CVCNRRAAAYSS	12	Negative;Negative;Negative	0.226708	-0.062
B_793951	0.987719	0.482556	TRUE	>Cluster 14445	GPAQLRGFGPDR	12	Positive	0.243939	0.8285
B_793952	0.984851	0.479688	TRUE	>Cluster 14445	GPAQLRGFGPDS	12	Positive	0.242772	0.9185
B_1504773	0.168881	-0.33628	FALSE	>Cluster 14450	SHLLLVAAGMEA	12	Negative;Negative;Negative	0.163679	-1.3725
B_1537592	0.069396	-0.43577	FALSE	>Cluster 14450	YSHLLLVAAGME	12	Negative;Negative;Negative	0.169481	-1.5385
B_813454	0.937207	0.432044	TRUE	>Cluster 14463	RHRGLPSPLFNG	12	Positive	0.233122	0.426
B_814854	0.87597	0.370807	TRUE	>Cluster 14463	RQRGLPSPLFNG	12	Positive	0.240436	0.5355
B_1677509	0.955393	0.37942	TRUE	>Cluster 1448	LRNSFGKDLNANMSLA	16	Positive;Positive-Low	0.275515	-0.0695
B_1704403	0.943932	0.367958	TRUE	>Cluster 1448	VLRNSFGKDLNANMSL	16	Positive-Low;Positive-Low	0.26674	-0.1875
B_1426517	0.891212	0.386049	TRUE	>Cluster 14487	EDFNLEDFIDSP	12	Positive;Negative;Positive	0.223637	0.138
B_1465353	0.953966	0.448803	TRUE	>Cluster 14487	LEDFNLEDFIDS	12	Positive;Negative;Positive	0.226189	-0.3135
B_1455557	0.006544	-0.49862	FALSE	>Cluster 14489	IVDYGVRFFFYT	12	Negative;Negative;Negative	0.18394	-1.3365
B_1522617	0.017134	-0.48803	FALSE	>Cluster 14489	VDYGVRFFFYTS	12	Negative;Negative;Negative	0.205788	-1.247
B_820410	0.897765	0.392602	TRUE	>Cluster 14498	SNQGFPRSLAPN	12	Positive	0.263734	0.8685
B_822820	0.922387	0.417224	TRUE	>Cluster 14498	STQGFPRSLAPN	12	Positive	0.260703	0.8515
B_1518429	0.066714	-0.43845	FALSE	>Cluster 14526	TRNYIITMPCFI	12	Negative;Negative;Negative	0.203071	-1.058
B_1518430	0.211918	-0.29324	FALSE	>Cluster 14526	TRNYIITMPCFR	12	Negative;Negative;Negative	0.228808	-0.8155
B_790311	0.994742	0.489579	TRUE	>Cluster 14555	ESYVHRQPWQVQ	12	Positive	0.26404	0.384
B_790717	0.994129	0.488966	TRUE	>Cluster 14555	EWYVHRQPWQVQ	12	Positive	0.255183	0.097
B_793096	0.981657	0.476494	TRUE	>Cluster 14559	GLFGNEARTASM	12	Positive	0.241387	0.385
B_793099	0.994244	0.489081	TRUE	>Cluster 14559	GLFGNEARTASS	12	Positive	0.234641	0.6085
B_1426718	0.945995	0.440832	TRUE	>Cluster 14569	EDVVTGDNNDEE	12	Positive;Negative;Positive	0.251046	1.443
B_1439447	0.873422	0.368259	TRUE	>Cluster 14569	GEDVVTGDNNDE	12	Positive;Negative;Positive	0.250845	1.3915
B_1484234	0.080628	-0.42454	FALSE	>Cluster 14589	NTCPQKKVVVGI	12	Negative;Negative;Negative	0.25454	0.11
B_1488962	0.236724	-0.26844	FALSE	>Cluster 14589	PNTCPQKKVVVG	12	Negative;Negative;Negative	0.259871	0.516
B_782000	0.999325	0.494162	TRUE	>Cluster 14592	AHKPLWTKNTWA	12	Positive	0.247328	0.3225
B_782004	0.999676	0.494514	TRUE	>Cluster 14592	AHKPLWTKNTWS	12	Positive	0.249603	0.328
B_821066	0.989736	0.484573	TRUE	>Cluster 14597	SQDIRTRNGTRL	12	Positive	0.27779	0.643
B_821067	0.98247	0.477307	TRUE	>Cluster 14597	SQDIRTRNGTRS	12	Positive	0.277087	0.8855
B_788016	0.885982	0.380819	TRUE	>Cluster 14616	DSLGRETPRAIS	12	Positive	0.2654	0.997
B_822381	0.960635	0.455472	TRUE	>Cluster 14616	SSLGRETPRAIS	12	Positive	0.249359	0.9735
B_1667412	0.696791	0.120817	TRUE	>Cluster 1464	INGFNVSELEDACFKF	16	Positive-Low;Positive	0.23512	-0.238
B_1709485	0.565338	-0.01064	TRUE	>Cluster 1464	YINGFNVSELEDACFK	16	Positive-Low;Positive	0.221154	-0.223
B_803798	0.958298	0.453135	TRUE	>Cluster 14647	KPQSSPMGSRAQ	12	Positive	0.271519	1.6405
B_808684	0.995636	0.490473	TRUE	>Cluster 14647	NPQSSPMGSRAQ	12	Positive	0.273573	1.6535
B_1308466	0.991108	0.415134	TRUE	>Cluster 1466	ASIIAILIIVLIMVII	16	Positive	0.111796	-3.317
B_1308915	0.981886	0.405912	TRUE	>Cluster 1466	SIIAILIIVLIMVIIY	16	Positive	0.102073	-3.19
B_797915	0.973848	0.468685	TRUE	>Cluster 14687	HDAARNERYGAY	12	Positive	0.255088	0.82
B_831210	0.931499	0.426336	TRUE	>Cluster 14687	YDAARNERYGAY	12	Positive	0.246223	0.7385
B_1515897	0.311767	-0.1934	FALSE	>Cluster 14699	TKVDGVDVELFE	12	Negative;Negative;Negative	0.207749	-0.0125
B_1538126	0.221692	-0.28347	FALSE	>Cluster 14699	YTKVDGVDVELF	12	Negative;Negative;Negative	0.228039	0.231
B_1521316	0.054702	-0.45046	FALSE	>Cluster 14709	VAMCFRHFFWVL	12	Negative;Negative;Negative	0.18294	-2.4555
B_1529903	0.037821	-0.46734	FALSE	>Cluster 14709	VTMCFRHFFWVL	12	Negative;Negative;Negative	0.195052	-2.4015
B_787895	0.973088	0.467925	TRUE	>Cluster 14714	DRWVARDPASIC	12	Positive	0.232189	0.556
B_817545	0.996601	0.491438	TRUE	>Cluster 14714	SDRWVARDPASI	12	Positive	0.230252	0.734
B_1417118	0.946259	0.441096	FALSE	>Cluster 14719	CMQQGPSSARDL	12	Negative;Negative;Negative	0.249364	1.133
B_1419645	0.881227	0.376064	FALSE	>Cluster 14719	DCMQQGPSSARD	12	Negative;Negative;Negative	0.267013	1.335
B_826792	0.729847	0.224684	TRUE	>Cluster 14727	TVELDLVWAYRP	12	Positive	0.202756	-0.7595
B_826793	0.605796	0.100633	TRUE	>Cluster 14727	TVELDLVWAYRT	12	Positive	0.19622	-0.8855
B_801163	0.89379	0.388627	TRUE	>Cluster 14735	HSYDRMEAGGSH	12	Positive	0.257196	0.87
B_801164	0.871314	0.366151	TRUE	>Cluster 14735	HSYDRMEAGGSS	12	Positive	0.248444	0.922
B_1409755	0.712377	0.207214	TRUE	>Cluster 14772	AKIDTSGIHNRV	12	Positive;Negative;Positive	0.250007	0.378
B_1458949	0.365784	-0.13938	TRUE	>Cluster 14772	KIDTSGIHNRVI	12	Positive;Negative;Positive	0.248579	0.2835
B_786291	0.997704	0.492541	TRUE	>Cluster 14796	CSGTHDIPALWG	12	Positive	0.23562	0.404
B_829190	0.999548	0.494385	TRUE	>Cluster 14796	VSGTHDIPALWG	12	Positive	0.238338	0.457
B_1510833	0.487695	-0.01747	TRUE	>Cluster 14841	SVGFNVDYDCVS	12	Positive;Negative;Positive	0.204246	-0.1245
B_1523789	0.023204	-0.48196	TRUE	>Cluster 14841	VGFNVDYDCVSF	12	Positive;Negative;Positive	0.202456	-0.3565
B_1437684	0.129157	-0.37601	FALSE	>Cluster 14862	FVYDAYHNLVGY	12	Negative;Negative;Negative	0.208836	-0.6795
B_1497511	0.122623	-0.38254	FALSE	>Cluster 14862	RFVYDAYHNLVG	12	Negative;Negative;Negative	0.141068	-0.6525
B_795050	0.980769	0.475606	TRUE	>Cluster 14867	GQAPDTDIGDRR	12	Positive	0.270626	1.714
B_809629	0.986737	0.481574	TRUE	>Cluster 14867	QAPDTDIGDRRH	12	Positive	0.271836	1.536
B_1455469	0.02337	-0.48179	FALSE	>Cluster 14871	IVAGGVVAIIVT	12	Negative;Negative;Negative	0.14914	-0.962
B_1521171	0.000524	-0.50464	FALSE	>Cluster 14871	VAGGVVAIIVTC	12	Negative;Negative;Negative	0.160784	-1.083
B_1492942	0.035833	-0.46933	FALSE	>Cluster 14873	QIIAIIKDWNFA	12	Negative;Negative;Negative	0.205748	-1.1315
B_1494604	0.056027	-0.44914	FALSE	>Cluster 14873	QQIIAIIKDWNF	12	Negative;Negative;Negative	0.207404	-1.1255
B_1663397	0.27669	-0.29928	FALSE	>Cluster 1488	GVGVGHYTHLKCGSPY	16	Negative;Negative	0.260794	0.1625
B_1703228	0.197986	-0.37799	FALSE	>Cluster 1488	VGVGHYTHLKCGSPYQ	16	Negative;Negative	0.265974	-0.0195
B_1423821	0.125798	-0.37936	FALSE	>Cluster 14909	DRPFMLHGWLVF	12	Negative;Negative;Negative	0.225762	-1.465
B_1499380	0.07368	-0.43148	FALSE	>Cluster 14909	RPFMLHGWLVFS	12	Negative;Negative;Negative	0.197644	-1.5885
B_792485	0.953105	0.447942	TRUE	>Cluster 14911	GGQYMAHLVLQM	12	Positive	0.219315	-1.2945
B_827783	0.730611	0.225448	TRUE	>Cluster 14911	VGQYMAHLVLQM	12	Positive	0.196	-1.4155
B_1474082	0.002494	-0.50267	FALSE	>Cluster 14929	LVFLILCFTIKR	12	Negative;Negative;Negative	0.146871	-2.998
B_1523368	0.004251	-0.50091	FALSE	>Cluster 14929	VFLILCFTIKRK	12	Negative;Negative;Negative	0.177636	-2.5385
B_1508546	0.075438	-0.42973	FALSE	>Cluster 14975	SRKARNRSHSPT	12	Negative;Negative;Negative	0.263901	1.0825
B_1537780	0.056571	-0.44859	FALSE	>Cluster 14975	YSRKARNRSHSP	12	Negative;Negative;Negative	0.255455	0.9595
B_811650	0.985351	0.480188	TRUE	>Cluster 14984	QSNYHFQHWVRW	12	Positive	0.25606	-0.639
B_812597	0.952197	0.447034	TRUE	>Cluster 14984	QYNYHFQHWVRW	12	Positive	0.256979	-0.8225
B_1409978	0.939585	0.434422	FALSE	>Cluster 14993	AKTEPTGHGARR	12	Negative;Negative;Negative	0.281268	1.743
B_1462469	0.652279	0.147116	FALSE	>Cluster 14993	KTEPTGHGARRK	12	Negative;Negative;Negative	0.290542	1.647
B_820298	0.996481	0.491318	TRUE	>Cluster 15011	SMRPNTSYSLAH	12	Positive	0.256214	0.5975
B_820344	0.988462	0.483299	TRUE	>Cluster 15011	SMVPNTSYSLAH	12	Positive	0.236635	0.3635
B_822025	0.957085	0.451922	TRUE	>Cluster 15026	SRTFDGAAIASS	12	Positive	0.215546	0.4175
B_822030	0.882553	0.37739	TRUE	>Cluster 15026	SRTFDGAAIESS	12	Positive	0.227519	0.6125
B_823520	0.536445	0.031282	TRUE	>Cluster 15089	SYALLPDLNSCM	12	Positive	0.185001	-0.4645
B_823522	0.859357	0.354194	TRUE	>Cluster 15089	SYALLPDLNSQM	12	Positive	0.202279	-0.192
B_1444890	0.067706	-0.43746	FALSE	>Cluster 15113	GTYYVLDRVYLN	12	Negative;Negative;Negative	0.209939	-0.8835
B_1466931	0.030416	-0.47475	FALSE	>Cluster 15113	LGTYYVLDRVYL	12	Negative;Negative;Negative	0.184754	-1.0385
B_1657560	0.518185	-0.05779	TRUE	>Cluster 1512	FKSENRYSVLSVDSVS	16	Positive;Positive	0.218573	0.0875
B_1672050	0.795667	0.219694	TRUE	>Cluster 1512	KSENRYSVLSVDSVSE	16	Positive;Positive	0.224836	0.197
B_129819	0.90352	0.327546	TRUE	>Cluster 1513	RRSILPYGDSMDRIEK	16	Positive	0.263716	0.311
B_129830	0.901481	0.325508	TRUE	>Cluster 1513	RSILPYGDSMDRIEKD	16	Positive	0.262992	0.5475
B_1454075	0.045752	-0.45941	FALSE	>Cluster 15131	IRACIFELCDNP	12	Negative;Negative;Negative	0.199185	-1.2295
B_1496334	0.146028	-0.35914	FALSE	>Cluster 15131	RACIFELCDNPF	12	Negative;Negative;Negative	0.201834	-0.9795
B_800525	0.985977	0.480814	TRUE	>Cluster 15143	HQRPYVQDFRLI	12	Positive	0.250547	-0.029
B_811193	0.973165	0.468002	TRUE	>Cluster 15143	QQRPYVQDFRLI	12	Positive	0.253705	0.024
B_783203	0.320369	-0.18479	TRUE	>Cluster 15180	ANLALTKGFELM	12	Positive	0.206908	-0.7815
B_783204	0.584712	0.079549	TRUE	>Cluster 15180	ANLALTKGFGLM	12	Positive	0.208826	-0.7545
B_796618	0.881951	0.376788	TRUE	>Cluster 15203	GSTLGKSGALSQ	12	Positive	0.245647	0.691
B_796619	0.871221	0.366058	TRUE	>Cluster 15203	GSTLGKSGAPSQ	12	Positive	0.261424	1.356
B_815780	0.956466	0.451303	TRUE	>Cluster 15205	RSDTHDIPAFGV	12	Positive	0.264746	0.7175
B_816225	0.946939	0.441776	TRUE	>Cluster 15205	RSSTHDIPAFGV	12	Positive	0.263492	0.597
B_788733	0.987529	0.482366	TRUE	>Cluster 15211	DWSSWVYRDMQT	12	Positive	0.244946	-0.007
B_788761	0.994344	0.489181	TRUE	>Cluster 15211	DWSSWVYRDRQT	12	Positive	0.257102	0.2095
B_787399	0.949542	0.444379	TRUE	>Cluster 15217	DMSELVFLNKTK	12	Positive	0.210364	-0.9215
B_814268	0.847846	0.342683	TRUE	>Cluster 15217	RMSELVFLNKTK	12	Positive	0.212478	-0.963
B_822367	0.909815	0.404652	TRUE	>Cluster 15222	SSLELSRSSAGS	12	Positive	0.21258	0.307
B_822369	0.977026	0.471863	TRUE	>Cluster 15222	SSLELSRSSASS	12	Positive	0.20033	0.2685
B_804544	0.98142	0.476257	TRUE	>Cluster 15238	KVEPGTGAHSWH	12	Positive	0.260935	1.4385
B_804546	0.978423	0.47326	TRUE	>Cluster 15238	KVEPGTGAHSWQ	12	Positive	0.260417	1.469
B_1455124	0.171051	-0.33411	FALSE	>Cluster 15261	ITILDGISEQSL	12	Negative;Negative;Negative	0.199948	0.0305
B_1515195	0.418554	-0.08661	FALSE	>Cluster 15261	TILDGISEQSLR	12	Negative;Negative;Negative	0.215914	0.152
B_1646112	0.247586	-0.32839	TRUE	>Cluster 1527	ASFKVIDNGVVRDISV	16	Positive-Low;Positive-Low	0.211847	-0.339
B_1692993	0.420616	-0.15536	FALSE	>Cluster 1527	SFKVIDNGVVRDISVN	16	Negative;Negative	0.230092	-0.1975
B_1415744	0.442742	-0.06242	TRUE	>Cluster 15296	CFGKRGPNQNFG	12	Positive;Negative;Positive	0.26484	1.1545
B_1432918	0.719875	0.214712	TRUE	>Cluster 15296	FGKRGPNQNFGG	12	Positive;Negative;Positive	0.259648	1.35
B_781329	0.978565	0.473402	TRUE	>Cluster 15312	AFSWAKQSLLGG	12	Positive	0.210301	-0.226
B_781333	0.962661	0.457498	TRUE	>Cluster 15312	AFSWAKQSLLTG	12	Positive	0.213518	-0.2965
B_809592	0.999401	0.494238	TRUE	>Cluster 15335	QAGTHDIPALWG	12	Positive	0.247955	0.461
B_829975	0.999848	0.494685	TRUE	>Cluster 15335	WAGTHDIPALWG	12	Positive	0.231395	0.4075
B_791563	0.983021	0.477858	TRUE	>Cluster 15347	GADVDVLVRRMS	12	Positive	0.196362	-0.6795
B_791794	0.981691	0.476528	TRUE	>Cluster 15347	GATVDVLVRRMS	12	Positive	0.192155	-0.7805
B_1454529	0.115569	-0.38959	FALSE	>Cluster 15356	ISGKLFVRCEED	12	Negative;Negative;Negative	0.214975	-0.6715
B_1524766	0.118566	-0.3866	FALSE	>Cluster 15356	VISGKLFVRCEE	12	Negative;Negative;Negative	0.203202	-0.9155
B_831672	0.822224	0.317061	TRUE	>Cluster 15376	YPYAGVEPSLIT	12	Positive	0.232574	0.542
B_831674	0.926884	0.421721	TRUE	>Cluster 15376	YPYAGVEPSMIT	12	Positive	0.235946	0.613
B_802026	0.999316	0.494153	TRUE	>Cluster 15377	HWSSWVYRDPQT	12	Positive	0.24989	0.4645
B_829913	0.951599	0.446436	TRUE	>Cluster 15377	VWSSWVYRDPQT	12	Positive	0.240536	0.438
B_1418725	0.027379	-0.47778	FALSE	>Cluster 15397	CVRSMIKTIVLY	12	Negative;Negative;Negative	0.199223	-1.432
B_1528613	0.012991	-0.49217	FALSE	>Cluster 15397	VRSMIKTIVLYC	12	Negative;Negative;Negative	0.198641	-1.643
B_798913	0.99546	0.490297	TRUE	>Cluster 15462	HHTFISRAMYPD	12	Positive	0.232253	-0.6355
B_798921	0.999251	0.494088	TRUE	>Cluster 15462	HHTFISRAMYPP	12	Positive	0.226872	-0.5375
B_807957	0.97234	0.467177	TRUE	>Cluster 15482	NHTFISRAMYPI	12	Positive	0.230296	-0.5885
B_813458	0.981287	0.476124	TRUE	>Cluster 15482	RHTFISRAMYPI	12	Positive	0.227965	-0.666
B_816673	0.954271	0.449108	TRUE	>Cluster 15496	RVPHFVGEGLLF	12	Positive	0.219158	-0.4725
B_816687	0.915273	0.41011	TRUE	>Cluster 15496	RVPHFVGEGTLF	12	Positive	0.236506	-0.155
B_1658931	0.37584	-0.20013	FALSE	>Cluster 1550	FTGNLQSNHDRYCQVH	16	Negative;Negative	0.292309	0.1435
B_1698137	0.27876	-0.29721	FALSE	>Cluster 1550	TGNLQSNHDRYCQVHG	16	Negative;Negative	0.306115	0.32
B_1525179	0.09968	-0.40548	FALSE	>Cluster 15527	VKLIFEFEDDVI	12	Negative;Negative;Negative	0.196368	-0.787
B_1525180	0.101099	-0.40406	FALSE	>Cluster 15527	VKLIFEFEDDVV	12	Negative;Negative;Negative	0.200929	-0.7665
B_781534	0.750237	0.245074	TRUE	>Cluster 15546	AGNAQNHVKGED	12	Positive	0.275034	1.1095
B_781541	0.842278	0.337115	TRUE	>Cluster 15546	AGNAQNHVKWED	12	Positive	0.261434	0.596
B_1667886	0.822902	0.246929	TRUE	>Cluster 1556	IRDYKLANDAKESLRL	16	Positive;Positive	0.248523	0.095
B_1689882	0.874836	0.298863	TRUE	>Cluster 1556	RDYKLANDAKESLRLF	16	Positive;Positive	0.259677	0.151
B_1481662	0.027548	-0.47761	FALSE	>Cluster 15586	NLCTCQPQAFLG	12	Negative;Negative;Negative	0.232787	-0.245
B_1483656	0.036232	-0.46893	FALSE	>Cluster 15586	NSCTCQPQAFLG	12	Negative;Negative;Negative	0.238421	0.101
B_1662643	0.169186	-0.40679	FALSE	>Cluster 1559	GSAVLRQWLPAGTILV	16	Negative;Negative	0.211723	-0.44
B_1692206	0.067775	-0.5082	FALSE	>Cluster 1559	SAVLRQWLPAGTILVD	16	Negative;Negative	0.187673	-0.588
B_788601	0.978124	0.472961	TRUE	>Cluster 15600	DWQPTPSSSPPA	12	Positive	0.258832	2.5865
B_827035	0.974523	0.46936	TRUE	>Cluster 15600	TWQPTPSSSPPA	12	Positive	0.236385	2.571
B_1425176	0.26923	-0.23593	FALSE	>Cluster 15637	DVNVLNDTVEVV	12	Negative;Negative;Negative	0.226555	-0.182
B_1527262	0.258191	-0.24697	FALSE	>Cluster 15637	VNVLNDTVEVVM	12	Negative;Negative;Negative	0.209286	-0.499
B_1449013	0.312024	-0.19314	FALSE	>Cluster 15659	HYQECIKGTTVL	12	Negative;Negative;Negative	0.228041	-0.176
B_1535182	0.311079	-0.19408	FALSE	>Cluster 15659	YHYQECIKGTTV	12	Negative;Negative;Negative	0.241583	0.011
B_1682227	0.823779	0.247806	TRUE	>Cluster 1566	NITNLCPFGEVFNASK	16	Positive-Low;Positive-Low	0.262828	-0.307
B_1686115	0.757399	0.181425	TRUE	>Cluster 1566	PNITNLCPFGEVFNAS	16	Positive-Low;Positive-Low	0.262962	-0.0895
B_2001241	0.781395	0.276232	FALSE	>Cluster 15676	PREEQYNSTYRV	12	Negative;Negative	0.272984	1.101
B_2001277	0.433034	-0.07213	FALSE	>Cluster 15676	REEQYNSTYRVV	12	Negative;Negative	0.264448	0.652
B_782963	0.971187	0.466024	TRUE	>Cluster 15682	AMHSERGAMAGS	12	Positive	0.228802	0.4905
B_782967	0.956725	0.451562	TRUE	>Cluster 15682	AMHSERGAMDGS	12	Positive	0.238803	0.79
B_1452304	0.005856	-0.49931	FALSE	>Cluster 15686	IKYYSRVKSVRG	12	Negative;Negative;Negative	0.24009	-0.166
B_1525558	0.004396	-0.50077	FALSE	>Cluster 15686	VKYYSRVKSVRG	12	Negative;Negative;Negative	0.247033	-0.1435
B_1446686	0.024173	-0.48099	FALSE	>Cluster 15687	HFFVSGDYLWYV	12	Negative;Negative;Negative	0.188391	-0.876
B_1492248	0.034408	-0.47076	FALSE	>Cluster 15687	QFFVSGDYLWYV	12	Negative;Negative;Negative	0.195153	-0.822
B_1488595	0.401854	-0.10331	FALSE	>Cluster 15690	PLVLECTRAAAS	12	Negative;Negative;Negative	0.193419	-0.533
B_1488596	0.30417	-0.20099	FALSE	>Cluster 15690	PLVLECTRAASS	12	Negative;Negative;Negative	0.205284	-0.457
B_787289	0.970536	0.465373	TRUE	>Cluster 15701	DLQLPRSGPLAS	12	Positive	0.23501	0.748
B_787290	0.956256	0.451093	TRUE	>Cluster 15701	DLQLPRSGPPAS	12	Positive	0.239235	1.4885
B_818447	0.970489	0.465326	TRUE	>Cluster 15707	SGVYKVAYDWFR	12	Positive	0.207166	-0.475
B_818461	0.993509	0.488346	TRUE	>Cluster 15707	SGVYKVAYDWLR	12	Positive	0.203539	-0.508
B_825677	0.919485	0.414322	TRUE	>Cluster 15709	TNWQALAYMQCH	12	Positive	0.227469	-0.772
B_825682	0.981032	0.475869	TRUE	>Cluster 15709	TNWQALAYMQPH	12	Positive	0.237842	-0.219
B_1482872	0.063162	-0.442	FALSE	>Cluster 15718	NPCICQPQAFLG	12	Negative;Negative;Negative	0.230825	-0.142
B_1483643	0.015279	-0.48988	FALSE	>Cluster 15718	NSCICQPQAFLG	12	Negative;Negative;Negative	0.226105	-0.3135
B_789220	0.606905	0.101742	TRUE	>Cluster 15776	EGNAQNHVKGED	12	Positive	0.26969	1.116
B_818090	0.684383	0.17922	TRUE	>Cluster 15776	SGNAQNHVKGED	12	Positive	0.274353	1.116
B_793464	0.853198	0.348036	TRUE	>Cluster 15810	GLREDTSYSVVL	12	Positive	0.226753	0.429
B_795999	0.858072	0.352909	TRUE	>Cluster 15810	GRREDTSYSVVL	12	Positive	0.26526	0.6935
B_1455389	0.102035	-0.40313	FALSE	>Cluster 15818	ITTISSPEVEDE	12	Negative;Negative;Negative	0.234495	1.1675
B_1519504	0.152517	-0.35265	FALSE	>Cluster 15818	TTISSPEVEDET	12	Negative;Negative;Negative	0.234892	1.4165
B_1472668	0.043825	-0.46134	FALSE	>Cluster 15847	LSLFMVNEFSCD	12	Negative;Negative;Negative	0.189046	-1.389
B_1472669	0.01978	-0.48538	FALSE	>Cluster 15847	LSLFMVNEFSCN	12	Negative;Negative;Negative	0.190258	-1.4185
B_1474678	0.032878	-0.47229	FALSE	>Cluster 15883	LVVRCSYYEDFL	12	Negative;Negative;Negative	0.18854	-0.675
B_1506841	0.030208	-0.47496	FALSE	>Cluster 15883	SLVVRCSYYEDF	12	Negative;Negative;Negative	0.194215	-0.785
B_1430349	0.061968	-0.4432	FALSE	>Cluster 15889	ETQFLYIYAVIY	12	Negative;Negative;Negative	0.165189	-1.6855
B_1517944	0.008671	-0.49649	FALSE	>Cluster 15889	TQFLYIYAVIYI	12	Negative;Negative;Negative	0.177319	-2.072
B_1425493	0.087015	-0.41815	FALSE	>Cluster 15933	DWLLVQGFSLYH	12	Negative;Negative;Negative	0.205961	-1.2555
B_1426728	0.401843	-0.10332	FALSE	>Cluster 15933	EDWLLVQGFSLY	12	Negative;Negative;Negative	0.194701	-1.028
B_1445352	0.19456	-0.3106	FALSE	>Cluster 15945	GVQIPCMCGKQA	12	Negative;Negative;Negative	0.212655	-0.2375
B_1458613	0.135341	-0.36982	TRUE	>Cluster 15945	KGVQIPCMCGKQ	12	Positive;Negative;Positive	0.226345	-0.192
B_1496860	0.685203	0.18004	FALSE	>Cluster 15947	RDGNTDNLVFVN	12	Negative;Negative;Negative	0.252564	0.0595
B_1528355	0.25884	-0.24632	FALSE	>Cluster 15947	VRDGNTDNLVFV	12	Negative;Negative;Negative	0.255643	0.4825
B_828480	0.770655	0.265492	TRUE	>Cluster 15963	VPCALSKANTLG	12	Positive	0.227445	0.0305
B_828619	0.831221	0.326058	TRUE	>Cluster 15963	VPRALSKANTLG	12	Positive	0.237528	0.232
B_1442509	0.919247	0.414084	FALSE	>Cluster 16012	GNGVKQLAPRWY	12	Negative;Negative;Negative	0.260278	0.4215
B_1514438	0.919271	0.414108	FALSE	>Cluster 16012	TGNGVKQLAPRW	12	Negative;Negative;Negative	0.276906	0.629
B_1665244	0.983067	0.407093	TRUE	>Cluster 1604	HVVRDPRYVMRLQSAA	16	Positive-Low;Positive	0.244089	-0.218
B_1707718	0.903374	0.3274	TRUE	>Cluster 1604	WHVVRDPRYVMRLQSA	16	Positive-Low;Positive	0.253289	-0.319
B_828199	0.685386	0.180223	TRUE	>Cluster 16043	VLRLGVRGVIVV	12	Positive	0.185837	-1.3105
B_828200	0.822502	0.317339	TRUE	>Cluster 16043	VLRLGVRGVLVV	12	Positive	0.177523	-1.379
B_796900	0.873655	0.368492	TRUE	>Cluster 16063	GTQLHTRFSYPV	12	Positive	0.257865	-0.14
B_796901	0.766374	0.261212	TRUE	>Cluster 16063	GTQLHTRFSYTV	12	Positive	0.254154	-0.3805
B_1490036	0.075536	-0.42963	FALSE	>Cluster 16082	PSSRRKRRGISS	12	Negative;Negative;Negative	0.260748	0.7015
B_1509490	0.110816	-0.39435	FALSE	>Cluster 16082	SSRRKRRGISSP	12	Negative;Negative;Negative	0.25717	0.8
B_1439165	0.94541	0.440247	TRUE	>Cluster 16095	GDLNCPLDTRLK	12	Positive;Positive;Negative	0.243774	0.1165
B_1450950	0.813172	0.308009	TRUE	>Cluster 16095	IGDLNCPLDTRL	12	Positive;Positive;Positive	0.223054	-0.0915
B_1454852	0.016255	-0.48891	FALSE	>Cluster 16099	ISTKHFYWFFSN	12	Negative;Negative;Negative	0.200383	-1.242
B_1510079	0.021814	-0.48335	FALSE	>Cluster 16099	STKHFYWFFSNY	12	Negative;Negative;Negative	0.232189	-1.196
B_788590	0.918666	0.413503	TRUE	>Cluster 16107	DWLLYPPGWHNS	12	Positive	0.242377	0.244
B_788610	0.95758	0.452417	TRUE	>Cluster 16107	DWRLYPPGWHNS	12	Positive	0.258008	0.7565
B_811290	0.993286	0.488123	TRUE	>Cluster 16110	QQVYRQSGLTPV	12	Positive	0.236841	0.3915
B_821619	0.995801	0.490638	TRUE	>Cluster 16110	SQVYRQSGLTPV	12	Positive	0.227948	0.3925
B_1652481	0.999139	0.423165	TRUE	>Cluster 1612	DTINDDEDVVTGDNDD	16	Positive;Positive	0.284936	1.453
B_1653630	0.998492	0.422518	TRUE	>Cluster 1612	EDTINDDEDVVTGDND	16	Positive-Low;Positive	0.283574	1.338
B_1425222	0.145361	-0.3598	FALSE	>Cluster 16141	DVQGLVNVLVCL	12	Negative;Negative;Negative	0.196263	-1.479
B_1425247	0.229734	-0.27543	FALSE	>Cluster 16141	DVRGLVNVLVCL	12	Negative;Negative;Negative	0.186782	-1.6125
B_1444352	0.328955	-0.17621	FALSE	>Cluster 16192	GTCPAGTNSLTC	12	Negative;Negative;Negative	0.233944	0.9095
B_1451224	0.355932	-0.14923	FALSE	>Cluster 16192	IGTCPAGTNSLT	12	Negative;Negative;Negative	0.226897	0.9255
B_1470207	0.0588	-0.44636	FALSE	>Cluster 16193	LNGRLVNYTVCD	12	Negative;Negative;Negative	0.211106	-0.6175
B_1480423	0.07255	-0.43261	FALSE	>Cluster 16193	NGRLVNYTVCDD	12	Negative;Negative;Negative	0.223709	-0.32
B_781003	0.990375	0.485212	TRUE	>Cluster 16213	ADSAGAASFRLD	12	Positive	0.204884	0.4565
B_784570	0.975767	0.470604	TRUE	>Cluster 16213	ARSAGAASFRLD	12	Positive	0.204594	0.2905
B_1531370	0.273627	-0.23154	FALSE	>Cluster 16227	VYELRYNGAIRS	12	Negative;Negative;Negative	0.228093	-0.263
B_1534230	0.215199	-0.28996	FALSE	>Cluster 16227	YELRYNGAIRSD	12	Negative;Negative;Negative	0.231383	-0.1035
B_801447	0.989669	0.484506	TRUE	>Cluster 16235	HTPMSSRLSIAS	12	Positive	0.231878	-0.062
B_801450	0.992148	0.486985	TRUE	>Cluster 16235	HTPMSSRLSSAS	12	Positive	0.230389	0.5155
B_800258	0.995634	0.490471	TRUE	>Cluster 16280	HPVAPFLSGWQL	12	Positive	0.215781	-0.051
B_809441	0.977417	0.472255	TRUE	>Cluster 16280	PPVAPFLSGWQL	12	Positive	0.221649	0.1385
B_825527	0.996507	0.491344	TRUE	>Cluster 16293	TMWPTSHNIWTD	12	Positive	0.236304	0.374
B_825528	0.993408	0.488245	TRUE	>Cluster 16293	TMWPTSHNIWTE	12	Positive	0.233554	0.374
B_812835	0.945302	0.440139	TRUE	>Cluster 16307	RDAHVQADRPTQ	12	Positive	0.2776	0.991
B_816308	0.962948	0.457785	TRUE	>Cluster 16307	RTAHVQADRPTQ	12	Positive	0.282928	0.9025
B_800940	0.98684	0.481677	TRUE	>Cluster 16327	HSDATVRFAHRD	12	Positive	0.256871	-0.0305
B_800944	0.981628	0.476465	TRUE	>Cluster 16327	HSDATVRFAHRQ	12	Positive	0.261191	-0.061
B_1506843	0.167094	-0.33807	FALSE	>Cluster 16356	SLVYTGVLGCKA	12	Negative;Negative;Negative	0.197366	-0.6845
B_1506844	0.146729	-0.35843	FALSE	>Cluster 16356	SLVYTGVLGCKV	12	Negative;Negative;Negative	0.192556	-0.857
B_1663917	0.859178	0.283204	TRUE	>Cluster 1637	GYQPIDVVRDLPSGFN	16	Positive;Positive	0.263509	0.475
B_1670287	0.755367	0.179394	TRUE	>Cluster 1637	KGYQPIDVVRDLPSGF	16	Positive;Positive	0.248346	0.4125
B_800225	0.987919	0.482756	TRUE	>Cluster 16401	HPSGYSDLRGMC	12	Positive	0.232366	0.5945
B_800226	0.996763	0.4916	TRUE	>Cluster 16401	HPSGYSDLRGMS	12	Positive	0.2376	0.7325
B_1479870	0.555836	0.050673	FALSE	>Cluster 16405	NFRDLALKGSTY	12	Negative;Negative;Negative	0.226169	-0.228
B_1479957	0.739299	0.234136	FALSE	>Cluster 16405	NFTDLALKGSTY	12	Negative;Negative;Negative	0.234756	-0.1505
B_826156	0.599854	0.094691	TRUE	>Cluster 16407	TRLAGDVLANGR	12	Positive	0.230154	0.022
B_826157	0.453172	-0.05199	TRUE	>Cluster 16407	TRLAGDVLANGS	12	Positive	0.225281	0.1075
B_1308836	0.851044	0.275071	TRUE	>Cluster 1642	NTYTQVTSIYEAVSNQ	16	Positive	0.271682	0.2535
B_1308846	0.727673	0.151699	TRUE	>Cluster 1642	PNTYTQVTSIYEAVSN	16	Positive	0.265592	0.227
B_1489118	0.321569	-0.18359	TRUE	>Cluster 16470	PPLLSNSTGIDF	12	Positive;Positive;Positive	0.224014	0.361
B_1489119	0.266223	-0.23894	TRUE	>Cluster 16470	PPLLSNSTGTDF	12	Positive;Negative;Positive	0.243666	0.823
B_798476	0.948141	0.442978	TRUE	>Cluster 16544	HGSSLWHLFRST	12	Positive	0.228928	-0.959
B_799605	0.890988	0.385825	TRUE	>Cluster 16544	HMSSLWHLFRST	12	Positive	0.218488	-1.2295
B_1412909	0.508621	0.003458	FALSE	>Cluster 16582	ASTAFANSVFNI	12	Negative;Negative;Negative	0.217813	-0.281
B_1419390	0.590653	0.08549	FALSE	>Cluster 16582	DASTAFANSVFN	12	Negative;Negative;Negative	0.2319	0.0595
B_1514417	0.177396	-0.32777	FALSE	>Cluster 16588	TGLTQHGKVPLI	12	Negative;Negative;Negative	0.24341	0.234
B_1514419	0.29518	-0.20998	FALSE	>Cluster 16588	TGLTQHGKVPLT	12	Negative;Negative;Negative	0.252021	0.5
B_1432485	0.001231	-0.50393	FALSE	>Cluster 16594	FFFVYEHTFLPF	12	Negative;Negative;Negative	0.199953	-1.4345
B_1432672	0.010047	-0.49512	FALSE	>Cluster 16594	FFVYEHTFLPFA	12	Negative;Negative;Negative	0.199506	-1.1315
B_1655931	0.950502	0.374529	TRUE	>Cluster 1660	EYKGPITDIFYKENSY	16	Positive-Low;Positive-Low	0.237621	0.1875
B_1655932	0.954923	0.378949	TRUE	>Cluster 1660	EYKGPITDVFYKENSY	16	Positive-Low;Positive	0.253106	0.3345
B_1437377	0.059566	-0.4456	FALSE	>Cluster 16619	FVLSAVLVNGTH	12	Negative;Negative;Negative	0.163901	-0.944
B_1480014	0.015573	-0.48959	FALSE	>Cluster 16619	NFVLSAVLVNGT	12	Negative;Negative;Negative	0.195382	-1.2545
B_1475145	0.294731	-0.21043	TRUE	>Cluster 16624	LYKRNFTYDVNA	12	Positive;Negative;Positive	0.245644	-0.1055
B_1475146	0.244444	-0.26072	TRUE	>Cluster 16624	LYKRNFTYDVSA	12	Positive;Negative;Positive	0.24037	-0.1
B_1507877	0.556717	0.051554	FALSE	>Cluster 16640	SPPGEQFRHLIP	12	Negative;Negative;Negative	0.250537	0.46
B_1507878	0.73908	0.233917	FALSE	>Cluster 16640	SPPGEQFRHLVP	12	Negative;Negative;Negative	0.250227	0.538
B_1413293	0.5103	0.005137	FALSE	>Cluster 16646	ATLHFPSEISVI	12	Negative;Negative;Negative	0.224565	-0.341
B_1533536	0.185861	-0.3193	FALSE	>Cluster 16646	YATLHFPSEISV	12	Negative;Negative;Negative	0.212687	-0.1545
B_1667501	0.86251	0.286536	TRUE	>Cluster 1666	INQLDEKAQKFFDFGD	16	Positive-Low;Positive	0.25686	-0.0395
B_1703516	0.877688	0.301714	TRUE	>Cluster 1666	VINQLDEKAQKFFDFG	16	Positive;Positive	0.238689	-0.174
B_799146	0.917797	0.412634	TRUE	>Cluster 16669	HIWPKTGYLASF	12	Positive	0.238706	0.032
B_801570	0.991292	0.486129	TRUE	>Cluster 16669	HTWPKTGYLASF	12	Positive	0.246392	0.3885
B_825479	0.984867	0.479704	TRUE	>Cluster 16730	TMTPFKPGPYYQ	12	Positive	0.24587	1.311
B_825481	0.976353	0.47119	TRUE	>Cluster 16730	TMTPFKPGPYYS	12	Positive	0.232659	1.323
B_1484143	0.010551	-0.49461	FALSE	>Cluster 16735	NSVLPFLAFVVF	12	Negative;Negative;Negative	0.15633	-1.823
B_1511027	0.003533	-0.50163	FALSE	>Cluster 16735	SVLPFLAFVVFL	12	Negative;Negative;Negative	0.114471	-2.216
B_1676856	0.969425	0.393452	TRUE	>Cluster 1675	LPEQFDSLNLSAGTQH	16	Positive;Positive	0.278248	0.272
B_1685029	0.799739	0.223766	TRUE	>Cluster 1675	PEQFDSLNLSAGTQHI	16	Positive;Positive	0.291082	0.247
B_816500	0.965372	0.460209	TRUE	>Cluster 16775	RTPGKTSNQSPL	12	Positive	0.282066	1.9655
B_816580	0.92618	0.421017	TRUE	>Cluster 16775	RTTGKTSNQSPL	12	Positive	0.287141	1.4525
B_795622	0.978852	0.473689	TRUE	>Cluster 16783	GRADPEMTRIFG	12	Positive	0.244475	0.5575
B_795623	0.964634	0.459471	TRUE	>Cluster 16783	GRADPEMTRIFI	12	Positive	0.236732	0.4255
B_1418856	0.029023	-0.47614	FALSE	>Cluster 16817	CWLCWKCKSKNP	12	Negative;Negative;Negative	0.240183	-0.6695
B_1418858	0.024102	-0.48106	FALSE	>Cluster 16817	CWLCWKCKSRNP	12	Negative;Negative;Negative	0.235404	-0.7595
B_782890	0.716782	0.211619	TRUE	>Cluster 16838	ALWVEGHTKDMG	12	Positive	0.223164	0.278
B_819960	0.731442	0.226279	TRUE	>Cluster 16838	SLWVEGHTKDMG	12	Positive	0.225647	0.289
B_782127	0.986639	0.481476	TRUE	>Cluster 16840	AHVSSLSPSSPS	12	Positive	0.18947	1.1015
B_824470	0.961266	0.456103	TRUE	>Cluster 16840	THVSSLSPSSPS	12	Positive	0.185551	1.109
B_799444	0.890634	0.385471	TRUE	>Cluster 16848	HLRELATFQSSG	12	Positive	0.222287	-0.2135
B_799447	0.877677	0.372514	TRUE	>Cluster 16848	HLRELATFQSSY	12	Positive	0.226914	-0.317
B_805809	0.697473	0.19231	TRUE	>Cluster 16880	LPPIYSGDQERN	12	Positive	0.262771	1.3375
B_805810	0.750764	0.245601	TRUE	>Cluster 16880	LPPIYSGDQGRN	12	Positive	0.266555	1.344
B_1437068	0.051942	-0.45322	FALSE	>Cluster 16891	FTYVWLSHFVPA	12	Negative;Negative;Negative	0.203335	-1.3195
B_1520980	0.3276	-0.17756	FALSE	>Cluster 16891	TYVWLSHFVPAV	12	Negative;Negative;Negative	0.212739	-1.193
B_822072	0.74223	0.237067	TRUE	>Cluster 16909	SRTFDVAAIARI	12	Positive	0.244516	-0.495
B_822073	0.97015	0.464987	TRUE	>Cluster 16909	SRTFDVAAIARS	12	Positive	0.217856	-0.1995
B_799826	0.992693	0.48753	TRUE	>Cluster 16938	HPGGYSDLGGMS	12	Positive	0.235683	1.0635
B_808258	0.966783	0.46162	TRUE	>Cluster 16938	NPGGYSDLGGMS	12	Positive	0.248368	1.1125
B_794838	0.999824	0.494661	TRUE	>Cluster 16950	GPVRWSADLKKW	12	Positive	0.23395	0.2745
B_794839	0.999957	0.494794	TRUE	>Cluster 16950	GPVRWSADLQKW	12	Positive	0.238405	0.3155
B_788274	0.914048	0.408885	TRUE	>Cluster 16957	DTDRVLGGATLL	12	Positive	0.236923	0.131
B_796728	0.976599	0.471436	TRUE	>Cluster 16957	GTDRVLGGATLL	12	Positive	0.233522	0.1235
B_1412277	0.106115	-0.39905	FALSE	>Cluster 17002	ARLKCGLILKFD	12	Negative;Negative;Negative	0.19711	-1.5815
B_1498723	0.044038	-0.46112	FALSE	>Cluster 17002	RLKCGLILKFDS	12	Negative;Negative;Negative	0.194128	-1.403
B_1445962	0.161129	-0.34403	FALSE	>Cluster 17013	GYSAALAVNVCL	12	Negative;Negative;Negative	0.169117	-0.7405
B_1537451	0.054762	-0.4504	FALSE	>Cluster 17013	YSAALAVNVCLI	12	Negative;Negative;Negative	0.157235	-1.193
B_1409843	0.106962	-0.3982	FALSE	>Cluster 17047	AKMTKLATIEEL	12	Negative;Negative;Negative	0.204796	-0.3865
B_1460473	0.236613	-0.26855	FALSE	>Cluster 17047	KMTKLATIEELP	12	Negative;Negative;Negative	0.218965	-0.2415
B_820214	0.996534	0.491371	TRUE	>Cluster 17081	SMRASYPMPTLD	12	Positive	0.233565	0.612
B_820215	0.99869	0.493527	TRUE	>Cluster 17081	SMRASYPMPTLG	12	Positive	0.239549	0.5785
B_800291	0.958098	0.452935	TRUE	>Cluster 17083	HPWCCGLRLDFG	12	Positive	0.215047	-0.9615
B_800293	0.944417	0.439254	TRUE	>Cluster 17083	HPWCCGLRLDFQ	12	Positive	0.223401	-1.0145
B_1453410	0.012593	-0.49257	FALSE	>Cluster 17116	INYSKEVYFTLL	12	Negative;Negative;Negative	0.188283	-0.641
B_1485552	0.028826	-0.47634	FALSE	>Cluster 17116	NYSKEVYFTLLG	12	Negative;Negative;Negative	0.200401	-0.833
B_798507	0.997548	0.492385	TRUE	>Cluster 17126	HGTAYSFHGPAE	12	Positive	0.247255	0.6295
B_798510	0.998858	0.493695	TRUE	>Cluster 17126	HGTAYSFHGPAM	12	Positive	0.235635	0.4345
B_1653102	0.84756	0.271586	TRUE	>Cluster 1715	DYKKCTKGLSIADLAC	16	Positive-Low;Positive	0.25374	-0.1555
B_1653111	0.924174	0.3482	TRUE	>Cluster 1715	DYKSCTKGLSIADLAC	16	Positive-Low;Positive	0.252257	-0.1105
B_1472622	0.135621	-0.36954	FALSE	>Cluster 17160	LSKGRLIVRENN	12	Negative;Negative;Negative	0.218996	-0.432
B_1505582	0.128469	-0.37669	FALSE	>Cluster 17160	SKGRLIVRENNR	12	Negative;Negative;Negative	0.246965	-0.3285
B_793649	0.989728	0.484565	TRUE	>Cluster 17196	GMFGNEARTASK	12	Positive	0.263974	0.663
B_793650	0.986295	0.481132	TRUE	>Cluster 17196	GMFGNEARTAST	12	Positive	0.25592	0.6775
B_1444418	0.009327	-0.49584	FALSE	>Cluster 17207	GTEVTEFACVIA	12	Negative;Negative;Negative	0.210313	-0.5815
B_1504483	0.128797	-0.37637	FALSE	>Cluster 17207	SGTEVTEFACVI	12	Negative;Negative;Negative	0.246502	-0.119
B_795418	0.961638	0.456475	TRUE	>Cluster 17210	GQRGLHSPLFNG	12	Positive	0.244026	0.0535
B_795419	0.969392	0.464229	TRUE	>Cluster 17210	GQRGLHSPLFNV	12	Positive	0.250385	-0.1515
B_1408422	0.043857	-0.46131	FALSE	>Cluster 17234	AFSTLFLNLSDR	12	Negative;Negative;Negative	0.202111	-1.113
B_1436460	0.025679	-0.47948	FALSE	>Cluster 17234	FSTLFLNLSDRL	12	Negative;Negative;Negative	0.184197	-1.2715
B_783514	0.989162	0.483999	TRUE	>Cluster 17298	APLAPFLSGWQL	12	Positive	0.201202	-0.209
B_794196	0.994744	0.489581	TRUE	>Cluster 17298	GPLAPFLSGWQL	12	Positive	0.208032	-0.158
B_1649791	0.241279	-0.33469	FALSE	>Cluster 1731	DCKQYVCNGFQKCEQL	16	Negative;Negative	0.287799	-0.2285
B_1702043	0.305438	-0.27054	FALSE	>Cluster 1731	VDCKQYVCNGFQKCEQ	16	Negative;Negative	0.259799	-0.244
B_1421683	0.329867	-0.1753	FALSE	>Cluster 17322	DINVVAASGSLT	12	Negative;Negative;Negative	0.195983	0.0505
B_1453392	0.212821	-0.29234	FALSE	>Cluster 17322	INVVAASGSLTC	12	Negative;Negative;Negative	0.20342	-0.0635
B_822201	0.981349	0.476186	TRUE	>Cluster 17327	SSAGMSSFRPMT	12	Positive	0.234699	0.37
B_822202	0.972725	0.467562	TRUE	>Cluster 17327	SSAGMSSFRPQT	12	Positive	0.252541	0.7905
B_1444373	0.740772	0.235609	TRUE	>Cluster 17336	GTDLEGKFYGPF	12	Positive;Positive;Negative	0.249369	0.5015
B_1513077	0.428412	-0.07675	FALSE	>Cluster 17336	TDLEGKFYGPFV	12	Negative;Negative;Negative	0.232176	0.242
B_1478047	0.054704	-0.45046	FALSE	>Cluster 17349	MVLLVLLIYKKL	12	Negative;Negative;Negative	0.153091	-2.9095
B_1525989	0.088613	-0.41655	FALSE	>Cluster 17349	VLLVLLIYKKLT	12	Negative;Negative;Negative	0.156772	-2.591
B_786604	0.917826	0.412663	TRUE	>Cluster 17406	DCSSWVYRDPQT	12	Positive	0.247292	0.4765
B_787823	0.987666	0.482503	TRUE	>Cluster 17406	DRSSWVYRDPQT	12	Positive	0.260679	0.737
B_1432403	0.021266	-0.4839	FALSE	>Cluster 17430	FETLSACRAYLN	12	Negative;Negative;Negative	0.204886	-0.619
B_1486705	0.025031	-0.48013	FALSE	>Cluster 17430	PFETLSACRAYL	12	Negative;Negative;Negative	0.205113	-0.3595
B_1662275	0.66664	0.090667	FALSE	>Cluster 1748	GPAQASVNGVTLIGES	16	Negative;Negative	0.239843	0.1215
B_1684710	0.268099	-0.30787	FALSE	>Cluster 1748	PAQASVNGVTLIGESV	16	Negative;Negative	0.229695	0.056
B_1431811	0.229115	-0.27605	FALSE	>Cluster 17483	FDCGVNALAGDT	12	Negative;Negative;Negative	0.229769	0.121
B_1432454	0.100396	-0.40477	FALSE	>Cluster 17483	FFDCGVNALAGD	12	Negative;Negative;Negative	0.208279	-0.2615
B_1410560	0.501209	-0.00395	TRUE	>Cluster 17497	ALQKAVNVAKNA	12	Positive;Negative;Positive	0.206558	0.0175
B_1456663	0.18944	-0.31572	FALSE	>Cluster 17497	KALQKAVNVAKN	12	Negative;Negative;Negative	0.214138	-0.1095
B_1662437	0.811695	0.235722	TRUE	>Cluster 1753	GQGVPINTNSGPDDQI	16	Positive;Positive	0.304822	1.5645
B_1690209	0.911161	0.335187	TRUE	>Cluster 1753	RGQGVPINTNSGPDDQ	16	Positive-Low;Positive	0.313583	1.4055
B_1417122	0.072019	-0.43314	FALSE	>Cluster 17566	CMRSLRAPAVVS	12	Negative;Negative;Negative	0.224916	-0.2305
B_1496717	0.084112	-0.42105	FALSE	>Cluster 17566	RCMRSLRAPAVV	12	Negative;Negative;Negative	0.208858	-0.344
B_784913	0.956606	0.451443	TRUE	>Cluster 17592	ASSLAPKMYHRN	12	Positive	0.234186	0.1205
B_804472	0.764989	0.259826	TRUE	>Cluster 17592	KSSLAPKMYHRN	12	Positive	0.246881	0.1145
B_782633	0.851958	0.346795	TRUE	>Cluster 17619	ALMEQHPHKGER	12	Positive	0.255844	0.829
B_782635	0.862698	0.357535	TRUE	>Cluster 17619	ALMEQHPHKGVR	12	Positive	0.240341	0.551
B_1480860	0.347068	-0.1581	FALSE	>Cluster 17629	NIDAYKSFPVKE	12	Negative;Negative;Negative	0.232565	0.373
B_1494062	0.374387	-0.13078	TRUE	>Cluster 17629	QNIDAYKSFPVK	12	Positive;Positive;Positive	0.237295	0.329
B_820800	0.991626	0.486463	TRUE	>Cluster 17642	SPSWVPSAPNER	12	Positive	0.242512	1.546
B_822869	0.955275	0.450112	TRUE	>Cluster 17642	STSWVPSAPNER	12	Positive	0.250144	1.395
B_1692381	0.018716	-0.55726	FALSE	>Cluster 1770	SDAIMTRCLAVYDCFC	16	Negative;Negative	0.206394	-1.377
B_1695470	0.08123	-0.49474	FALSE	>Cluster 1770	SSDAIMTRCLAVYDCF	16	Negative;Negative	0.218202	-1.196
B_1652732	0.120451	-0.45552	FALSE	>Cluster 1771	DVISEGIVRIVRTRSM	16	Negative;Negative	0.231293	-0.6685
B_1703562	0.06201	-0.51396	FALSE	>Cluster 1771	VISEGIVRIVRTRSMT	16	Negative;Negative	0.235794	-0.6455
B_1520558	0.498718	-0.00644	FALSE	>Cluster 17786	TVYRRIPDLPDC	12	Negative;Negative;Negative	0.241055	0.2345
B_1531597	0.470061	-0.0351	FALSE	>Cluster 17786	VYRRIPDLPDCD	12	Negative;Negative;Negative	0.237169	0.548
B_1440873	0.023795	-0.48137	FALSE	>Cluster 17802	GICASYHTVSLL	12	Negative;Negative;Negative	0.192741	-0.614
B_1449623	0.017631	-0.48753	FALSE	>Cluster 17802	ICASYHTVSLLA	12	Negative;Negative;Negative	0.19167	-0.8765
B_820619	0.574127	0.068964	TRUE	>Cluster 17853	SPNLLFPISTFI	12	Positive	0.170011	-0.7395
B_820622	0.868992	0.363829	TRUE	>Cluster 17853	SPNLLFPISTRI	12	Positive	0.209932	-0.5415
B_803453	0.816994	0.311831	TRUE	>Cluster 17879	KIAGGSPYKVER	12	Positive	0.24941	1.0465
B_810226	0.953281	0.448118	TRUE	>Cluster 17879	QIAGGSPYKVER	12	Positive	0.24791	1.102
B_1645023	0.935224	0.359251	TRUE	>Cluster 1792	ALNKATNNAMQVESDD	16	Positive;Positive-Low	0.266075	0.6205
B_1659959	0.852557	0.276583	TRUE	>Cluster 1792	GALNKATNNAMQVESD	16	Positive;Positive	0.278477	0.5955
B_1418486	0.106697	-0.39847	FALSE	>Cluster 17945	CVASEQEESSEV	12	Negative;Negative;Negative	0.232787	1.281
B_1538390	0.175466	-0.3297	FALSE	>Cluster 17945	YVASEQEESSEV	12	Negative;Negative;Negative	0.244902	1.3305
B_1467004	0.066031	-0.43913	FALSE	>Cluster 18042	LGYLQSFNYRID	12	Negative;Negative;Negative	0.215279	-0.653
B_1481793	0.077118	-0.42805	FALSE	>Cluster 18042	NLGYLQSFNYRI	12	Negative;Negative;Negative	0.218312	-0.731
B_784707	0.970951	0.465788	TRUE	>Cluster 18078	ASAPLLTVDTSK	12	Positive	0.214757	0.134
B_815754	0.846733	0.34157	TRUE	>Cluster 18078	RSAPLLTVDTSK	12	Positive	0.226904	0.1225
B_1442695	0.054507	-0.45066	FALSE	>Cluster 18083	GNSCTCQPQAFL	12	Negative;Negative;Negative	0.250771	0.418
B_1497707	0.031827	-0.47334	FALSE	>Cluster 18083	RGNSCTCQPQAF	12	Negative;Negative;Negative	0.255392	0.655
B_1688910	0.291222	-0.28475	FALSE	>Cluster 1810	QSEDTQGMETLACEDT	16	Negative;Negative	0.248067	0.6115
B_1692711	0.458776	-0.1172	FALSE	>Cluster 1810	SEDTQGMETLACEDTK	16	Negative;Negative	0.252501	0.681
B_792322	0.989379	0.484216	TRUE	>Cluster 18103	GGAPSVPFFASI	12	Positive	0.226829	0.425
B_793019	0.978404	0.473241	TRUE	>Cluster 18103	GLAPSVPFFASI	12	Positive	0.201601	0.008
B_1436305	0.074723	-0.43044	FALSE	>Cluster 18126	FSNGVSGRYFNH	12	Negative;Negative;Negative	0.248803	0.28
B_1479926	0.265774	-0.23939	FALSE	>Cluster 18126	NFSNGVSGRYFN	12	Negative;Negative;Negative	0.238015	0.409
B_1411974	0.139568	-0.36559	FALSE	>Cluster 18154	AQKFFQFGDFVM	12	Negative;Negative;Negative	0.219467	-0.8725
B_1411975	0.144144	-0.36102	FALSE	>Cluster 18154	AQKFFQFGDFVV	12	Negative;Negative;Negative	0.224375	-0.8285
B_821112	0.991779	0.486616	TRUE	>Cluster 18201	SQDIRTWNGRRQ	12	Positive	0.27383	0.638
B_821113	0.994089	0.488926	TRUE	>Cluster 18201	SQDIRTWNGRRS	12	Positive	0.268286	0.638
B_794000	0.999585	0.494422	TRUE	>Cluster 18342	GPAWAWLDLYAH	12	Positive	0.198133	-0.6655
B_794006	0.998971	0.493808	TRUE	>Cluster 18342	GPAWAWLDLYAY	12	Positive	0.189883	-0.7245
B_1437124	0.880069	0.374906	TRUE	>Cluster 18350	FVCTDNSANTKV	12	Positive;Negative;Positive	0.256699	0.693
B_1521916	0.919418	0.414255	TRUE	>Cluster 18350	VCTDNSANTKVL	12	Positive;Positive;Positive	0.258948	0.622
B_785453	0.949347	0.444184	TRUE	>Cluster 18352	AVEHERTDLAGS	12	Positive	0.247227	0.6355
B_785455	0.860423	0.35526	TRUE	>Cluster 18352	AVEHERTDLCGS	12	Positive	0.243576	0.349
B_796758	0.964944	0.459781	TRUE	>Cluster 18383	GTGLFTLPRLTV	12	Positive	0.242605	-0.5775
B_801279	0.986242	0.481079	TRUE	>Cluster 18383	HTGLFTLPRLTV	12	Positive	0.242301	-0.748
B_1516805	0.003106	-0.50206	FALSE	>Cluster 18404	TMFMYVSTNMFS	12	Negative;Negative;Negative	0.167263	-1.119
B_1533048	0.006302	-0.49886	FALSE	>Cluster 18404	WTMFMYVSTNMF	12	Negative;Negative;Negative	0.132486	-1.2495
B_1654952	0.878172	0.302199	TRUE	>Cluster 1852	ENQKILAASFNKAMTN	16	Positive;Positive	0.253259	-0.06
B_1687601	0.871181	0.295207	TRUE	>Cluster 1852	QENQKILAASFNKAMT	16	Positive;Positive	0.248565	-0.026
B_1462682	0.659037	0.153874	FALSE	>Cluster 18567	KTSMAPILTESS	12	Negative;Negative;Negative	0.221352	0.255
B_1487998	0.511073	0.00591	FALSE	>Cluster 18567	PKTSMAPILTES	12	Negative;Negative;Negative	0.229916	0.208
B_795440	0.938932	0.433769	TRUE	>Cluster 18670	GQRGLPSPLFNC	12	Positive	0.238329	0.402
B_795443	0.988409	0.483246	TRUE	>Cluster 18670	GQRGLPSPLFNN	12	Positive	0.25076	0.56
B_1407097	0.69847	0.193307	FALSE	>Cluster 18860	ACDRTTIQSVDI	12	Negative;Negative;Negative	0.259577	0.237
B_1414847	0.352657	-0.15251	FALSE	>Cluster 18860	CACDRTTIQSVD	12	Negative;Negative;Negative	0.235574	0.216
B_1651184	0.653827	0.077854	TRUE	>Cluster 1890	DKSAFTNLKQLPFFYY	16	Positive-Low;Positive-Low	0.248261	-0.5625
B_1672000	0.495883	-0.08009	TRUE	>Cluster 1890	KSAFTNLKQLPFFYYS	16	Positive-Low;Positive-Low	0.225711	-0.7225
B_1444763	0.027003	-0.47816	FALSE	>Cluster 18904	GTSTAAYFVGYL	12	Negative;Negative;Negative	0.241028	-0.1735
B_1532147	0.168426	-0.33674	FALSE	>Cluster 18904	WGTSTAAYFVGY	12	Negative;Negative;Negative	0.225013	0.1105
B_790065	0.939982	0.434819	TRUE	>Cluster 18919	EQSGLPSPLFNG	12	Positive	0.229932	0.681
B_795513	0.980423	0.47526	TRUE	>Cluster 18919	GQSGLPSPLFNG	12	Positive	0.239212	0.714
B_791622	0.989332	0.484169	TRUE	>Cluster 18954	GALKGLFPADHH	12	Positive	0.232531	-0.004
B_802126	0.737462	0.232299	TRUE	>Cluster 18954	IALKGLFPADHH	12	Positive	0.231438	-0.148
B_793292	0.993179	0.488016	TRUE	>Cluster 18958	GLHTSATNLYLQ	12	Positive	0.235051	-0.2435
B_793293	0.994247	0.489084	TRUE	>Cluster 18958	GLHTSATNLYLR	12	Positive	0.233638	-0.287
B_1411014	0.031274	-0.47389	FALSE	>Cluster 19024	ANCCHDGIFTIW	12	Negative;Negative;Negative	0.21972	-0.7715
B_1526746	0.014531	-0.49063	FALSE	>Cluster 19024	VNCCHDGIFTIW	12	Negative;Negative;Negative	0.216666	-0.9755
B_809072	0.887104	0.381941	TRUE	>Cluster 19025	NTPAATLHPVFL	12	Positive	0.242507	0.165
B_832026	0.886819	0.381656	TRUE	>Cluster 19025	YTPAATLHPVFL	12	Positive	0.226028	0.113
B_787845	0.995144	0.489981	TRUE	>Cluster 19033	DRWAARDPASIF	12	Positive	0.246514	0.6055
B_787846	0.979718	0.474555	TRUE	>Cluster 19033	DRWAARDPASNF	12	Positive	0.261846	1.105
B_802621	0.830635	0.325472	TRUE	>Cluster 19054	IPAMVHFPDAKS	12	Positive	0.235862	0.14
B_802622	0.834449	0.329286	TRUE	>Cluster 19054	IPAMVHFPDAKT	12	Positive	0.23555	0.136
B_799315	0.948494	0.443331	TRUE	>Cluster 19088	HLGPPRLSSLLV	12	Positive	0.196831	0.1875
B_799317	0.972724	0.467561	TRUE	>Cluster 19088	HLGPPRLSSVLV	12	Positive	0.205131	0.385
B_1675049	0.894169	0.318196	TRUE	>Cluster 1919	LIGLAKRSKESPLELE	16	Positive;Positive	0.238316	0.4545
B_1675885	0.855158	0.279185	TRUE	>Cluster 1919	LLIGLAKRSKESPLEL	16	Positive-Low;Positive-Low	0.22825	0.307
B_1473343	0.651985	0.146822	FALSE	>Cluster 19215	LTGGTYSTPFMV	12	Negative;Negative;Negative	0.244092	0.6975
B_1498904	0.674954	0.169791	FALSE	>Cluster 19215	RLTGGTYSTPFM	12	Negative;Negative;Negative	0.250834	0.669
B_1448281	0.186228	-0.31894	FALSE	>Cluster 19291	HSSCFCSPDAFL	12	Negative;Negative;Negative	0.184549	-0.2105
B_1480771	0.044825	-0.46034	FALSE	>Cluster 19291	NHSSCFCSPDAF	12	Negative;Negative;Negative	0.208391	0.029
B_812577	0.927532	0.422369	TRUE	>Cluster 19352	QYGREYNGDLRF	12	Positive	0.249481	0.692
B_812582	0.894236	0.389073	TRUE	>Cluster 19352	QYGREYNGDLSF	12	Positive	0.239245	0.7825
B_1416822	0.620067	0.114904	FALSE	>Cluster 19601	CLGGISARDLIC	12	Negative;Negative;Negative	0.197773	-0.5085
B_1466564	0.565271	0.060108	FALSE	>Cluster 19601	LGGISARDLICA	12	Negative;Negative;Negative	0.20417	-0.4535
B_1650659	0.875156	0.299183	TRUE	>Cluster 1963	DGSSGVVNPAMEPIYD	16	Positive;Positive-Low	0.270355	0.7865
B_1650660	0.820756	0.244782	TRUE	>Cluster 1963	DGSSGVVNPVMEPIYD	16	Positive;Positive-Low	0.259229	0.46
B_1455947	0.076988	-0.42817	FALSE	>Cluster 19842	IVSFVINAPNGL	12	Negative;Negative;Negative	0.19517	-0.277
B_1528891	0.101967	-0.4032	FALSE	>Cluster 19842	VSFVINAPNGLY	12	Negative;Negative;Negative	0.204828	-0.065
B_1692169	0.020318	-0.55566	FALSE	>Cluster 1992	SASVVAGGIIAILVTC	16	Negative;Negative	0.135007	-1.1505
B_1705762	0.175049	-0.40092	FALSE	>Cluster 1992	VSASVVAGGIIAILVT	16	Negative;Negative	0.114285	-0.8185
B_1654079	0.216848	-0.35913	FALSE	>Cluster 2007	EGLVRIVRTRSMSYCR	16	Negative;Negative	0.250072	-0.7365
B_1661935	0.161264	-0.41471	FALSE	>Cluster 2007	GLVRIVRTRSMSYCRV	16	Negative;Negative	0.252297	-0.8745
B_1681842	0.104507	-0.47147	FALSE	>Cluster 2041	NGNLYGFRDYITNRTF	16	Negative;Negative	0.277628	-0.123
B_1694766	0.253706	-0.32227	FALSE	>Cluster 2041	SNGNLYGFRDYITNRT	16	Negative;Negative	0.281914	0.133
B_1644232	0.95597	0.379996	TRUE	>Cluster 2055	AHATRDSIGTNFPLQL	16	Positive;Positive-Low	0.301933	0.6105
B_1664093	0.961559	0.385586	TRUE	>Cluster 2055	HATRDSIGTNFPLQLG	16	Positive;Positive-Low	0.288282	0.463
B_1683934	0.125624	-0.45035	FALSE	>Cluster 2065	NTRIVDEWSYTGSSFY	16	Negative;Negative	0.257727	0.262
B_1700047	0.12658	-0.44939	FALSE	>Cluster 2065	TRIVDEWSYTGSSFYA	16	Negative;Negative	0.247312	0.208
B_1693726	0.970119	0.394145	TRUE	>Cluster 2110	SIQAIYDRLDTIQADQ	16	Positive-Low;Positive-Low	0.224707	-0.2265
B_1695578	0.957662	0.381688	TRUE	>Cluster 2110	SSIQAIYDRLDTIQAD	16	Positive-Low;Positive-Low	0.237836	-0.1775
B_128576	0.890461	0.314488	TRUE	>Cluster 2122	ERIRRSILPYGDSMDR	16	Positive	0.263459	0.222
B_129225	0.868409	0.292436	TRUE	>Cluster 2122	LERIRRSILPYGDSMD	16	Positive	0.248068	-0.0785
B_1670232	0.508471	-0.0675	FALSE	>Cluster 2136	KGSSGLLITKLTLLLP	16	Negative;Negative	0.201271	-1.349
B_1693910	0.508859	-0.06711	FALSE	>Cluster 2136	SKGSSGLLITKLTLLL	16	Negative;Negative	0.183799	-0.977
B_1649388	0.946535	0.370562	TRUE	>Cluster 2143	CYDKQPVNSNVKLLDY	16	Positive-Low;Positive-Low	0.254626	0.571
B_1708620	0.914718	0.338744	TRUE	>Cluster 2143	YCYDKQPVNSNVKLLD	16	Positive-Low;Positive-Low	0.270338	0.3645
B_1652631	0.851178	0.275205	TRUE	>Cluster 2145	DVDDPKLMGWDYPKCD	16	Positive-Low;Positive-Low	0.255513	0.8485
B_1702074	0.716265	0.140291	TRUE	>Cluster 2145	VDDPKLMGWDYPKCDR	16	Positive-Low;Positive-Low	0.209443	0.699
B_1659357	0.124854	-0.45112	TRUE	>Cluster 2152	FVMQYGYVDCFNDNCD	16	Positive-Low;Positive-Low	0.240436	-0.3415
B_1704654	0.133428	-0.44255	FALSE	>Cluster 2152	VMQYGYVDCFNDNCDF	16	Negative;Negative	0.242044	-0.268
B_1668846	0.017427	-0.55855	FALSE	>Cluster 2161	IVVIAGQAFFYSGGFY	16	Negative;Negative	0.172969	-0.627
B_1706701	0.004258	-0.57172	FALSE	>Cluster 2161	VVIAGQAFFYSGGFYR	16	Negative;Negative	0.195228	-0.598
B_1694814	0.984387	0.408414	TRUE	>Cluster 2213	SNLNTNLHFDVDNINF	16	Positive-Low;Positive	0.253211	-0.3585
B_1695653	0.998549	0.422576	TRUE	>Cluster 2213	SSNLNTNLHFDVDNIN	16	Positive;Positive	0.261018	-0.115
B_1664174	0.897318	0.321344	TRUE	>Cluster 2221	HDNVAFYQGDVDTVVN	16	Positive;Positive	0.254989	0.2495
B_1703273	0.586923	0.01095	TRUE	>Cluster 2221	VHDNVAFYQGDVDTVV	16	Positive-Low;Positive-Low	0.207396	0.16
B_1689047	0.729861	0.153887	TRUE	>Cluster 2246	QSVIIINNSTNVVIRA	16	Positive-Low;Positive-Low	0.257493	-0.6225
B_1695221	0.717485	0.141511	TRUE	>Cluster 2246	SQSVIIINNSTNVVIR	16	Positive-Low;Positive-Low	0.199031	-0.5825
B_1703174	0.893718	0.317744	TRUE	>Cluster 2304	VGPNVNKGEDIQLLKS	16	Positive;Positive	0.28178	0.724
B_1703175	0.846028	0.270054	TRUE	>Cluster 2304	VGPNVNRGEDIQLLKS	16	Positive;Positive	0.28206	0.6095
B_1654356	0.949031	0.373058	TRUE	>Cluster 2306	EIVETVSALVYDNKLK	16	Positive;Positive-Low	0.191939	-0.295
B_1669716	0.935479	0.359506	TRUE	>Cluster 2306	KEIVETVSALVYDNKL	16	Positive;Positive-Low	0.197202	-0.2995
B_1686542	0.774304	0.198331	TRUE	>Cluster 2336	PSFKDNVILLNKHIDA	16	Positive;Positive-Low	0.248405	-0.6755
B_1692976	0.884368	0.308394	TRUE	>Cluster 2336	SFKDNVILLNKHIDAY	16	Positive;Positive-Low	0.233698	-0.829
B_1663985	0.898347	0.322374	TRUE	>Cluster 2337	GYVQQGIFNKATVAQI	16	Positive;Positive	0.263671	-0.1135
B_1711293	0.592964	0.016991	TRUE	>Cluster 2337	YVQQGIFNKATVAQIK	16	Positive;Positive	0.250331	-0.1855
B_1655799	0.569471	-0.0065	TRUE	>Cluster 2353	EVSQIQSKLTDVKCAN	16	Positive;Positive	0.261825	0.059
B_1706002	0.807017	0.231044	TRUE	>Cluster 2353	VSQIQSKLTDVKCANV	16	Positive-Low;Positive-Low	0.270075	-0.05
B_1689952	0.475645	-0.10033	TRUE	>Cluster 2375	REMQQHPLLNPSALEF	16	Positive-Low;Positive-Low	0.273126	0.135
B_1700021	0.312351	-0.26362	TRUE	>Cluster 2375	TREMQQHPLLNPSALE	16	Positive-Low;Positive-Low	0.279819	0.4805
B_1687811	0.891504	0.315531	TRUE	>Cluster 2388	QGLLPPKNSIDAFKLN	16	Positive;Positive	0.257931	0.4585
B_1695126	0.845217	0.269243	TRUE	>Cluster 2388	SQGLLPPKNSIDAFKL	16	Positive;Positive	0.256112	0.572
B_1692475	0.91113	0.335157	TRUE	>Cluster 2424	SDIRDYKLANDAKESL	16	Positive;Positive	0.252156	0.498
B_1708105	0.955475	0.379502	TRUE	>Cluster 2424	WSDIRDYKLANDAKES	16	Positive;Positive	0.273867	0.3475
B_1653160	0.781784	0.20581	TRUE	>Cluster 2449	DYQIGGYTEKWESGVK	16	Positive;Positive-Low	0.294666	0.758
B_1664198	0.890953	0.31498	TRUE	>Cluster 2449	HDYQIGGYTEKWESGV	16	Positive-Low;Positive-Low	0.295296	0.706
B_1652713	0.377645	-0.19833	FALSE	>Cluster 2470	DVGLCMYRLLKDLHTG	16	Negative;Negative	0.226372	-1.2235
B_1703139	0.135069	-0.4409	FALSE	>Cluster 2470	VGLCMYRLLKDLHTGF	16	Negative;Negative	0.218137	-1.6145
B_1668283	0.994736	0.418763	TRUE	>Cluster 2517	ITDYNYYKYNLPTMVD	16	Positive-Low;Positive	0.263053	-0.002
B_1697525	0.99485	0.418877	TRUE	>Cluster 2517	TDYNYYKYNLPTMVDI	16	Positive;Positive	0.25662	-0.0965
B_1695847	0.909944	0.33397	TRUE	>Cluster 2522	STCDGLKFTEESFYKN	16	Positive-Low;Positive-Low	0.26603	0.2045
B_1697207	0.833605	0.257631	TRUE	>Cluster 2522	TCDGLKFTEESFYKNM	16	Positive;Positive-Low	0.258661	0.0695
B_1683986	0.915548	0.339574	TRUE	>Cluster 2533	NTVLNASIPESKPLAD	16	Positive;Positive	0.274317	0.819
B_1688562	0.932735	0.356762	TRUE	>Cluster 2533	QNTVLNASIPESKPLA	16	Positive;Positive	0.271189	0.6755
B_1650742	0.956511	0.380537	TRUE	>Cluster 2534	DGYLNSTNVTTTAYCT	16	Positive;Positive	0.275268	0.399
B_1689801	0.942706	0.366733	TRUE	>Cluster 2534	RDGYLNSTNVTTTAYC	16	Positive;Positive	0.285735	0.4205
B_1664593	0.643472	0.067499	FALSE	>Cluster 2539	HLDADLTKPYVKWDLL	16	Negative;Negative	0.232669	0.117
B_1693512	0.757254	0.18128	TRUE	>Cluster 2539	SHLDADLTKPYVKWDL	16	Positive-Low;Positive-Low	0.259471	0.1935
B_1690398	0.099063	-0.47691	FALSE	>Cluster 2561	RILSAGCFVDDIVKTD	16	Negative;Negative	0.224742	-0.543
B_1695308	0.12337	-0.4526	FALSE	>Cluster 2561	SRILSAGCFVDDIVKT	16	Negative;Negative	0.220212	-0.586
B_1672065	0.680298	0.104325	TRUE	>Cluster 2570	KSFSTFESAYMPIADP	16	Positive-Low;Positive	0.265962	0.1835
B_1693085	0.688475	0.112501	TRUE	>Cluster 2570	SFSTFESAYMPIADPT	16	Positive-Low;Positive	0.247169	0.126
B_1681688	0.821802	0.245828	TRUE	>Cluster 2595	NGDAAVKDFDFYRYNK	16	Positive;Positive	0.253745	-0.111
B_1688502	0.895366	0.319393	TRUE	>Cluster 2595	QNGDAAVKDFDFYRYN	16	Positive-Low;Positive	0.273844	-0.0465
B_1661803	0.897575	0.321601	TRUE	>Cluster 2633	GLKYTKIMKDDGNCVV	16	Positive-Low;Positive	0.255369	0.1
B_1675665	0.149386	-0.42659	TRUE	>Cluster 2633	LKYTKIMKDDGNCVVL	16	Positive-Low;Positive	0.254845	-0.3135
B_1681637	0.838674	0.262701	TRUE	>Cluster 2663	NFTVDPQKAYLDFVNA	16	Positive-Low;Positive-Low	0.252025	0.3215
B_1704807	0.927651	0.351677	TRUE	>Cluster 2663	VNFTVDPQKAYLDFVN	16	Positive-Low;Positive-Low	0.233119	0.0425
B_1308435	0.148786	-0.42719	TRUE	>Cluster 2665	AFQNCVSSSSLFYIFD	16	Positive	0.194481	-0.675
B_1308589	0.816103	0.24013	TRUE	>Cluster 2665	FQNCVSSSSLFYIFDS	16	Positive	0.196685	-0.8735
B_1308661	0.568573	-0.0074	TRUE	>Cluster 2686	IQTASKCASLAGATDA	16	Positive	0.266132	0.3105
B_1308867	0.505541	-0.07043	TRUE	>Cluster 2686	QTASKCASLAGATDAG	16	Positive	0.279722	0.598
B_1649130	0.809482	0.233509	TRUE	>Cluster 2696	CVDEVGSKSPIQYIDI	16	Positive;Positive-Low	0.249676	0.485
B_1702090	0.872009	0.296035	TRUE	>Cluster 2696	VDEVGSKSPIQYIDIG	16	Positive;Positive	0.244089	0.64
B_1683736	0.31944	-0.25653	FALSE	>Cluster 2723	NSTVMSLSYNSVLDLS	16	Negative;Negative	0.206331	-0.4565
B_1696151	0.880655	0.304681	FALSE	>Cluster 2723	STVMSLSYNSVLDLSK	16	Negative;Negative	0.207482	-0.533
B_1653960	0.99066	0.414686	TRUE	>Cluster 2727	EFTDENYNNLVPTYLK	16	Positive;Positive-Low	0.269244	0.491
B_1673958	0.979122	0.403149	TRUE	>Cluster 2727	LEFTDENYNNLVPTYL	16	Positive-Low;Positive-Low	0.26495	0.2795
B_1655670	0.537549	-0.03842	TRUE	>Cluster 2756	EVEWKFYDAQPCSDKA	16	Positive-Low;Positive-Low	0.259933	0.4855
B_1702682	0.40363	-0.17234	TRUE	>Cluster 2756	VEWKFYDAQPCSDKAY	16	Positive-Low;Positive	0.249634	0.7695
B_1653013	0.866041	0.290067	TRUE	>Cluster 2788	DWVKHLNKNLNEGVLE	16	Positive;Positive	0.245702	-0.133
B_1653014	0.949045	0.373071	TRUE	>Cluster 2788	DWVKHLNKTLNEGVLE	16	Positive;Positive	0.236549	-0.1315
B_1659774	0.291392	-0.28458	FALSE	>Cluster 2792	FYSNVTGFHTINHTFG	16	Negative;Negative	0.251609	-0.274
B_1710766	0.520982	-0.05499	FALSE	>Cluster 2792	YSNVTGFHTINHTFGN	16	Negative;Negative	0.266743	-0.051
B_1655047	0.579453	0.003479	TRUE	>Cluster 2799	EPMLQSADAQSFLNRV	16	Positive-Low;Positive	0.263395	0.242
B_1689961	0.159435	-0.41654	TRUE	>Cluster 2799	REPMLQSADAQSFLNR	16	Positive-Low;Positive-Low	0.275816	0.3035
B_1655302	0.664455	0.088481	TRUE	>Cluster 2812	ESAVNSTKALAKQDAA	16	Positive-Low;Positive	0.290246	0.654
B_1697658	0.662709	0.086736	TRUE	>Cluster 2812	TESAVNSTKALAKQDA	16	Positive-Low;Positive	0.297379	0.6345
B_1652126	0.671406	0.095433	TRUE	>Cluster 2821	DRLNQLESKMSGKGQQ	16	Positive;Positive-Low	0.263804	0.4995
B_1652127	0.641401	0.065427	TRUE	>Cluster 2821	DRLNQLESKVSGKGQQ	16	Positive-Low;Positive-Low	0.265245	0.585
B_1686414	0.200403	-0.37557	TRUE	>Cluster 2843	PRASANIGCNHTGVVG	16	Positive-Low;Positive-Low	0.277115	0.278
B_1705230	0.164419	-0.41155	TRUE	>Cluster 2843	VPRASANIGCNHTGVV	16	Positive-Low;Positive-Low	0.273886	0.3205
B_1654174	0.943542	0.367569	TRUE	>Cluster 2869	EHDYQIGGYTEKWESG	16	Positive-Low;Positive	0.295108	0.753
B_1692743	0.974736	0.398762	TRUE	>Cluster 2869	SEHDYQIGGYTEKWES	16	Positive-Low;Positive-Low	0.290521	0.756
B_1655901	0.395617	-0.18036	TRUE	>Cluster 2881	EYDYVIYSQTAETAHS	16	Positive;Positive-Low	0.266028	0.131
B_1708824	0.065707	-0.51027	FALSE	>Cluster 2881	YDYVIYSQTAETAHSV	16	Negative;Negative	0.283717	0.29
B_1308427	0.848669	0.272696	TRUE	>Cluster 2918	ADGNRDIPFCNSVWEQ	16	Positive	0.284354	0.2055
B_1308505	0.798388	0.222414	TRUE	>Cluster 2918	DGNRDIPFCNSVWEQT	16	Positive	0.284118	0.3525
B_1648905	0.038402	-0.53757	FALSE	>Cluster 2951	CSSQTSLRCGSCIRKP	16	Negative;Negative	0.241657	-0.0685
B_1695689	0.070497	-0.50548	FALSE	>Cluster 2951	SSQTSLRCGSCIRKPL	16	Negative;Negative	0.244186	-0.316
B_1666896	0.99655	0.420576	TRUE	>Cluster 2960	IKSLNNSYINLKDIGT	16	Positive;Positive	0.232643	-0.232
B_1693667	0.997263	0.421289	TRUE	>Cluster 2960	SIKSLNNSYINLKDIG	16	Positive-Low;Positive	0.228616	-0.279
B_1657901	0.555373	-0.0206	FALSE	>Cluster 2962	FLTNKLLLFADINGKL	16	Negative;Negative	0.232118	-1.391
B_1669939	0.571534	-0.00444	FALSE	>Cluster 2962	KFLTNKLLLFADINGK	16	Negative;Negative	0.242055	-1.266
B_1648084	0.679101	0.103127	FALSE	>Cluster 3036	CINGLMLLEIKDTEKY	16	Negative;Negative	0.230593	-1.193
B_1667419	0.554892	-0.02108	FALSE	>Cluster 3036	INGLMLLEIKDTEKYC	16	Negative;Negative	0.238756	-0.88
B_1683688	0.958134	0.38216	TRUE	>Cluster 3041	NSSSGVLDTTIPFGPS	16	Positive-Low;Positive-Low	0.272574	0.7765
B_1694878	0.961026	0.385053	TRUE	>Cluster 3041	SNSSSGVLDTTIPFGP	16	Positive;Positive-Low	0.281301	0.757
B_1662941	0.900362	0.324388	TRUE	>Cluster 3146	GSVWHIQTVQDADGIN	16	Positive;Positive	0.267232	0.262
B_1696615	0.964526	0.388552	TRUE	>Cluster 3146	SVWHIQTVQDADGINK	16	Positive;Positive	0.277015	0.642
B_1308580	0.913285	0.337312	TRUE	>Cluster 3165	FGLHAAKAAALAEFTK	16	Positive	0.234323	-0.302
B_1308796	0.900569	0.324595	TRUE	>Cluster 3165	MFGLHAAKAAALAEFT	16	Positive	0.220684	-0.4535
B_1648220	0.626688	0.050715	TRUE	>Cluster 3302	CKTKSLLPNTGVYDLS	16	Positive-Low;Positive-Low	0.256585	0.19
B_1687391	0.562056	-0.01392	TRUE	>Cluster 3302	QCKTKSLLPNTGVYDL	16	Positive-Low;Positive-Low	0.257832	0.1575
B_1647216	0.900269	0.324296	TRUE	>Cluster 3429	AYVDNSSLTIKKPNEL	16	Positive-Low;Positive-Low	0.270408	0.483
B_1647217	0.981444	0.40547	TRUE	>Cluster 3429	AYVDNTSLTIKKPNEL	16	Positive;Positive	0.218019	0.4395
B_1308805	0.859907	0.283933	TRUE	>Cluster 3457	MSTLEKELLETYEETF	16	Positive	0.233344	-0.035
B_1308844	0.808771	0.232798	TRUE	>Cluster 3457	PMSTLEKELLETYEET	16	Positive	0.233954	0.135
B_1655922	0.479307	-0.09667	TRUE	>Cluster 3539	EYIFERIDYSDAVSYK	16	Positive-Low;Positive	0.241669	0.0955
B_1709434	0.388532	-0.18744	TRUE	>Cluster 3539	YIFERIDYSDAVSYKS	16	Positive-Low;Positive-Low	0.239388	0.2995
B_1664313	0.152697	-0.42328	FALSE	>Cluster 3600	HFQGFVLNYKGLQFQI	16	Negative;Negative	0.246497	-0.945
B_1698308	0.03301	-0.54296	FALSE	>Cluster 3600	THFQGFVLNYKGLQFQ	16	Negative;Negative	0.256147	-0.707
B_1308890	0.169781	-0.40619	TRUE	>Cluster 3621	RSICFCSVSTVFLTLI	16	Positive	0.186591	-1.568
B_1309002	0.419033	-0.15694	TRUE	>Cluster 3621	TRSICFCSVSTVFLTL	16	Positive	0.198569	-1.3445
B_241692	0.58593	0.045605	FALSE	>Cluster 3662	EAEASSNKNDGSLSS	15	Negative;Negative	0.246828	1.468
B_241754	0.433734	-0.10659	FALSE	>Cluster 3662	GEAEASSNKNDGSLS	15	Negative;Negative	0.25639	1.611
B_348448	0.99915	0.458825	TRUE	>Cluster 3676	PAKAAAPPAKAAAAP	15	Positive	0.253142	1.577
B_348450	0.996964	0.456638	TRUE	>Cluster 3676	PAKAAAPPAKTAAAP	15	Positive	0.256145	1.684
B_1636383	0.986706	0.44638	TRUE	>Cluster 3711	ASSMVNGVVRLLTKP	15	Positive	0.22075	-0.62
B_1641367	0.99573	0.455404	TRUE	>Cluster 3711	SSMVNGVVRLLTKPW	15	Positive	0.239896	-0.653
B_1640265	0.733386	0.193061	TRUE	>Cluster 3720	PFYAWDFGVPLLMMG	15	Positive	0.190083	-0.799
B_881808	0.485038	-0.05529	TRUE	>Cluster 3720	PFYAWDFGVPLLMIG	15	Positive;Positive-Low	0.185693	-0.8
B_1640971	0.899313	0.358987	TRUE	>Cluster 3725	RVILAGPMPVTAASA	15	Positive	0.210561	0.514
B_1640972	0.853123	0.312797	TRUE	>Cluster 3725	RVILAGPMPVTVASA	15	Positive	0.207663	0.185
B_195952	0.925229	0.384904	TRUE	>Cluster 3732	SGVSWTMKILIGVII	15	Positive	0.173551	-1.384
B_195953	0.877175	0.33685	TRUE	>Cluster 3732	SGVSWTMKILIGVVI	15	Positive	0.178243	-1.37
B_227021	0.481927	-0.0584	TRUE	>Cluster 3741	AGGAGAGGAGAGGAG	15	Positive	0.166349	1.816
B_227024	0.675319	0.134994	TRUE	>Cluster 3741	AGGAGAGGGAGGAGG	15	Positive	0.167389	1.981
B_1540538	0.907273	0.366947	FALSE	>Cluster 3742	GNSPFHPLADNKFAL	15	Negative;Negative;Negative;Negative	0.268542	0.601
B_531493	0.929736	0.389411	FALSE	>Cluster 3742	EGNSPFHPLADNKFA	15	Negative;Negative;Negative	0.280051	0.736
B_1640515	0.863823	0.323497	TRUE	>Cluster 3761	QHNYRPGYHTQIAGP	15	Positive	0.291479	0.815
B_922530	0.923632	0.383307	TRUE	>Cluster 3761	QHNYRPGYHTQTAGP	15	Positive	0.298546	1.112
B_252682	0.963041	0.422716	TRUE	>Cluster 3762	AKPPAESPFKNVFGA	15	Positive	0.26398	1.227
B_252684	0.92326	0.382934	TRUE	>Cluster 3762	AKPPAESPFKSVFGA	15	Positive;Positive	0.261277	1.23
B_2155006	0.141238	-0.39909	FALSE	>Cluster 3766	PRWFMLCLLLLSVGV	15	Negative;Negative;Negative	0.120642	-2.356
B_2155007	0.02277	-0.51756	FALSE	>Cluster 3766	PRWFMWCLLLLSVGV	15	Negative;Negative;Negative	0.13477	-2.249
B_2155074	0.53079	-0.00954	FALSE	>Cluster 3789	PYLAEGQQIAEQFKQ	15	Negative;Negative;Negative	0.224624	0.389
B_2155078	0.455142	-0.08518	FALSE	>Cluster 3789	PYLVEGQQIAEQFKQ	15	Negative;Negative;Negative	0.233713	0.201
B_2152133	0.020501	-0.51982	FALSE	>Cluster 3806	CPTDCFRKHPEATYA	15	Negative;Negative;Negative	0.267408	0.582
B_2152134	0.026044	-0.51428	FALSE	>Cluster 3806	CPTDCFRKHPEATYG	15	Negative;Negative;Negative	0.274565	0.627
B_2155972	0.113722	-0.4266	FALSE	>Cluster 3807	TAAVTSPLTTGQTLL	15	Negative;Negative;Negative	0.272771	0.582
B_2155973	0.076749	-0.46358	FALSE	>Cluster 3807	TAAVTSPLTTQQTLL	15	Negative;Negative;Negative	0.277157	0.51
B_288261	0.341312	-0.19901	TRUE	>Cluster 3823	EVLQYGRLIDDFIVV	15	Positive	0.201006	-0.868
B_408158	0.129269	-0.41106	TRUE	>Cluster 3823	VLQYGRLIDDFIVVA	15	Positive	0.210482	-1.106
B_695587	0.325229	-0.2151	TRUE	>Cluster 3830	NQYHFSQAAFGLPID	15	Positive;Positive	0.249291	-0.122
B_695588	0.297722	-0.2426	TRUE	>Cluster 3830	NQYHLSQAAFGLPID	15	Positive;Positive	0.239162	-0.154
B_1642136	0.99834	0.458014	TRUE	>Cluster 3843	VIDLGCGRGGWSYYC	15	Positive	0.091152	0.048
B_1642416	0.998723	0.458397	TRUE	>Cluster 3843	VVDLGCGRGGWSYYC	15	Positive	0.092556	0.048
B_1539569	0.456143	-0.08418	TRUE	>Cluster 3876	AQYELKHGTFTCASE	15	Positive;Positive;Positive;Negative	0.257575	0.008
B_2132744	0.445492	-0.09483	FALSE	>Cluster 3876	PAQYELKHGTFTCAS	15	Negative;Negative;Negative	0.269391	0.04
B_259866	0.998567	0.458242	TRUE	>Cluster 3878	ATTTSAPAAGGFGSA	15	Positive	0.260958	1.405
B_259869	0.998445	0.45812	TRUE	>Cluster 3878	ATTTSTPAAGGFGSA	15	Positive	0.272995	1.508
B_922921	0.803453	0.263127	TRUE	>Cluster 3905	NKDIQVLGPVIDWNV	15	Positive;Negative;Negative;Positive;Positive-Low;Positive	0.236749	-0.226
B_922923	0.68391	0.143584	TRUE	>Cluster 3905	NKDITVLGPVIDWNV	15	Positive;Positive;Positive-Low	0.238992	-0.228
B_2156811	5.79e-05	-0.54027	FALSE	>Cluster 3911	WAKVVLVLLLFAGVD	15	Negative;Negative;Negative	0.113461	-1.887
B_2156812	6.43e-05	-0.54026	FALSE	>Cluster 3911	WAKVVVVLLLFAGVD	15	Negative;Negative;Negative	0.131282	-1.839
B_2156014	0.295192	-0.24513	TRUE	>Cluster 3940	TDFKTWLQSKLLPRL	15	Negative;Positive;Positive	0.232549	-0.595
B_2156015	0.227624	-0.3127	TRUE	>Cluster 3940	TDFRTWLQSKLLPRL	15	Negative;Positive;Positive	0.225774	-0.69
B_316660	0.975056	0.434731	TRUE	>Cluster 3946	KAVETEKQKAAEATK	15	Positive	0.245384	1.104
B_317317	0.919951	0.379625	TRUE	>Cluster 3946	KDVETEKQKAAEATK	15	Positive	0.244035	1.236
B_1542236	0.321995	-0.21833	FALSE	>Cluster 3952	RATLQAIASEFSSLP	15	Negative;Negative;Negative;Negative	0.219279	-0.134
B_2117705	0.444011	-0.09632	FALSE	>Cluster 3952	ATLQAIASEFSSLPS	15	Negative;Negative;Negative	0.222792	-0.062
B_249160	0.997821	0.457495	TRUE	>Cluster 3981	AEPKPAEPKSAEPKP	15	Positive	0.273162	2.432
B_375203	0.996924	0.456598	TRUE	>Cluster 3981	SAEPKPAEPKSAEPK	15	Positive	0.281495	2.303
B_1639835	0.805607	0.265281	TRUE	>Cluster 3992	MNNQRKKTARPSFNM	15	Positive	0.298732	0.798
B_1639837	0.858481	0.318155	TRUE	>Cluster 3992	MNNQRKKTGRPSFNM	15	Positive	0.29394	0.828
B_1642723	0.638418	0.098093	TRUE	>Cluster 4003	YGNGILVGDNSFASA	15	Positive	0.24546	0.201
B_231677	0.802133	0.261808	TRUE	>Cluster 4003	YGNGILVGDNSFVSA	15	Positive-Low	0.214429	-0.057
B_170257	0.725658	0.185332	FALSE	>Cluster 4017	AGYDVEKNNSRIKLG	15	Negative;Negative	0.27278	0.594
B_171349	0.643384	0.103058	FALSE	>Cluster 4017	GYDVEKNNSRIKLGL	15	Negative;Negative	0.258563	0.495
B_1637428	0.472034	-0.06829	TRUE	>Cluster 4038	FKSIQQLTVTEEIAV	15	Positive	0.254638	-0.223
B_866719	0.464817	-0.07551	TRUE	>Cluster 4038	FKSIQHLTVTEEIAV	15	Positive	0.255154	-0.363
B_348848	0.807597	0.267271	TRUE	>Cluster 4039	PASSEDEEEDDADGD	15	Positive	0.260189	2.436
B_348849	0.922284	0.381958	TRUE	>Cluster 4039	PASSEDKEEDDADGD	15	Positive	0.27314	2.378
B_2131686	0.529788	-0.01054	FALSE	>Cluster 4047	GTAVLRQWLPTGTLL	15	Negative;Negative;Negative	0.233262	-0.306
B_63033	0.198685	-0.34164	FALSE	>Cluster 4047	TAVLRQWLPTGTLLV	15	Negative;Negative;Negative;Negative	0.219738	-0.626
B_1638098	0.983369	0.443044	TRUE	>Cluster 4064	GYVKLEGRVIDLGCG	15	Positive	0.195691	-0.463
B_1638099	0.992774	0.452449	TRUE	>Cluster 4064	GYVKLEGRVMDLGCG	15	Positive	0.183629	-0.386
B_302592	0.927946	0.38762	TRUE	>Cluster 4076	GQHRHDTDTEDSTKN	15	Positive	0.316827	1.806
B_360384	0.875415	0.335089	TRUE	>Cluster 4076	QGQHRHDTDTEDSTK	15	Positive	0.302722	1.671
B_1391837	0.587493	0.047167	TRUE	>Cluster 4092	FLPGPKPGAPFPNGH	15	Positive-High	0.282473	1.713
B_1391882	0.572817	0.032491	TRUE	>Cluster 4092	LPGPKPGAPFPNGHV	15	Positive-High;Positive-High	0.277443	2.161
B_439631	0.012193	-0.52813	FALSE	>Cluster 4129	PSIVGRPRHQGVMVG	15	Negative;Negative;Negative	0.255991	0.452
B_535817	0.074334	-0.46599	FALSE	>Cluster 4129	FPSIVGRPRHQGVMV	15	Negative;Negative;Negative	0.271916	0.184
B_251593	0.978036	0.43771	TRUE	>Cluster 4135	AHTSTPAVGGFGSAT	15	Positive	0.274554	1.104
B_310205	0.964458	0.424133	TRUE	>Cluster 4135	HTSTPAVGGFGSATH	15	Positive	0.282675	1.043
B_191016	0.818561	0.278235	TRUE	>Cluster 4148	VILTDGPERVILAGP	15	Positive	0.230689	0.138
B_196130	0.881917	0.341592	TRUE	>Cluster 4148	VILKDGPERVILAGP	15	Positive	0.23054	0.138
B_352076	0.995457	0.455132	TRUE	>Cluster 4158	PKPAEPKSAEPKPAE	15	Positive	0.284186	2.46
B_352081	0.995395	0.455069	TRUE	>Cluster 4158	PKPAEPYSAEPKPAE	15	Positive	0.261239	2.225
B_1543450	0.027923	-0.5124	FALSE	>Cluster 4162	YITGGVVQLTSQWLT	15	Negative;Negative;Negative;Negative	0.228172	-0.264
B_2131008	0.340802	-0.19952	FALSE	>Cluster 4162	AYITGGVVQLTSQWL	15	Negative;Negative;Negative	0.243242	-0.266
B_1636699	0.9347	0.394375	TRUE	>Cluster 4199	DGIKNNQILEENMEV	15	Positive	0.258318	0.1
B_1636700	0.965011	0.424685	TRUE	>Cluster 4199	DGIKNNQILEENVEV	15	Positive-Low	0.260261	0.136
B_1312611	0.70542	0.165095	TRUE	>Cluster 4214	GSNQNGERSGARSKQ	15	Positive-Low;Positive-Low;Positive-Low;Negative;Positive;Positive-Low;Negative	0.304874	1.63
B_1542758	0.705272	0.164947	FALSE	>Cluster 4214	TGSNQNGERSGARSK	15	Positive;Negative;Negative;Negative	0.311764	1.728
B_1541016	0.630021	0.089695	FALSE	>Cluster 4220	KITEHSWNADLYKLM	15	Negative;Negative;Negative;Negative	0.236508	0.17
B_2131979	0.455592	-0.08473	FALSE	>Cluster 4220	ITEHSWNADLYKLMG	15	Negative;Negative;Negative	0.233196	-0.058
B_1540046	0.588682	0.048356	TRUE	>Cluster 4255	EEEQEEDWLDDDSQQ	15	Positive;Positive;Positive;Positive	0.271774	1.398
B_2150624	0.616612	0.076286	FALSE	>Cluster 4255	LEEEQEEDWLDDDSQ	15	Negative;Negative;Negative	0.25974	1.281
B_1640054	0.736132	0.195806	TRUE	>Cluster 4261	NIMWKSVEGELNAIL	15	Positive	0.223866	-0.382
B_1640055	0.66178	0.121454	TRUE	>Cluster 4261	NIMWRSVEGELNAIL	15	Positive	0.231599	-0.398
B_696177	0.46485	-0.07548	TRUE	>Cluster 4266	RGPQPPLCFYQDSLT	15	Positive;Positive	0.241702	0.487
B_696178	0.5827	0.042375	TRUE	>Cluster 4266	RGPQTPLCFYQDSLT	15	Positive;Positive	0.244159	0.2
B_696662	0.325413	-0.21491	FALSE	>Cluster 4275	TPTPNATGPTVGETS	15	Negative;Negative	0.294068	1.976
B_696664	0.157325	-0.383	TRUE	>Cluster 4275	TPTPNATSPTVGETS	15	Positive;Positive	0.290871	1.882
B_245881	0.996333	0.456007	TRUE	>Cluster 4279	AAKPAAKPAAKPAAK	15	Positive	0.244615	1.555
B_252655	0.995089	0.454763	TRUE	>Cluster 4279	AKPAAKPAAKPAAKT	15	Positive	0.253865	1.652
B_357764	0.994187	0.453861	TRUE	>Cluster 4306	PVEATAVKATTATTG	15	Positive	0.261311	0.806
B_404485	0.993821	0.453495	TRUE	>Cluster 4306	VEATAVKATTATTGE	15	Positive	0.245164	0.749
B_1639415	0.635088	0.094762	TRUE	>Cluster 4312	LPEIVREAIKKRLRT	15	Positive	0.207588	-0.357
B_1639416	0.674279	0.133953	TRUE	>Cluster 4312	LPEIVREAIKTRLRT	15	Positive	0.217285	-0.323
B_2132872	0.707786	0.16746	FALSE	>Cluster 4337	QDGSEDNQTTTIQTI	15	Negative;Negative;Negative	0.289366	1.496
B_2150753	0.310977	-0.22935	FALSE	>Cluster 4337	QDGSEDNHTTTIQTI	15	Negative;Negative;Negative	0.291124	1.252
B_1637286	0.998038	0.457712	TRUE	>Cluster 4341	ETRTETWMSSEGAWK	15	Positive;Positive-Low	0.262952	0.821
B_1641837	0.99695	0.456624	TRUE	>Cluster 4341	TRTETWMSSEGAWKQ	15	Positive	0.262965	0.797
B_1639477	0.75641	0.216084	TRUE	>Cluster 4361	LRHPGFTILALFLAH	15	Positive-Low	0.181262	-1.53
B_868649	0.695347	0.155021	TRUE	>Cluster 4361	RHPGFTILALFLAHY	15	Positive	0.18439	-1.82
B_270823	0.577178	0.036852	TRUE	>Cluster 4379	DRDATALMATDELTT	15	Positive	0.239075	0.285
B_366505	0.540134	-0.00019	TRUE	>Cluster 4379	RDATALMATDELTTE	15	Positive	0.241989	0.17
B_28911	0.987043	0.446717	TRUE	>Cluster 4386	ITGHRMAWDMMMNWS	15	Positive;Positive;Positive;Positive;Positive;Positive;Positive;Positive;Positive	0.247269	-0.755
B_71323	0.994162	0.453837	TRUE	>Cluster 4386	VTGHRMAWDMMMNWS	15	Positive	0.254196	-0.755
B_324325	0.996069	0.455744	TRUE	>Cluster 4393	KTTTTTTGDSDGSTA	15	Positive	0.301451	1.963
B_401274	0.990334	0.450009	TRUE	>Cluster 4393	TTTTTTGDSDGSTAV	15	Positive	0.26556	1.69
B_2152146	0.42041	-0.11992	TRUE	>Cluster 4405	CSALYVGDMCGAVFL	15	Negative;Positive;Positive	0.159866	-0.804
B_2152147	0.304461	-0.23587	TRUE	>Cluster 4405	CSALYVGDVCGAVFL	15	Negative;Positive;Positive	0.166245	-0.788
B_319629	0.988365	0.448039	TRUE	>Cluster 4408	KKAAAPKKAAAPQKA	15	Positive	0.275889	1.395
B_320313	0.984169	0.443843	TRUE	>Cluster 4408	KKTAAPKKAAAPQKA	15	Positive	0.291261	1.46
B_1640236	0.9692	0.428874	TRUE	>Cluster 4422	PEDIDCWCNLTSTWV	15	Positive;Positive-Low	0.228175	-0.39
B_1640237	0.983672	0.443346	TRUE	>Cluster 4422	PEDIDCWCNSTSTWV	15	Positive;Positive-Low	0.228351	0.253
B_1636246	0.730955	0.19063	TRUE	>Cluster 4428	ALGGVMIFLSTAVSA	15	Positive	0.140412	-1.155
B_1639042	0.812908	0.272582	TRUE	>Cluster 4428	LALGGVMIFLSTAVS	15	Positive	0.139496	-1.276
B_1542054	0.01293	-0.5274	FALSE	>Cluster 4431	PYFFTLLLQLCTFTR	15	Positive;Negative;Negative;Negative	0.216619	-1.915
B_2132569	0.017376	-0.52295	FALSE	>Cluster 4431	MPYFFTLLLQLCTFT	15	Negative;Negative;Negative	0.192896	-1.943
B_1637648	0.949991	0.409665	TRUE	>Cluster 4434	GEDGCWYGMEIRPIN	15	Positive;Positive-Low	0.22892	0.053
B_1637649	0.963139	0.422814	TRUE	>Cluster 4434	GEDGCWYGMEIRPIS	15	Positive	0.222882	0.051
B_1637294	0.990227	0.449902	TRUE	>Cluster 4441	ETWMSSEGAWKHAQR	15	Positive	0.262424	0.617
B_1641993	0.982016	0.441691	TRUE	>Cluster 4441	TWMSSEGAWKHAQRI	15	Positive	0.263468	0.398
B_103519	0.322942	-0.21738	TRUE	>Cluster 4443	QGQWRGAAGTAAQAA	15	Positive	0.226042	1.032
B_161652	0.195393	-0.34493	TRUE	>Cluster 4443	LQGQWRGAAGTAAQA	15	Positive	0.274798	0.996
B_255462	0.984922	0.444597	TRUE	>Cluster 4448	APKKAAAPQKAAVAK	15	Positive	0.270511	1.294
B_351958	0.951885	0.411559	TRUE	>Cluster 4448	PKKAAAPQKAAVAKK	15	Positive	0.280738	0.963
B_1642322	0.669696	0.129371	TRUE	>Cluster 4457	VRNPFFAATALAIAY	15	Positive	0.225445	-0.655
B_1642324	0.963963	0.423637	TRUE	>Cluster 4457	VRNPFFAVTALAIAY	15	Positive	0.219959	-0.995
B_1313152	0.216952	-0.32337	FALSE	>Cluster 4462	MESEFRVYSSANNCT	15	Negative;Negative;Negative;Negative;Negative;Negative;Positive-Low;Negative	0.247996	0.062
B_2130401	0.207322	-0.333	FALSE	>Cluster 4462	WMESEFRVYSSANNC	15	Negative;Negative;Negative	0.257617	0.059
B_1642572	0.998211	0.457886	TRUE	>Cluster 4514	WIESSKNQTWQIEKA	15	Positive-Low	0.270583	0.554
B_1642573	0.998276	0.45795	TRUE	>Cluster 4514	WIESSKNQTWQIERA	15	Positive-Low	0.275869	0.554
B_1862222	0.822755	0.246109	FALSE	>Cluster 453	REIKDFGQQQTSGAQAS	17	Negative;Negative;Negative	0.319213	1.271
B_1862223	0.825319	0.248674	FALSE	>Cluster 453	REIKDYGQQQTSGAQAS	17	Negative;Negative;Negative	0.320537	1.438
B_320877	0.956327	0.416001	TRUE	>Cluster 4531	KLSLFGQAAAGDKPS	15	Positive	0.252283	0.52
B_322094	0.996321	0.455996	TRUE	>Cluster 4531	KPSLFGQAAAGDKPS	15	Positive	0.266653	0.689
B_1541738	0.171426	-0.3689	FALSE	>Cluster 4566	NIIPLTTAAKLMVVI	15	Positive;Negative;Negative;Negative	0.196333	-0.811
B_2132381	0.514505	-0.02582	FALSE	>Cluster 4566	LNIIPLTTAAKLMVV	15	Negative;Negative;Negative	0.211836	-0.808
B_528287	0.793744	0.253418	TRUE	>Cluster 4573	TVLGAGFANQTEVKA	15	Positive	0.260287	0.502
B_529000	0.858883	0.318557	TRUE	>Cluster 4573	VLGAGFANQTEVKAN	15	Positive	0.265706	0.568
B_535605	0.292729	-0.2476	FALSE	>Cluster 4589	ELEKHSLSRVICDNT	15	Negative;Negative;Negative	0.237137	-0.389
B_537527	0.368951	-0.17138	FALSE	>Cluster 4589	RELEKHSLSRVICDN	15	Negative;Negative;Negative	0.254101	-0.581
B_1543262	0.342475	-0.19785	FALSE	>Cluster 4592	VSTTTNIVTRCLNRV	15	Negative;Negative;Negative;Negative	0.271805	-0.629
B_2133783	0.238603	-0.30172	FALSE	>Cluster 4592	VVSTTTNIVTRCLNR	15	Negative;Negative;Negative	0.275344	-0.157
B_519476	0.507161	-0.03316	TRUE	>Cluster 4600	KADKVSLEEKQAANQ	15	Positive	0.26161	0.721
B_524208	0.732724	0.192399	TRUE	>Cluster 4600	QKADKVSLEEKQAAN	15	Positive	0.249244	0.784
B_285586	0.868058	0.327733	TRUE	>Cluster 4610	ERQQQSDETQVQQQE	15	Positive	0.297523	1.485
B_371779	0.878076	0.33775	TRUE	>Cluster 4610	RQQQSDETQVQQQEH	15	Positive	0.298873	1.484
B_515434	0.959085	0.41876	TRUE	>Cluster 4635	ETTTTNEQPKPESSE	15	Positive	0.27791	2.385
B_528256	0.98707	0.446744	TRUE	>Cluster 4635	TTTTNEQPKPESSEL	15	Positive	0.281043	1.872
B_1642160	0.775204	0.234878	TRUE	>Cluster 4638	VITFCAIILGGLTWM	15	Positive-Low	0.122108	-1.711
B_1642161	0.900004	0.359678	TRUE	>Cluster 4638	VITLCAIILGGLTWM	15	Positive-Low	0.109784	-1.755
B_1540305	0.347187	-0.19314	FALSE	>Cluster 4642	FNSTYASQGLVASIK	15	Negative;Negative;Negative;Negative	0.253288	0.091
B_2125777	0.364155	-0.17617	FALSE	>Cluster 4642	NSTYASQGLVASIKN	15	Negative;Negative;Negative	0.252372	0.023
B_1541596	0.034704	-0.50562	FALSE	>Cluster 4650	MFYKGVITHDVSSAI	15	Negative;Negative;Negative;Negative	0.229578	-0.081
B_2120484	0.07063	-0.4697	FALSE	>Cluster 4650	FYKGVITHDVSSAIN	15	Negative;Negative;Negative	0.243107	0.03
B_1641116	0.83455	0.294225	TRUE	>Cluster 4653	SGKEVIDAMCHATLT	15	Positive-Low	0.222879	-0.573
B_231442	0.780195	0.23987	TRUE	>Cluster 4653	SGREVIDAMCHATLT	15	Positive-Low	0.216226	-0.573
B_246279	0.994576	0.45425	TRUE	>Cluster 4654	AAPKKAAAPKKAAAP	15	Positive	0.245072	1.431
B_255460	0.976267	0.435941	TRUE	>Cluster 4654	APKKAAAPKKAAAPQ	15	Positive	0.275576	1.454
B_1540048	0.39518	-0.14515	TRUE	>Cluster 4656	EEHFIETISLAGSYK	15	Positive;Positive;Positive;Negative	0.248059	-0.309
B_2119389	0.198015	-0.34231	FALSE	>Cluster 4656	EHFIETISLAGSYKD	15	Negative;Negative;Negative	0.241147	-0.309
B_1640788	0.825505	0.28518	TRUE	>Cluster 4663	RKKARNTPFNMLKRE	15	Positive	0.281665	0.051
B_1640789	0.71157	0.171244	TRUE	>Cluster 4663	RKKARSTPFNMLKRE	15	Positive	0.279542	0.057
B_274829	0.997257	0.456932	TRUE	>Cluster 4667	EATAMKTTTATTGDS	15	Positive	0.266823	0.883
B_274830	0.996058	0.455733	TRUE	>Cluster 4667	EATAMKTTTTTTGDS	15	Positive	0.260011	0.995
B_290261	0.990524	0.450198	TRUE	>Cluster 4763	FGQAAAGDKLSLFGQ	15	Positive	0.254738	0.238
B_302404	0.803711	0.263385	TRUE	>Cluster 4763	GQAAAGDKLSLFGQA	15	Positive	0.25883	-0.111
B_1542289	0.473226	-0.0671	TRUE	>Cluster 4773	RLISMMGFKMNYQVN	15	Positive;Positive;Positive;Positive	0.238379	-0.98
B_2132304	0.63349	0.093165	FALSE	>Cluster 4773	LISMMGFKMNYQVNG	15	Negative;Negative;Negative	0.230141	-0.81
B_250191	0.894557	0.354231	TRUE	>Cluster 4803	AGDKLSLFGQAAAGD	15	Positive	0.230909	0.096
B_250196	0.991859	0.451533	TRUE	>Cluster 4803	AGDKPSLFGQAAAGD	15	Positive	0.251644	0.926
B_1686430	0.969295	0.393322	TRUE	>Cluster 481	PRGQGVPINTNSTKDD	16	Positive;Positive-Low	0.321369	1.442
B_1690211	0.915479	0.339505	TRUE	>Cluster 481	RGQGVPINTNSTKDDQ	16	Positive;Positive	0.319117	1.2205
B_359403	0.795067	0.254741	TRUE	>Cluster 4811	QEEGERMTEKEDGDN	15	Positive	0.266012	1.587
B_359499	0.727477	0.187152	TRUE	>Cluster 4811	QEGGERMTEKEDGDN	15	Positive	0.269456	1.587
B_2151677	0.000647	-0.53968	FALSE	>Cluster 4820	AKVLIVLLLFAGVDA	15	Negative;Negative;Negative	0.082739	-2.119
B_2315	0.000369	-0.53996	FALSE	>Cluster 4820	AKVLVVLLLFAGVDA	15	Negative;Negative;Negative	0.077898	-1.902
B_1638092	0.990186	0.44986	TRUE	>Cluster 4824	GYLQPHGKVVDLGCG	15	Positive	0.118669	0.163
B_1638093	0.99594	0.455614	TRUE	>Cluster 4824	GYLQPYGKVVDLGCG	15	Positive	0.121114	0.099
B_1541913	0.316584	-0.22374	FALSE	>Cluster 4827	PDMFLGTCRRCPAEI	15	Negative;Negative;Negative;Negative	0.235053	-0.508
B_2118539	0.020952	-0.51937	FALSE	>Cluster 4827	DMFLGTCRRCPAEIV	15	Negative;Negative;Negative	0.225466	-0.29
B_521813	0.066461	-0.47386	FALSE	>Cluster 4834	LPVPAFNVINGGSHA	15	Negative;Negative;Negative	0.258372	0.221
B_537325	0.033018	-0.50731	FALSE	>Cluster 4834	PVPAFNVINGGSHAG	15	Negative;Negative;Negative	0.269064	0.502
B_1640126	0.767352	0.227026	TRUE	>Cluster 4843	NPTDTGHGTAVMQVK	15	Positive;Positive-Low	0.299865	0.858
B_45487	0.620743	0.080417	TRUE	>Cluster 4843	NPTDTGHGTVVMQVK	15	Positive	0.288762	0.518
B_1640279	0.364618	-0.17571	TRUE	>Cluster 4865	PGTKVHVEETCGTRG	15	Positive-Low	0.257537	0.723
B_1640280	0.302236	-0.23809	TRUE	>Cluster 4865	PGTKVYVEETCGTRG	15	Positive	0.249135	0.63
B_276546	0.831161	0.290835	TRUE	>Cluster 4871	EEEDEDDEEEEEEEE	15	Positive	0.212462	2.554
B_276599	0.811174	0.270849	TRUE	>Cluster 4871	EEEEDEDDEEEEEEE	15	Positive	0.206512	2.531
B_1685980	0.062236	-0.51374	FALSE	>Cluster 488	PLTIILTIFNCVYALN	16	Negative;Negative	0.168827	-1.763
B_1708020	0.086119	-0.48985	FALSE	>Cluster 488	WPLTIILTIFNCVYAL	16	Negative;Negative	0.164701	-1.7855
B_2153967	0.504401	-0.03592	FALSE	>Cluster 4894	LGPADGMASKGWRLL	15	Negative;Negative;Negative	0.246658	0.932
B_2154063	0.637896	0.09757	FALSE	>Cluster 4894	LLGPADGMASKGWRL	15	Negative;Negative;Negative	0.241453	0.519
B_519163	0.840336	0.30001	FALSE	>Cluster 4904	ISDASRQGLRRDLDA	15	Negative;Negative	0.259902	0.517
B_524186	0.940896	0.400571	FALSE	>Cluster 4904	QISDASRQGLRRDLD	15	Negative;Negative	0.272418	0.555
B_305280	0.875248	0.334922	TRUE	>Cluster 4908	GTGENLDGDEEEGDV	15	Positive	0.26151	1.84
B_393585	0.678785	0.138459	TRUE	>Cluster 4908	TGENLDGDEEEGDVS	15	Positive	0.255331	1.759
B_2155566	0.024927	-0.5154	FALSE	>Cluster 4920	SDAAARVTQILSSLT	15	Negative;Negative;Negative	0.200622	-0.502
B_2155567	0.029125	-0.5112	FALSE	>Cluster 4920	SDAAARVTTILSSLT	15	Negative;Negative;Negative	0.202496	-0.517
B_1642407	0.692342	0.152016	TRUE	>Cluster 4943	VTYKCPLIAEVEPED	15	Positive;Positive-Low	0.212981	-0.063
B_1642408	0.693601	0.153276	TRUE	>Cluster 4943	VTYKCPLITEVEPED	15	Positive	0.249434	0.049
B_1540842	0.353636	-0.18669	FALSE	>Cluster 4952	IPTTCANDPVGFTLK	15	Negative;Negative;Negative;Negative	0.28179	0.485
B_2132897	0.265968	-0.27436	FALSE	>Cluster 4952	QIPTTCANDPVGFTL	15	Negative;Negative;Negative	0.286848	0.715
B_1541020	0.245011	-0.29531	FALSE	>Cluster 4956	KIVQMLSDTLKNLSD	15	Negative;Negative;Positive;Negative	0.228698	-0.487
B_2131895	0.459919	-0.08041	FALSE	>Cluster 4956	IKIVQMLSDTLKNLS	15	Negative;Negative;Negative	0.223488	-0.626
B_1672256	0.28355	-0.29242	FALSE	>Cluster 496	KSYDDLVYSGVVGCKS	16	Negative;Negative	0.232869	-0.024
B_1703969	0.253377	-0.3226	FALSE	>Cluster 496	VKSYDDLVYSGVVGCK	16	Negative;Negative	0.224014	-0.111
B_1539562	0.480554	-0.05977	FALSE	>Cluster 4984	AQPCSDKAYKIEELF	15	Negative;Negative;Positive;Negative	0.26114	0.57
B_2126468	0.690185	0.149859	FALSE	>Cluster 4984	QPCSDKAYKIEELFY	15	Negative;Negative;Negative	0.258251	0.485
B_1642623	0.908528	0.368202	TRUE	>Cluster 5006	WMGSHEVNGTWMIHT	15	Positive	0.238719	-0.072
B_1642625	0.95012	0.409794	TRUE	>Cluster 5006	WMGSHEVNGTWMVHT	15	Positive	0.234851	-0.041
B_1637353	0.918886	0.37856	TRUE	>Cluster 5009	FEALGFLNEDHWFSR	15	Positive	0.25036	-0.551
B_1637354	0.947617	0.407292	TRUE	>Cluster 5009	FEALGFMNEDHWFSR	15	Positive	0.253498	-0.403
B_1638217	0.881854	0.341529	TRUE	>Cluster 5015	HRGPSLRTTTASGKL	15	Positive	0.291685	0.892
B_922445	0.631621	0.091295	TRUE	>Cluster 5015	NRGPSLRTTTASGKL	15	Positive-Low	0.303108	0.943
B_1641726	0.814036	0.273711	TRUE	>Cluster 5026	TMAKDKPTLDIELLK	15	Positive	0.252197	0.738
B_1641728	0.910787	0.370462	TRUE	>Cluster 5026	TMAKNKPTLDIELLK	15	Positive	0.253764	0.538
B_1644755	0.822183	0.246209	TRUE	>Cluster 503	AKRVLGLQTQTVDSAQ	16	Positive;Positive-Low	0.279046	-0.085
B_1671976	0.775961	0.199988	TRUE	>Cluster 503	KRVLGLQTQTVDSAQG	16	Positive;Positive	0.289326	0.352
B_536092	0.449023	-0.0913	FALSE	>Cluster 5045	GVPLYRHIADLAGNP	15	Negative;Negative;Negative	0.231019	-0.232
B_536456	0.552345	0.012019	FALSE	>Cluster 5045	KGVPLYRHIADLAGN	15	Negative;Negative;Negative	0.2332	-0.112
B_265882	0.582124	0.041798	TRUE	>Cluster 5046	DDPAADAAGTRKEKQ	15	Positive	0.272949	1.493
B_270141	0.612583	0.072257	TRUE	>Cluster 5046	DPAADAAGTRKEKQN	15	Positive	0.308067	1.477
B_2153983	0.412526	-0.1278	FALSE	>Cluster 5056	LHCPTDCFRKHPEAT	15	Negative;Negative;Negative	0.279714	0.392
B_2154051	0.396453	-0.14387	FALSE	>Cluster 5056	LLCPTDCFRKHPEAT	15	Negative;Negative;Negative	0.261127	0.35
B_2133535	0.265335	-0.27499	FALSE	>Cluster 5059	TYNLWNTFTRLQSLE	15	Negative;Negative;Negative	0.244292	-0.491
B_2150909	0.171425	-0.3689	FALSE	>Cluster 5059	TYNLWNTFIRLQSLE	15	Negative;Negative;Negative	0.225887	-0.969
B_1640465	0.984288	0.443963	TRUE	>Cluster 5087	QDKTTVKEWRDIPYL	15	Positive	0.261748	0.432
B_1640466	0.991132	0.450807	TRUE	>Cluster 5087	QDKTTVREWRDIPYL	15	Positive	0.265165	0.317
B_276638	0.970251	0.429925	TRUE	>Cluster 5122	EEEEEEDHEKQQQSD	15	Positive	0.283724	1.859
B_276639	0.984624	0.444298	TRUE	>Cluster 5122	EEEEEEDNEKQQQSD	15	Positive	0.27831	2.121
B_1651676	0.086213	-0.48976	FALSE	>Cluster 513	DNAFNCTFEYISDAFS	16	Negative;Negative	0.236665	-0.2205
B_1656466	0.070589	-0.50538	FALSE	>Cluster 513	FDNAFNCTFEYISDAF	16	Negative;Negative	0.232838	-0.3605
B_1642292	0.844223	0.303898	TRUE	>Cluster 5131	VQEVRGYTKGGPGHE	15	Positive	0.294869	1.302
B_863201	0.778434	0.238108	TRUE	>Cluster 5131	VQEVKGYTKGGPGHE	15	Positive	0.301806	1.397
B_695717	0.898327	0.358002	TRUE	>Cluster 5143	PISPAIGPFELSAAS	15	Positive;Positive	0.224711	0.394
B_695718	0.866442	0.326116	TRUE	>Cluster 5143	PISPEIGPFELSAAS	15	Positive;Positive	0.237438	0.548
B_320581	0.694954	0.154629	TRUE	>Cluster 5145	KLGKSVGLTAALSPR	15	Positive;Positive	0.246439	0.125
B_328351	0.644295	0.103969	TRUE	>Cluster 5145	LGKSVGLTAALSPRQ	15	Positive	0.260091	0.119
B_1642082	0.949667	0.409341	TRUE	>Cluster 5154	VENWIFRNPGFALVA	15	Positive;Positive-Low	0.228086	-0.484
B_768304	0.990121	0.449795	TRUE	>Cluster 5154	VENWIFRNPGFALAA	15	Positive;Positive-Low	0.211844	-0.416
B_756363	0.999984	0.459658	TRUE	>Cluster 5160	NPDPNANPNVDPNAN	15	Positive;Positive;Positive;Positive;Positive-High;Positive	0.254769	2.153
B_913286	0.998716	0.45839	TRUE	>Cluster 5160	GNPDPNANPNVDPNA	15	Positive	0.265247	2.446
B_525280	0.560881	0.020555	TRUE	>Cluster 5161	RQGLRRDLDASREAK	15	Positive;Positive	0.271329	0.318
B_525305	0.378017	-0.16231	TRUE	>Cluster 5161	RQSLRRDLDASREAK	15	Positive	0.267282	0.255
B_1638033	0.348043	-0.19228	TRUE	>Cluster 5178	GVFTTRVFMDATFDY	15	Positive-Low	0.243385	-0.546
B_1638034	0.457651	-0.08267	TRUE	>Cluster 5178	GVFTTRVFMDAVFDY	15	Positive	0.226703	-0.881
B_1636834	0.854856	0.314531	TRUE	>Cluster 5181	DPRRCLKPVILKDGP	15	Positive	0.264645	0.208
B_1636835	0.814145	0.273819	TRUE	>Cluster 5181	DPRRCLKPVILTDGP	15	Positive	0.25749	0.25
B_696309	0.700556	0.160231	TRUE	>Cluster 5182	RYNATTYLPPSTSSE	15	Positive;Positive	0.26193	1.201
B_696310	0.817677	0.277352	TRUE	>Cluster 5182	RYNATTYLPPSTSSK	15	Positive;Positive	0.266527	1.201
B_1543203	0.35601	-0.18432	FALSE	>Cluster 5208	VPFVVSTGYHFRELG	15	Negative;Negative;Negative;Negative	0.231123	-0.372
B_2131724	0.378797	-0.16153	FALSE	>Cluster 5208	GVPFVVSTGYHFREL	15	Negative;Negative;Negative	0.235025	-0.28
B_1641263	0.947535	0.407209	TRUE	>Cluster 5224	SPEVEETRTLRVLSM	15	Positive	0.250244	0.025
B_863062	0.857388	0.317062	TRUE	>Cluster 5224	SPEVEEARTLRVLSM	15	Positive	0.23184	-0.087
B_1638071	0.923798	0.383472	TRUE	>Cluster 5231	GVVKLLTKPWDVIPM	15	Positive	0.241577	-0.328
B_1640045	0.933879	0.393554	TRUE	>Cluster 5231	NGVVKLLTKPWDVIP	15	Positive;Positive-Low	0.26819	-0.262
B_1642053	0.991685	0.451359	TRUE	>Cluster 5296	VDKQWAQDLTLPWQS	15	Positive;Positive-Low	0.27792	0.321
B_68060	0.992748	0.452423	TRUE	>Cluster 5296	VDRQWAQDLTLPWQS	15	Positive-Low	0.269115	0.259
B_303169	0.640441	0.100115	TRUE	>Cluster 5301	GRILPDLPGGRAGRI	15	Positive	0.248416	0.76
B_369092	0.513381	-0.02694	TRUE	>Cluster 5301	RILPDLPGGRAGRIF	15	Positive	0.240051	0.34
B_1677546	0.077658	-0.49832	FALSE	>Cluster 532	LRSATCITRCNLGGAV	16	Negative;Negative	0.257753	-0.4455
B_1685950	0.13148	-0.44449	FALSE	>Cluster 532	PLRSATCITRCNLGGA	16	Negative;Negative	0.258543	-0.306
B_1638756	0.985787	0.445461	TRUE	>Cluster 5326	KKEISNMLNIMNRRK	15	Positive	0.253978	-0.505
B_195557	0.982111	0.441785	TRUE	>Cluster 5326	KEISNMLNIMNRRKR	15	Positive;Positive-Low	0.25397	-0.528
B_2154981	0.965118	0.424792	TRUE	>Cluster 5335	PRGSRPSWGPTDPRH	15	Negative;Positive;Positive	0.269283	2.091
B_49195	0.918423	0.378097	TRUE	>Cluster 5335	PRGSRPSWGPTDPRR	15	Positive;Negative;Positive;Positive	0.25232	2.133
B_1638660	0.841488	0.301162	TRUE	>Cluster 5337	KDQKAVHADMGYWIE	15	Positive	0.239478	0.051
B_1638662	0.920651	0.380325	TRUE	>Cluster 5337	KDSKAVHADMGYWIE	15	Positive	0.229653	0.053
B_1308534	0.926781	0.350808	TRUE	>Cluster 534	EEIFGNESDMLKSGMS	16	Positive	0.247228	0.2925
B_1308541	0.938801	0.362827	TRUE	>Cluster 534	EIFGNESDMLKSGMSP	16	Positive	0.245006	0.392
B_252826	0.998033	0.457707	TRUE	>Cluster 5376	AKTAAPPAKAAAPPA	15	Positive	0.265656	1.78
B_323750	0.989188	0.448862	TRUE	>Cluster 5376	KTAAPPAKAAAPPAK	15	Positive	0.293444	1.884
B_1640672	0.501901	-0.03842	TRUE	>Cluster 5379	RCDAVGRSKRSRRAI	15	Positive	0.280923	0.378
B_1640673	0.383236	-0.15709	TRUE	>Cluster 5379	RCDAVGRSKRSTRAI	15	Positive	0.286565	0.497
B_1637082	0.828898	0.288572	TRUE	>Cluster 5410	EKASFIEVKTCTWPK	15	Positive;Positive-Low	0.255477	-0.19
B_1637084	0.819417	0.279091	TRUE	>Cluster 5410	EKASLIEVKTCTWPK	15	Positive;Positive-Low	0.254142	-0.212
B_1639096	0.491171	-0.04915	TRUE	>Cluster 5427	LDNLVMLHNSEQGGK	15	Positive	0.273387	-0.587
B_1639097	0.46416	-0.07617	TRUE	>Cluster 5427	LDNLVMLHNSEQGGR	15	Positive-Low	0.272329	-0.587
B_1642029	0.691655	0.151329	TRUE	>Cluster 5434	VALAPHVGMGLDTRA	15	Positive	0.224832	0.143
B_1642030	0.98591	0.445584	TRUE	>Cluster 5434	VALAPHVGMGLDTRT	15	Positive	0.232111	0.143
B_1321807	0.012677	-0.52765	FALSE	>Cluster 5443	MFTPLVPFWITIAYI	15	Negative;Negative;Negative	0.169223	-1.133
B_1543175	0.008647	-0.53168	FALSE	>Cluster 5443	VMFTPLVPFWITIAY	15	Negative;Negative;Negative;Negative	0.164083	-1.133
B_1672348	0.944069	0.368096	TRUE	>Cluster 550	KTKNVTKENDSKEGFF	16	Positive;Positive-Low	0.306147	0.9695
B_1698815	0.961016	0.385043	TRUE	>Cluster 550	TKNVTKENDSKEGFFT	16	Positive;Positive	0.305165	0.972
B_363451	0.930245	0.389919	TRUE	>Cluster 5503	QQSDEAQVQQHQQHE	15	Positive	0.294329	1.053
B_364194	0.929435	0.389109	TRUE	>Cluster 5503	QSDEAQVQQHQQHEH	15	Positive	0.29462	0.893
B_2151717	0.230346	-0.30998	FALSE	>Cluster 5506	ALIKICSLLRGVVHG	15	Negative;Negative;Negative	0.215051	-1.621
B_2154003	0.299735	-0.24059	FALSE	>Cluster 5506	LIKICSLLRGVVHGK	15	Negative;Negative;Negative	0.229505	-1.591
B_2153148	0.977375	0.437049	TRUE	>Cluster 5511	GQLFTFSPRRHWTTQ	15	Negative;Positive;Positive	0.298912	-0.157
B_2155128	0.969623	0.429297	TRUE	>Cluster 5511	QLFTFSPRRHWTTQD	15	Negative;Positive;Positive	0.304623	0.285
B_2152791	0.132867	-0.40746	FALSE	>Cluster 5535	FNSTGCPERLSSCKP	15	Negative;Negative;Negative	0.260801	0.661
B_2152794	0.148972	-0.39135	FALSE	>Cluster 5535	FNSTGCYERLSSCKP	15	Negative;Negative;Negative	0.250877	0.176
B_246226	0.999964	0.459638	TRUE	>Cluster 5541	AAPAKAAAAPAKAAA	15	Positive	0.2319	1.233
B_246228	0.999595	0.459269	TRUE	>Cluster 5541	AAPAKAAAPAKAAAP	15	Positive	0.242801	1.354
B_537907	0.036938	-0.50339	FALSE	>Cluster 5548	SSTLDLASINLQRGR	15	Negative;Negative;Negative	0.26547	-0.111
B_537918	0.106562	-0.43376	FALSE	>Cluster 5548	STLDLASINLQRGRD	15	Negative;Negative;Negative	0.26912	-0.392
B_1636317	0.994736	0.45441	TRUE	>Cluster 5549	APHVGLGLETRTETW	15	Positive	0.270842	0.352
B_1640291	0.992344	0.452018	TRUE	>Cluster 5549	PHVGLGLETRTETWM	15	Positive;Positive-Low	0.265966	0.131
B_1310438	0.677742	0.137416	FALSE	>Cluster 5568	GDKSVYYTSNPTTFH	15	Negative;Negative;Negative	0.271649	0.826
B_1542255	0.433233	-0.10709	FALSE	>Cluster 5568	RGDKSVYYTSNPTTF	15	Negative;Negative;Negative;Negative	0.272999	0.881
B_1689819	0.552782	-0.02319	TRUE	>Cluster 557	RDKLEKLISTARDGVR	16	Positive-Low;Positive-Low	0.229574	0.1095
B_1700005	0.519838	-0.05614	TRUE	>Cluster 557	TRDKLEKLISTARDGV	16	Positive-Low;Positive-Low	0.226314	0.1235
B_1640147	0.464569	-0.07576	TRUE	>Cluster 5610	NRFTMKHKKATYEPD	15	Positive;Positive-Low	0.30087	0.314
B_1640148	0.32298	-0.21735	TRUE	>Cluster 5610	NRFTMRHKKATYEPD	15	Positive;Positive-Low	0.296638	0.2
B_313693	0.901839	0.361513	TRUE	>Cluster 5615	IPMLNLLKSHSKTVG	15	Positive	0.24717	-0.634
B_353205	0.566234	0.025909	TRUE	>Cluster 5615	PMLNLLKSHSKTVGI	15	Positive	0.236607	-0.278
B_1539529	0.542739	0.002414	FALSE	>Cluster 5638	AMRPNFTIKGSFLNG	15	Negative;Negative;Negative;Negative	0.267421	-0.099
B_2117869	0.320058	-0.22027	FALSE	>Cluster 5638	CAMRPNFTIKGSFLN	15	Negative;Negative;Negative	0.24919	-0.328
B_1310285	0.15626	-0.38407	FALSE	>Cluster 5646	ARVVRSIFSRTLETA	15	Negative;Negative;Negative	0.239413	-0.678
B_1539369	0.1958	-0.34453	FALSE	>Cluster 5646	AARVVRSIFSRTLET	15	Negative;Negative;Positive;Negative	0.25424	-0.601
B_1310260	0.362829	-0.1775	FALSE	>Cluster 5649	AGIFGADPIHSLRVC	15	Negative;Negative;Negative	0.244864	-0.18
B_2150339	0.108222	-0.4321	FALSE	>Cluster 5649	AGIFGADLIHSLRVC	15	Negative;Negative;Negative	0.210332	-0.878
B_2154159	0.946885	0.40656	TRUE	>Cluster 5678	LPINPLSNSLIRHHN	15	Negative;Positive;Positive	0.258818	-0.17
B_2154160	0.958746	0.41842	TRUE	>Cluster 5678	LPINPLSNSLLRHHN	15	Negative;Positive;Positive	0.259208	-0.236
B_1541129	0.276885	-0.26344	FALSE	>Cluster 5681	KSAGFPFNKWGKARL	15	Negative;Negative;Negative;Negative	0.276819	0.37
B_2131175	0.182511	-0.35781	FALSE	>Cluster 5681	DKSAGFPFNKWGKAR	15	Negative;Negative;Negative	0.281232	0.597
B_1665764	0.9815	0.405526	TRUE	>Cluster 569	IDGSSGVANPAMDPIY	16	Positive-Low;Positive-Low	0.265902	1.076
B_1665765	0.964734	0.38876	TRUE	>Cluster 569	IDGSSGVVNPAMDPIY	16	Positive-Low;Positive-Low	0.255659	0.8315
B_1654265	0.683542	0.107568	TRUE	>Cluster 571	EIIGYKAIDGGVTRDI	16	Positive-Low;Positive-Low	0.24484	0.326
B_1692746	0.830217	0.254244	TRUE	>Cluster 571	SEIIGYKAIDGGVTRD	16	Positive;Positive-Low	0.250288	0.331
B_1639878	0.253769	-0.28656	TRUE	>Cluster 5710	MSFSCIAIGIITLYL	15	Positive-Low	0.150636	-1.791
B_1639879	0.119433	-0.42089	TRUE	>Cluster 5710	MSFSCIVIGIITLYL	15	Positive	0.141467	-2.058
B_2152799	0.981348	0.441022	TRUE	>Cluster 5720	FPPAMPIWARPDYNP	15	Negative;Positive;Positive	0.266328	0.877
B_2152800	0.980137	0.439812	TRUE	>Cluster 5720	FPPAMPVWARPDYNP	15	Negative;Positive;Positive	0.263223	0.96
B_696262	0.358407	-0.18192	TRUE	>Cluster 5722	RRRAALSGHLLDMED	15	Positive;Positive	0.244173	-0.35
B_696263	0.288886	-0.25144	TRUE	>Cluster 5722	RRRAALSGHLLDTED	15	Positive;Positive	0.258095	-0.031
B_259767	0.984305	0.443979	TRUE	>Cluster 5785	ATTATTGESDGSTAV	15	Positive	0.287122	1.565
B_400164	0.969094	0.428768	TRUE	>Cluster 5785	TTATTGESDGSTAVS	15	Positive	0.27891	1.607
B_195649	0.858636	0.318311	TRUE	>Cluster 5800	LKGFKKEISNMLSII	15	Positive-Low	0.205987	-0.397
B_591709	0.849833	0.309508	TRUE	>Cluster 5800	LRGFKKEISNMLSII	15	Positive	0.218019	-0.499
B_271751	0.841311	0.300986	TRUE	>Cluster 5824	DSREQDGEDATSEGK	15	Positive	0.275796	2.017
B_404270	0.862879	0.322553	TRUE	>Cluster 5824	VDSREQDGEDATSEG	15	Positive	0.265957	1.996
B_1636301	0.937467	0.397141	TRUE	>Cluster 5834	AMRRYSAHFESEGVL	15	Positive	0.231794	-0.005
B_1640217	0.721467	0.181141	TRUE	>Cluster 5834	PAMRRYSAHFESEGV	15	Positive	0.252269	0.14
B_1641782	0.976093	0.435767	TRUE	>Cluster 5860	TQEWKPSTGWSNWEE	15	Positive	0.278171	1.316
B_863133	0.97051	0.430185	TRUE	>Cluster 5860	TQEWKPSTGWDNWEE	15	Positive	0.275491	1.436
B_2152812	0.820951	0.280625	TRUE	>Cluster 5866	FSCQRGYKGVWRGDG	15	Negative;Positive;Positive	0.265588	0.331
B_2152813	0.905145	0.364819	TRUE	>Cluster 5866	FSCQRGYRGVWRGDG	15	Negative;Positive;Positive	0.258727	0.217
B_2156320	0.043181	-0.49714	FALSE	>Cluster 5868	TVGAQQKLQLVNTNG	15	Negative;Negative;Negative	0.279497	0.115
B_2156466	0.150503	-0.38982	FALSE	>Cluster 5868	VGAQQKLQLVNTNGS	15	Negative;Negative;Negative	0.286315	0.194
B_1638012	0.845709	0.305383	TRUE	>Cluster 5869	GTTYFQRVLIFILLT	15	Positive	0.185675	-2.434
B_1638375	0.646361	0.106035	TRUE	>Cluster 5869	IGTTYFQRVLIFILL	15	Positive	0.18526	-1.876
B_118432	0.130905	-0.40942	TRUE	>Cluster 5896	ISIGYHYPPICLGRA	15	Positive	0.224227	-0.208
B_118433	0.499919	-0.04041	TRUE	>Cluster 5896	ISIGYRYPPICLGRA	15	Positive	0.228021	-0.139
B_1640599	0.888463	0.348137	TRUE	>Cluster 5914	QSCVYNMMGKREKKL	15	Positive	0.261461	-0.281
B_862956	0.919382	0.379057	TRUE	>Cluster 5914	QSCVYNMMGKREKKQ	15	Positive	0.267012	-0.281
B_1638346	0.256491	-0.28383	TRUE	>Cluster 5921	IGCAMLHWTLILPGI	15	Positive;Positive-Low	0.185664	-1.504
B_230984	0.148709	-0.39162	TRUE	>Cluster 5921	IGCAMLHWSLILPGI	15	Positive;Positive-Low	0.176297	-1.496
B_694063	0.40799	-0.13234	FALSE	>Cluster 5939	DDSGHESDSNSNEGR	15	Negative;Negative	0.270494	1.986
B_694064	0.473618	-0.06671	FALSE	>Cluster 5939	DDSSHESDSNSNEGR	15	Negative;Negative	0.2722	1.909
B_387341	0.895438	0.355112	TRUE	>Cluster 5968	SSTPPSGTENKPATG	15	Positive	0.282448	2.476
B_388240	0.88819	0.347864	TRUE	>Cluster 5968	STPPSGTENKPATGE	15	Positive	0.291761	2.39
B_1641462	0.546112	0.005786	TRUE	>Cluster 5988	SYIMLIFFVLMVVVI	15	Positive	0.107015	-2.972
B_1641463	0.296804	-0.24352	TRUE	>Cluster 5988	SYIMLIFFVLMVVVV	15	Positive	0.109073	-2.97
B_1667902	0.657553	0.081579	TRUE	>Cluster 599	IRFEYTSPTDKLAMIM	16	Positive;Positive	0.2265	-0.025
B_1690016	0.548544	-0.02743	TRUE	>Cluster 599	RFEYTSPTDKLAMIMG	16	Positive;Positive	0.229818	0.2785
B_1639398	0.69859	0.158264	TRUE	>Cluster 5991	LNKYSYYPEDPVKLA	15	Positive	0.234926	0.903
B_1639548	0.611297	0.070972	TRUE	>Cluster 5991	LTKYSYYPEDPVKLA	15	Positive	0.244585	0.903
B_1638027	0.717409	0.177084	TRUE	>Cluster 6016	GVEGEGLHKLGYILR	15	Positive	0.243553	-0.177
B_1641136	0.933472	0.393147	TRUE	>Cluster 6016	SGVEGEGLHKLGYIL	15	Positive-Low	0.221398	0.241
B_2153093	0.526645	-0.01368	TRUE	>Cluster 6064	GMAYFSMVGNWAKVL	15	Negative;Positive;Positive	0.220917	-0.712
B_229898	0.483671	-0.05666	TRUE	>Cluster 6064	GIAYFSMVGNWAKVL	15	Negative;Positive;Positive	0.208993	-0.724
B_1639496	0.945601	0.405275	TRUE	>Cluster 6080	LRYMGEDGCWYGMEI	15	Positive	0.186521	-0.054
B_922403	0.951635	0.411309	TRUE	>Cluster 6080	LRYRGEDGCWYGMEI	15	Positive	0.218291	0.319
B_1541035	0.452774	-0.08755	FALSE	>Cluster 6097	KKPNELSRVLGLKTL	15	Negative;Negative;Negative;Negative	0.25557	-0.546
B_2123243	0.444171	-0.09615	FALSE	>Cluster 6097	KPNELSRVLGLKTLA	15	Negative;Negative;Negative	0.242997	-0.722
B_1071969	0.272514	-0.26781	FALSE	>Cluster 6120	QKFNGLTVLPPLLTD	15	Negative;Negative;Positive-Low;Negative;Negative;Negative;Negative;Negative;Negative;Negative;Negative;Negative	0.236497	-0.191
B_3982	0.539813	-0.00051	FALSE	>Cluster 6120	AQKFNGLTVLPPLLT	15	Negative;Negative;Negative	0.233671	-0.34
B_1539376	0.511779	-0.02855	FALSE	>Cluster 6143	ACCHLAKALNDFSNS	15	Negative;Negative;Negative;Negative	0.230941	-0.731
B_2130790	0.373444	-0.16688	FALSE	>Cluster 6143	AACCHLAKALNDFSN	15	Negative;Negative;Negative	0.220944	-0.75
B_2155429	0.832606	0.292281	TRUE	>Cluster 6190	RRLHKWINEDCSTPC	15	Negative;Positive;Positive	0.280692	0.177
B_2155431	0.890549	0.350223	TRUE	>Cluster 6190	RRLHQWINEDCSTPC	15	Negative;Positive;Positive	0.279494	0.228
B_268744	0.968396	0.42807	TRUE	>Cluster 6195	DKEEEEEDEEEDEEE	15	Positive	0.241528	2.416
B_317570	0.958453	0.418128	TRUE	>Cluster 6195	KEEEEEDEEEDEEED	15	Positive	0.235366	2.5
B_2153013	0.209891	-0.33043	FALSE	>Cluster 6200	GHVKNGSMRITGPRT	15	Negative;Negative;Negative	0.305143	0.647
B_2153014	0.312107	-0.22822	FALSE	>Cluster 6200	GHVKNGSMRIVGPRT	15	Negative;Negative;Negative	0.287547	0.34
B_321634	0.989187	0.448861	TRUE	>Cluster 6208	KNTTATTGDSDSSTA	15	Positive	0.284238	1.822
B_324311	0.991818	0.451493	TRUE	>Cluster 6208	KTTTATTGDSDSSTA	15	Positive	0.281894	1.822
B_1640800	0.198745	-0.34158	TRUE	>Cluster 6249	RKNRWLLLNVTSEDL	15	Positive	0.241355	-0.65
B_1640894	0.295549	-0.24478	TRUE	>Cluster 6249	RRNRWLLLNVTSEDL	15	Positive	0.247454	-0.752
B_57896	0.010819	-0.52951	FALSE	>Cluster 6297	SFSIFLLALLSCLTI	15	Negative;Negative;Negative	0.118368	-2.329
B_57897	0.00941	-0.53092	FALSE	>Cluster 6297	SFSIFLLALLSCLTV	15	Negative;Negative;Negative	0.126991	-2.289
B_255105	0.99989	0.459564	TRUE	>Cluster 6322	APAKAAAAPAKAATA	15	Positive	0.239099	1.189
B_348444	0.999262	0.458936	TRUE	>Cluster 6322	PAKAAAAPAKAATAP	15	Positive	0.256715	1.289
B_2156957	0.957075	0.41675	TRUE	>Cluster 6339	YEVRNVSGAYHVTND	15	Negative;Positive;Positive	0.258937	0.243
B_2156959	0.616597	0.076271	TRUE	>Cluster 6339	YEVRNVSGVYHVTND	15	Negative;Positive;Positive	0.249241	-0.003
B_299702	0.633664	0.093338	TRUE	>Cluster 6342	GKEVKKAAKPAAKTA	15	Positive	0.261892	1.047
B_350816	0.363038	-0.17729	TRUE	>Cluster 6342	PGKEVKKAAKPAAKT	15	Positive	0.282512	1.257
B_388788	0.93102	0.390694	TRUE	>Cluster 6346	SVASREKDGEDTTSE	15	Positive	0.260484	2.001
B_403248	0.935876	0.39555	TRUE	>Cluster 6346	VASREKDGEDTTSED	15	Positive	0.261286	2.025
B_694312	0.246683	-0.29364	TRUE	>Cluster 6424	EPGPAGPLSVQARLE	15	Positive;Positive	0.226456	0.994
B_694313	0.481106	-0.05922	TRUE	>Cluster 6424	EPGPVGPLSVQARLE	15	Positive;Positive	0.230061	0.704
B_1636705	0.926064	0.385738	TRUE	>Cluster 6435	DGLELKKLGEISWEE	15	Positive	0.237026	-0.114
B_1636706	0.876973	0.336648	TRUE	>Cluster 6435	DGLELKKLGEVSWEE	15	Positive	0.236678	-0.066
B_1641858	0.999895	0.459569	TRUE	>Cluster 6441	TSGSPIVNRNGEVVG	15	Positive;Positive-Low	0.119926	0.795
B_231538	0.999944	0.459618	TRUE	>Cluster 6441	TSGSPIVNRNGEVIG	15	Positive;Positive-Low	0.116437	0.781
B_1637526	0.823246	0.28292	TRUE	>Cluster 6453	FSPSELETPNLAERV	15	Positive;Positive-Low	0.267773	0.796
B_1641287	0.80356	0.263234	TRUE	>Cluster 6453	SPSELETPNLAERVL	15	Positive-Low	0.255305	0.796
B_132203	0.751232	0.210907	FALSE	>Cluster 6478	CLRDIPQRLVNVVLG	15	Negative;Negative	0.238634	-0.757
B_172254	0.671938	0.131613	FALSE	>Cluster 6478	LRDIPQRLVNVVLGA	15	Negative;Negative	0.208725	-0.757
B_1692630	0.791289	0.215316	TRUE	>Cluster 649	SDVGFVEAYNNCTGGA	16	Positive-Low;Positive-Low	0.247528	0.075
B_1692631	0.669333	0.09336	TRUE	>Cluster 649	SDVGFVEAYNNCTGGS	16	Positive-Low;Positive-Low	0.250108	0.075
B_1659768	0.963274	0.387301	TRUE	>Cluster 652	FYSANFLDDNVLPETY	16	Positive;Positive	0.249649	0.007
B_1710644	0.797543	0.22157	TRUE	>Cluster 652	YSANFLDDNVLPETYV	16	Positive;Positive	0.248092	0.0715
B_2153733	0.954046	0.41372	TRUE	>Cluster 6536	KLEAFWAKHMWNFIS	15	Negative;Positive;Positive	0.233991	-0.995
B_2153735	0.961185	0.420859	TRUE	>Cluster 6536	KLEQFWAKHMWNFIS	15	Negative;Positive;Positive	0.239045	-0.892
B_1643196	0.86913	0.293156	TRUE	>Cluster 654	AAVKDFDFYRYNKPTI	16	Positive-Low;Positive	0.265527	0.03
B_1646780	0.823457	0.247483	TRUE	>Cluster 654	AVKDFDFYRYNKPTIL	16	Positive-Low;Positive	0.269605	-0.053
B_384717	0.582338	0.042012	TRUE	>Cluster 6572	SQIFFGSDGVNLEGT	15	Positive	0.25205	-0.021
B_411573	0.428907	-0.11142	TRUE	>Cluster 6572	VSQIFFGSDGVNLEG	15	Positive	0.247892	-0.089
B_1636615	0.982093	0.441768	TRUE	>Cluster 6573	CWYGMEIRPVKEKEE	15	Positive	0.256652	0.37
B_922186	0.984029	0.443703	TRUE	>Cluster 6573	CWYGMEIRPLKEKEE	15	Positive	0.255204	0.136
B_2155281	0.047334	-0.49299	FALSE	>Cluster 6576	RGGRDAIILLMCAIH	15	Negative;Negative;Negative	0.188855	-1.898
B_2155283	0.013364	-0.52696	FALSE	>Cluster 6576	RGGRDAIILLTCAIH	15	Negative;Negative;Negative	0.218276	-1.202
B_1663728	0.013929	-0.56204	FALSE	>Cluster 658	GVYSVFYLYLTFYLTN	16	Negative;Negative	0.158533	-1.498
B_1707387	0.005281	-0.57069	FALSE	>Cluster 658	VYSVFYLYLTFYLTND	16	Negative;Negative	0.168411	-1.782
B_119110	0.650953	0.110627	TRUE	>Cluster 6586	AYTALFSGVSWVMKI	15	Negative;Positive;Positive-Low	0.219249	-0.856
B_1636510	0.57186	0.031535	TRUE	>Cluster 6586	AYTALFSGVSWIMKI	15	Positive;Positive-Low	0.212635	-0.984
B_1320697	0.043375	-0.49695	FALSE	>Cluster 6595	LLEQWNLVIGFLFLT	15	Positive-Low;Negative;Negative;Negative	0.178925	-1.757
B_1541053	0.114778	-0.42555	FALSE	>Cluster 6595	KLLEQWNLVIGFLFL	15	Negative;Negative;Negative;Negative	0.177478	-1.458
B_1638438	0.82308	0.282754	TRUE	>Cluster 6603	ILIGFLVLWIGTNSR	15	Positive	0.132414	-1.839
B_1638439	0.939756	0.39943	TRUE	>Cluster 6603	ILIGLLVLWIGTNSR	15	Positive-Low;Positive-Low	0.126452	-1.884
B_2155591	0.013159	-0.52717	FALSE	>Cluster 6625	SENKVIILDSFDPLV	15	Negative;Negative;Negative	0.204659	-0.582
B_2155593	0.051094	-0.48923	FALSE	>Cluster 6625	SENKVVILDSFDPLV	15	Negative;Negative;Negative	0.203813	-0.427
B_274021	0.99979	0.459464	TRUE	>Cluster 6636	EAEKQKAAEATKAAE	15	Positive	0.236694	1.215
B_274023	0.999811	0.459485	TRUE	>Cluster 6636	EAEKQKAAEATKVAE	15	Positive	0.233187	1.134
B_1542091	0.237802	-0.30252	FALSE	>Cluster 6638	QESPFVMMSAPPAQY	15	Positive;Negative;Negative;Negative	0.241405	0.568
B_2126500	0.240215	-0.30011	FALSE	>Cluster 6638	QQESPFVMMSAPPAQ	15	Negative;Negative;Negative	0.252606	0.694
B_1676634	0.743262	0.167289	TRUE	>Cluster 664	LNKSAGWPLNKFGKAG	16	Positive-Low;Positive	0.268682	0.5035
B_1676635	0.820704	0.24473	TRUE	>Cluster 664	LNKSAGWPLNKFGKAS	16	Positive-Low;Positive	0.268596	0.48
B_295269	0.622926	0.0826	TRUE	>Cluster 6645	GDSDLQLERINVYFD	15	Positive	0.252246	-0.682
B_360177	0.52556	-0.01477	TRUE	>Cluster 6645	QGDSDLQLERINVYF	15	Positive	0.255409	-0.261
B_2154966	0.730589	0.190263	TRUE	>Cluster 6672	PQAIVDMIAGAHWGV	15	Negative;Positive;Positive	0.210968	-0.293
B_48963	0.56977	0.029444	FALSE	>Cluster 6672	PQAIMDMIAGAHWGV	15	Negative;Negative;Negative	0.210083	-0.329
B_1684061	0.317883	-0.25809	FALSE	>Cluster 669	NVDKDDAFYIVKRCIK	16	Negative;Negative	0.189886	-0.521
B_1702183	0.36579	-0.21018	FALSE	>Cluster 669	VDKDDAFYIVKRCIKS	16	Negative;Negative	0.202192	-0.683
B_1638664	0.751239	0.210914	TRUE	>Cluster 6749	KEAFQGLDVKFHTQA	15	Positive	0.256975	-0.083
B_231034	0.651503	0.111177	TRUE	>Cluster 6749	KEAFHGLDVKFHTQA	15	Positive	0.257461	-0.264
B_2238013	0.984874	0.444549	TRUE	>Cluster 6750	YLDEYDEEDEEEIRL	15	Positive	0.237483	0.84
B_2238036	0.968497	0.428171	TRUE	>Cluster 6750	YYLDEYDEEDEEEIR	15	Positive	0.254654	1.153
B_1638428	0.656119	0.115793	TRUE	>Cluster 6771	ILARWGTFKKSGAIK	15	Positive	0.251694	0.31
B_1642186	0.688886	0.148561	TRUE	>Cluster 6771	VLARWGTFKKSGAIK	15	Positive;Positive-Low	0.257241	0.31
B_19854	0.128159	-0.41217	FALSE	>Cluster 6772	GGGPDNGPQDPDNTD	15	Negative;Negative	0.297184	2.98
B_694605	0.568739	0.028413	FALSE	>Cluster 6772	GGGPNNGPQDPDNTD	15	Negative;Negative	0.297618	2.839
B_1343343	0.589651	0.049326	FALSE	>Cluster 6802	LYQPPQTSITSAVLQ	15	Positive;Negative;Negative;Negative;Negative	0.25592	0.854
B_1543171	0.802736	0.262411	FALSE	>Cluster 6802	VLYQPPQTSITSAVL	15	Negative;Negative;Negative;Negative	0.247049	0.734
B_1655149	0.407696	-0.16828	TRUE	>Cluster 682	EQPIDLVPTQPLPNAS	16	Positive-Low;Positive	0.289405	0.9565
B_1697647	0.263597	-0.31238	TRUE	>Cluster 682	TEQPIDLVPTQPLPNA	16	Positive-Low;Positive	0.291385	0.946
B_695224	0.341224	-0.1991	TRUE	>Cluster 6832	LGGTSPTPVVTSQPK	15	Positive;Positive	0.296915	1.519
B_695226	0.330066	-0.21026	TRUE	>Cluster 6832	LGGTSSTPVVTSQPK	15	Positive;Positive	0.295294	1.283
B_1636507	0.759189	0.218864	TRUE	>Cluster 6857	AYKPVLVDEGRKVAI	15	Positive	0.248392	0.111
B_230615	0.739264	0.198938	TRUE	>Cluster 6857	AFKPVLVDEGRKVAI	15	Positive-Low	0.24832	0.061
B_255311	0.998922	0.458596	TRUE	>Cluster 6880	APFGQAAAGDKPAPF	15	Positive	0.26902	1.471
B_255312	0.9998	0.459474	TRUE	>Cluster 6880	APFGQAAAGDKPSPF	15	Positive;Positive	0.268431	1.714
B_695657	0.922437	0.382111	TRUE	>Cluster 6887	PDLDAALQGRLYGRR	15	Positive;Positive	0.230178	-0.086
B_695658	0.92754	0.387215	TRUE	>Cluster 6887	PDLDAALQGRVYGRR	15	Positive;Positive	0.231954	0.215
B_1539733	0.910271	0.369945	FALSE	>Cluster 7023	CNNYMLTYNKVENMT	15	Negative;Negative;Negative;Negative	0.250936	-0.526
B_2127326	0.958175	0.41785	FALSE	>Cluster 7023	SCNNYMLTYNKVENM	15	Negative;Negative;Negative	0.240317	-0.35
B_1646854	0.928536	0.352562	TRUE	>Cluster 703	AVNQSLSNAKVSAEVS	16	Positive;Positive-Low	0.246357	0.4185
B_1692211	0.956438	0.380464	TRUE	>Cluster 703	SAVNQSLSNAKVSAEV	16	Positive;Positive-Low	0.255634	0.383
B_277361	0.881837	0.341511	TRUE	>Cluster 7052	EEIRENDGDIWKTEA	15	Positive	0.258992	0.892
B_280502	0.909382	0.369056	TRUE	>Cluster 7052	EIRENDGDIWKTEAW	15	Positive	0.248637	0.902
B_1683965	0.285086	-0.29089	FALSE	>Cluster 709	NTTQDTYGGASVCIYC	16	Negative;Negative	0.255662	0.83
B_1694893	0.632419	0.056445	FALSE	>Cluster 709	SNTTQDTYGGASVCIY	16	Negative;Negative	0.255155	1.2155
B_270146	0.818245	0.277919	TRUE	>Cluster 7136	DPAADGAGTQEEKQN	15	Positive	0.294287	1.983
B_317165	0.80326	0.262935	TRUE	>Cluster 7136	KDPAADGAGTQEEKQ	15	Positive	0.288684	1.983
B_1639786	0.885585	0.345259	TRUE	>Cluster 7138	MKTSDSHLVRSWVTA	15	Positive	0.251693	-0.165
B_1639873	0.914225	0.3739	TRUE	>Cluster 7138	MRTSDSHLVRSWVTA	15	Positive	0.248184	-0.181
B_1676370	0.952359	0.376385	TRUE	>Cluster 719	LMLDKQGQLLDTKLNG	16	Positive;Positive	0.248699	-0.1435
B_1679903	0.86485	0.288876	TRUE	>Cluster 719	MLDKQGQLLDTKLNGI	16	Positive;Positive	0.251873	-0.047
B_1637938	0.439966	-0.10036	TRUE	>Cluster 7197	GSFGCKPLTMFLITE	15	Positive	0.221035	-1.045
B_1637947	0.695495	0.155169	TRUE	>Cluster 7197	GSLGCKPLTMFLITE	15	Positive	0.219127	-1.065
B_1666795	0.94719	0.371216	TRUE	>Cluster 722	IKKLDNDVLNGIISNA	16	Positive;Positive	0.21389	-0.2505
B_1679797	0.972662	0.396688	TRUE	>Cluster 722	MIKKLDNDVLNGIISN	16	Positive;Positive	0.218145	-0.3825
B_1642622	0.895604	0.355278	TRUE	>Cluster 7237	WLWKELGKRKRPRVC	15	Positive	0.274741	0.341
B_757572	0.693677	0.153352	TRUE	>Cluster 7237	WLWKELGKHKRPRVC	15	Positive;Positive-Low	0.274259	0.268
B_2152788	0.107846	-0.43248	FALSE	>Cluster 7249	FNSSGCPERMASCRP	15	Negative;Negative;Negative	0.252315	0.679
B_2152789	0.150808	-0.38952	FALSE	>Cluster 7249	FNSSGCPERMASCRS	15	Negative;Negative;Negative	0.249828	0.679
B_1665227	0.870581	0.294608	TRUE	>Cluster 725	HVTKVLAEKFDYNVSV	16	Positive-Low;Positive	0.230901	-0.348
B_1706300	0.75371	0.177737	TRUE	>Cluster 725	VTKVLAEKFDYNVSVM	16	Positive-Low;Positive	0.217259	-0.4195
B_247602	0.798748	0.258422	TRUE	>Cluster 7266	ADGDEEDYDVVDDLE	15	Positive	0.226778	1.252
B_264426	0.851935	0.311609	TRUE	>Cluster 7266	DADGDEEDYDVVDDL	15	Positive	0.236882	1.373
B_1540851	0.666387	0.126062	FALSE	>Cluster 7273	IRCLWSTKPVETSNS	15	Negative;Negative;Positive;Negative	0.272114	0.461
B_2131058	0.718014	0.177689	FALSE	>Cluster 7273	CIRCLWSTKPVETSN	15	Negative;Negative;Negative	0.265761	0.152
B_695190	0.622115	0.081789	TRUE	>Cluster 7316	LEPWQPLPGPQVTAV	15	Positive;Positive	0.263605	1.091
B_695191	0.788771	0.248445	TRUE	>Cluster 7316	LEPWQPLPGPQVTTV	15	Positive;Positive	0.260858	1.163
B_746954	0.331806	-0.20852	TRUE	>Cluster 7350	FPQGGGFPRNNDDKT	15	Positive	0.302746	1.76
B_748529	0.606202	0.065877	TRUE	>Cluster 7350	LFPQGGGFPRNNDDK	15	Positive	0.302281	1.635
B_1682072	0.665707	0.089734	FALSE	>Cluster 736	NIAKNAYEKDKAVARK	16	Negative;Negative	0.261343	0.593
B_1704843	0.932393	0.356419	TRUE	>Cluster 736	VNIAKNAYEKDKAVAR	16	Positive-Low;Positive-Low	0.208572	0.5215
B_1671266	0.751638	0.175665	TRUE	>Cluster 738	KMLKSMAATRGATCVI	16	Positive-Low;Positive	0.236709	-0.389
B_1679949	0.924105	0.348132	TRUE	>Cluster 738	MLKSMAATRGATCVIG	16	Positive-Low;Positive	0.244863	-0.295
B_266251	0.99945	0.459125	TRUE	>Cluster 7414	DEDEDDDDDDNDNDA	15	Positive	0.243849	2.819
B_275366	0.999841	0.459515	TRUE	>Cluster 7414	EDEDDDDDDNDNDAD	15	Positive	0.249243	2.809
B_1639458	0.843021	0.302695	TRUE	>Cluster 7435	LQRLQEEHKETWHYD	15	Positive;Positive-Low	0.271381	0.518
B_1639459	0.847726	0.307401	TRUE	>Cluster 7435	LQRLREEHKETWHYD	15	Positive	0.268952	0.408
B_1641697	0.901264	0.360939	TRUE	>Cluster 7444	TLFFLSGRGLGKTSI	15	Positive	0.22988	-0.212
B_869217	0.940877	0.400551	TRUE	>Cluster 7444	TLFFLSGKGLGKTSI	15	Positive;Positive-Low	0.230659	-0.098
B_1674402	0.660004	0.08403	TRUE	>Cluster 747	LFSVNDFTCSQISPAA	16	Positive-Low;Positive	0.272003	0.08
B_1694220	0.290676	-0.2853	FALSE	>Cluster 747	SLFSVNDFTCSQISPA	16	Negative;Negative	0.244997	-0.0765
B_1639891	0.851082	0.310757	TRUE	>Cluster 7474	MTCIAVGLVTLYLGV	15	Positive-Low	0.129401	-1.56
B_1639892	0.8616	0.321274	TRUE	>Cluster 7474	MTCIAVGMVTLYLGV	15	Positive-Low	0.149978	-1.504
B_466930	0.97102	0.430695	TRUE	>Cluster 7485	IVEVEEILPEDDKNE	15	Positive	0.216782	0.823
B_913123	0.956502	0.416176	TRUE	>Cluster 7485	EIVEVEEILPEDKNE	15	Positive	0.229389	0.544
B_695283	0.394968	-0.14536	FALSE	>Cluster 7506	LLVCQYTIQSLIHLT	15	Negative;Negative	0.211524	-1.423
B_695284	0.384657	-0.15567	FALSE	>Cluster 7506	LLVCQYTIQSLIQLT	15	Negative;Negative	0.216166	-1.18
B_1540448	0.078273	-0.46205	FALSE	>Cluster 7570	GFNIDYDCVSFCYMH	15	Negative;Negative;Negative;Negative	0.212988	-0.945
B_2129609	0.018576	-0.52175	FALSE	>Cluster 7570	VGFNIDYDCVSFCYM	15	Negative;Negative;Negative	0.19113	-0.873
B_1659868	0.633181	0.057208	TRUE	>Cluster 760	GAENSVAYSNNSIAIP	16	Positive;Positive	0.155054	0.5425
B_1674486	0.808912	0.232939	TRUE	>Cluster 760	LGAENSVAYSNNSIAI	16	Positive-Low;Positive	0.22719	0.396
B_1636196	0.133859	-0.40647	TRUE	>Cluster 7620	AISALEGDLMVLING	15	Positive	0.200442	-1.08
B_1636197	0.185277	-0.35505	TRUE	>Cluster 7620	AISALEGDLMVLVNG	15	Positive	0.196978	-0.936
B_2152369	0.45244	-0.08789	FALSE	>Cluster 7646	DQAETAGVRLVVLAT	15	Negative;Negative;Negative	0.189681	-0.563
B_237682	0.39678	-0.14355	FALSE	>Cluster 7646	DQAETAGARLVVLAT	15	Negative;Negative;Negative	0.197723	-0.223
B_1650350	0.786604	0.21063	TRUE	>Cluster 765	DFSAVSSPMSNMTENE	16	Positive;Positive	0.261488	0.749
B_1660272	0.802677	0.226704	TRUE	>Cluster 765	GDFSAVSSPMSNMTEN	16	Positive;Positive	0.272784	0.734
B_322337	0.997529	0.457203	TRUE	>Cluster 7670	KQKAAEATKVAEAER	15	Positive	0.237931	0.875
B_360986	0.998329	0.458004	TRUE	>Cluster 7670	QKAAEATKVAEAERQ	15	Positive	0.229163	0.861
B_1322297	0.682147	0.141821	FALSE	>Cluster 7687	NAPRITFGGPSDSTG	15	Negative;Negative;Negative	0.284236	1.291
B_1539556	0.753063	0.212737	FALSE	>Cluster 7687	APRITFGGPSDSTGS	15	Negative;Negative;Negative;Negative	0.288738	1.385
B_1638361	0.635157	0.094831	TRUE	>Cluster 7798	IGMAMTTVFSIPHDL	15	Positive	0.216956	-0.568
B_1638362	0.720308	0.179983	TRUE	>Cluster 7798	IGMAMTTVLSIPHDL	15	Positive	0.212415	-0.622
B_535966	0.293335	-0.24699	FALSE	>Cluster 7815	GKARGFFKKGDVVIV	15	Negative;Negative;Negative	0.229548	-0.031
B_536399	0.141216	-0.39911	FALSE	>Cluster 7815	KARGFFKKGDVVIVL	15	Negative;Negative;Negative	0.196926	-0.401
B_387477	0.785589	0.245263	TRUE	>Cluster 7852	SSVVPSLPADSENSK	15	Positive	0.238786	1.316
B_389616	0.806164	0.265839	TRUE	>Cluster 7852	SVVPSLPADSENSKT	15	Positive	0.249774	1.557
B_1539832	0.428521	-0.1118	TRUE	>Cluster 7984	DFIDTKRGVYCCREH	15	Positive;Positive;Positive;Positive	0.261792	-0.271
B_2131445	0.341358	-0.19897	FALSE	>Cluster 7984	FIDTKRGVYCCREHE	15	Negative;Negative;Negative	0.252236	-0.264
B_324385	0.995473	0.455147	TRUE	>Cluster 7987	KVAEAEKQKAAEATK	15	Positive	0.240071	1.11
B_402611	0.997406	0.45708	TRUE	>Cluster 7987	VAEAEKQKAAEATKA	15	Positive	0.22631	1.044
B_111213	0.964307	0.423982	TRUE	>Cluster 8058	DQRPYCWHYAPRPCG	15	Negative;Positive;Positive	0.262221	0.437
B_2153916	0.977503	0.437177	TRUE	>Cluster 8058	LDQRPYCWHYAPRPC	15	Negative;Positive;Positive	0.269694	0.293
B_1638712	0.091919	-0.44841	TRUE	>Cluster 8095	KGMSYAMCLNAFVLK	15	Positive	0.185048	-1.428
B_489249	0.218966	-0.32136	TRUE	>Cluster 8095	KGMSYAMCLNTFVLK	15	Positive	0.197511	-1.321
B_357529	0.930825	0.390499	TRUE	>Cluster 8107	PTTGDDDPAADVAGT	15	Positive	0.256691	2.15
B_400360	0.87629	0.335964	TRUE	>Cluster 8107	TTGDDDPAADVAGTA	15	Positive	0.258487	1.973
B_1683521	0.86844	0.292466	TRUE	>Cluster 814	NSFDVLKSEDAQGMDN	16	Positive-Low;Positive-Low	0.283822	0.67
B_1692909	0.678707	0.102734	TRUE	>Cluster 814	SFDVLKSEDAQGMDNL	16	Positive-Low;Positive-Low	0.269473	0.4445
B_2155876	0.054189	-0.48614	FALSE	>Cluster 8140	SSGFTKVCGAPPCVI	15	Negative;Negative;Negative	0.229782	0.298
B_2155879	0.070646	-0.46968	FALSE	>Cluster 8140	SSGYTKVCGAPPCVI	15	Negative;Negative;Negative	0.213841	0.601
B_1640815	0.941747	0.401421	TRUE	>Cluster 8154	RLAVMGDAAWDFGSA	15	Positive	0.188858	0.1
B_1640816	0.933307	0.392981	TRUE	>Cluster 8154	RLAVMGDAAWDFSSA	15	Positive	0.199637	0.085
B_696233	0.64718	0.106855	TRUE	>Cluster 8196	RPQKRPSCIGCKGAH	15	Positive;Positive	0.27573	0.519
B_696234	0.373873	-0.16645	TRUE	>Cluster 8196	RPQKRPSCIGCKGTH	15	Positive;Positive	0.266124	0.576
B_1640039	0.928562	0.388236	TRUE	>Cluster 8220	NGPWMQVPLEVKREA	15	Positive	0.259263	0.282
B_1640041	0.945669	0.405343	TRUE	>Cluster 8220	NGPWMQVPLEVRREA	15	Positive	0.252203	0.187
B_1696255	0.860837	0.284864	TRUE	>Cluster 827	SVDLKHFFFTQDGNAA	16	Positive-Low;Positive-Low	0.262963	-0.3275
B_1700850	0.800733	0.22476	TRUE	>Cluster 827	TVDLKHFFFTQDGNAA	16	Positive-Low;Positive-Low	0.263911	-0.372
B_1541405	0.240633	-0.29969	FALSE	>Cluster 8335	LMPLKAPKEIIFLEG	15	Positive;Negative;Negative;Negative	0.241539	-0.498
B_2132563	0.600931	0.060605	FALSE	>Cluster 8335	MPLKAPKEIIFLEGE	15	Negative;Negative;Negative	0.239461	-0.401
B_1539518	0.434683	-0.10564	FALSE	>Cluster 8347	ALTNNVAFQTVKPGN	15	Negative;Negative;Negative;Negative	0.296813	0.129
B_2130799	0.38457	-0.15576	FALSE	>Cluster 8347	AALTNNVAFQTVKPG	15	Negative;Negative;Negative	0.287764	0.064
B_1654441	0.789711	0.213738	FALSE	>Cluster 840	EKKDGFYETIVSHWMG	16	Negative;Negative	0.267717	-0.2695
B_1670646	0.453375	-0.1226	TRUE	>Cluster 840	KKDGFYETIVSHWMGI	16	Positive-Low;Positive-Low	0.244491	-0.5515
B_1638165	0.812609	0.272283	TRUE	>Cluster 8404	HKLGYILRDVSKKEG	15	Positive-Low	0.257793	-0.523
B_1638166	0.804028	0.263702	TRUE	>Cluster 8404	HKLGYILREVSKKEG	15	Positive	0.251996	-0.612
B_2154412	0.002028	-0.5383	FALSE	>Cluster 8412	MFLARLIWWLQYFIT	15	Negative;Negative;Negative	0.210001	-2.234
B_2156446	0.004031	-0.53629	FALSE	>Cluster 8412	VFLARLIWWLQYFIT	15	Negative;Negative;Negative	0.193069	-2.213
B_1540362	0.350634	-0.18969	FALSE	>Cluster 8493	FVDRQTAQAAGTDTT	15	Negative;Negative;Negative;Negative	0.290898	1.27
B_2133577	0.710238	0.169913	FALSE	>Cluster 8493	VDRQTAQAAGTDTTI	15	Negative;Negative;Negative	0.295014	1.109
B_266958	0.99646	0.456135	TRUE	>Cluster 8508	DEVEEDEKEDNDDDD	15	Positive	0.255952	2.367
B_287976	0.9988	0.458474	TRUE	>Cluster 8508	EVEEDEKEDNDDDDD	15	Positive	0.253728	2.489
B_1640257	0.129876	-0.41045	TRUE	>Cluster 8530	PFCSHHFNKLYLKDG	15	Positive	0.246228	-0.604
B_862905	0.352223	-0.1881	TRUE	>Cluster 8530	PFCSHHFNKLHLKDG	15	Positive	0.269181	-0.601
B_1310857	0.788936	0.24861	FALSE	>Cluster 8559	TNLVKNKCVNFNFNG	15	Negative;Negative;Negative;Negative;Negative;Negative;Negative;Negative;Negative;Negative	0.253251	-0.512
B_2001223	0.524126	-0.0162	FALSE	>Cluster 8559	NLVKNKCVNFNFNGL	15	Negative;Negative;Negative;Negative;Negative;Negative;Negative	0.240733	-0.628
B_2155931	0.407926	-0.1324	TRUE	>Cluster 8561	SVPAEILRKSRRFAP	15	Negative;Positive;Positive	0.265505	0.007
B_2155932	0.461609	-0.07872	TRUE	>Cluster 8561	SVPAEILRKSRRFTP	15	Negative;Positive;Positive	0.264777	0.007
B_1641476	0.929297	0.388972	TRUE	>Cluster 8654	SYVTKTSGSAASMIN	15	Positive-Low	0.257355	0.588
B_1641477	0.920006	0.37968	TRUE	>Cluster 8654	SYVTKTSGSAASMVN	15	Positive-Low	0.260981	0.621
B_321737	0.972316	0.43199	TRUE	>Cluster 8693	KPAPFGQAAAGDKLS	15	Positive	0.265472	1.205
B_321998	0.971719	0.431393	TRUE	>Cluster 8693	KPPPFGQAAAGDKLS	15	Positive	0.265191	1.444
[truncated: 44 more rows]

## Sheet: Mutated Original peptdies with 
Mutated/Original peptdies with opposite labels
ID	Raw Score	B-Epic Score	Label	Cluster	Sequence	Length	Detailed Label	BepiPred-3.0 linear epitope score	BepiPred-1.0
B_1470889	0.895061	0.389898	TRUE	>Cluster 10651	LPLDKIQNQTLP	12	Positive;Negative;Positive	0.244745	0.3605
B_1516438	0.794221	0.289058	FALSE	>Cluster 10651	TLPLDKIQNQTL	12	Negative;Negative;Negative	0.243001	0.109
B_1511451	0.891504	0.386341	TRUE	>Cluster 10755	SVVVQPRTTQDG	12	Positive;Negative;Positive	0.258783	0.894
B_1531074	0.836218	0.331055	FALSE	>Cluster 10755	VVVQPRTTQDGD	12	Negative;Negative;Negative	0.268831	1.3605
B_1425770	0.532841	0.027678	TRUE	>Cluster 10795	DYPKCDRALPNM	12	Positive;Negative;Positive	0.264757	0.5
B_1531950	0.535055	0.029892	FALSE	>Cluster 10795	WDYPKCDRALPN	12	Negative;Negative;Negative	0.255841	0.6575
B_1422066	0.588187	0.083024	TRUE	>Cluster 10927	DKSCEHQTPFEI	12	Positive;Negative;Positive	0.278396	0.7135
B_1502644	0.497245	-0.00792	FALSE	>Cluster 10927	SDKSCEHQTPFE	12	Negative;Negative;Negative	0.268904	1.047
B_1443150	0.936959	0.431796	TRUE	>Cluster 10966	GPYRDAQVVQLP	12	Positive;Negative;Positive	0.239108	0.3635
B_1534932	0.827099	0.321936	FALSE	>Cluster 10966	YGPYRDAQVVQL	12	Negative;Negative;Negative	0.25551	0.5165
B_1418021	0.390249	-0.11491	TRUE	>Cluster 10993	CSQHTHYIKDGD	12	Positive;Negative;Positive	0.246519	0.379
B_1431739	0.091337	-0.41383	FALSE	>Cluster 10993	FCSQHTHYIKDG	12	Negative;Negative;Negative	0.241715	-0.0305
B_1686971	0.814381	0.238408	FALSE	>Cluster 1100	PVLFTNSTDTVNHDSF	16	Negative;Negative	0.288662	0.358
B_1704139	0.96471	0.388736	TRUE	>Cluster 1100	VLFTNSTDTVNHDSFN	16	Positive-Low;Positive-Low	0.28365	0.484
B_1462804	0.837221	0.332058	TRUE	>Cluster 11143	KVDGIIQQLPEA	12	Positive;Positive;Positive	0.22663	0.1005
B_1522151	0.645281	0.140118	FALSE	>Cluster 11143	VDGIIQQLPEAY	12	Negative;Negative;Negative	0.215319	0.052
B_1662415	0.921035	0.345062	TRUE	>Cluster 1128	GQDFKTFDLLKYDFTE	16	Positive;Positive-Low	0.258981	-0.4125
B_1662673	0.949367	0.373394	FALSE	>Cluster 1128	GSDFKTFDLLKYDFTE	16	Negative;Negative	0.252147	-0.4125
B_1433789	0.686462	0.181299	TRUE	>Cluster 11396	FKFSDGQGVPIA	12	Positive;Positive;Negative	0.238998	0.6765
B_1458158	0.36484	-0.14032	FALSE	>Cluster 11396	KFSDGQGVPIAF	12	Negative;Negative;Negative	0.243548	0.8625
B_1429382	0.832251	0.327088	TRUE	>Cluster 12260	EQKHEIEKPRWK	12	Positive;Positive;Negative	0.276236	0.8595
B_1493227	0.655603	0.150441	FALSE	>Cluster 12260	QKHEIEKPRWKR	12	Negative;Negative;Negative	0.290537	0.6995
B_1425459	0.909805	0.404642	TRUE	>Cluster 12703	DWHYFDAQPLNK	12	Positive;Positive;Negative	0.260254	0.255
B_1532202	0.781905	0.276742	FALSE	>Cluster 12703	WHYFDAQPLNKK	12	Negative;Negative;Negative	0.259072	0.3345
B_1458948	0.473653	-0.03151	TRUE	>Cluster 13129	KIDNETLEYWVT	12	Positive;Positive;Negative	0.215527	0.0145
B_1462452	0.695113	0.18995	FALSE	>Cluster 13129	KTDNETLEYWVT	12	Negative;Negative;Negative	0.247011	0.3185
B_1441250	0.763244	0.258081	TRUE	>Cluster 13214	GITVQYGTDTNS	12	Positive;Negative;Positive	0.251009	0.8735
B_1455439	0.540492	0.035329	FALSE	>Cluster 13214	ITVQYGTDTNSV	12	Negative;Negative;Negative	0.25389	1.048
B_1326246	0.946628	0.441465	TRUE	>Cluster 13382	VAIHADQLTPTW	12	Positive	0.23594	0.298
B_1490576	0.844925	0.339762	FALSE	>Cluster 13382	PVAIHADQLTPT	12	Negative;Negative	0.235618	0.1795
B_1655983	0.132607	-0.44337	FALSE	>Cluster 1383	EYTSPTDKLAMIMGYC	16	Negative;Negative	0.226608	-0.125
B_1656710	0.653284	0.077311	TRUE	>Cluster 1383	FEYTSPTDKLAMIMGY	16	Positive-Low;Positive-Low	0.23434	0.3125
B_1427216	0.69015	0.184987	TRUE	>Cluster 13915	EFNDLAHTSLVW	12	Positive;Positive;Negative	0.217442	-0.3715
B_1434911	0.127131	-0.37803	FALSE	>Cluster 13915	FNDLAHTSLVWK	12	Negative;Negative;Negative	0.229687	-0.554
B_1646112	0.247586	-0.32839	TRUE	>Cluster 1527	ASFKVIDNGVVRDISV	16	Positive-Low;Positive-Low	0.211847	-0.339
B_1692993	0.420616	-0.15536	FALSE	>Cluster 1527	SFKVIDNGVVRDISVN	16	Negative;Negative	0.230092	-0.1975
B_1445352	0.19456	-0.3106	FALSE	>Cluster 15945	GVQIPCMCGKQA	12	Negative;Negative;Negative	0.212655	-0.2375
B_1458613	0.135341	-0.36982	TRUE	>Cluster 15945	KGVQIPCMCGKQ	12	Positive;Negative;Positive	0.226345	-0.192
B_1444373	0.740772	0.235609	TRUE	>Cluster 17336	GTDLEGKFYGPF	12	Positive;Positive;Negative	0.249369	0.5015
B_1513077	0.428412	-0.07675	FALSE	>Cluster 17336	TDLEGKFYGPFV	12	Negative;Negative;Negative	0.232176	0.242
B_1410560	0.501209	-0.00395	TRUE	>Cluster 17497	ALQKAVNVAKNA	12	Positive;Negative;Positive	0.206558	0.0175
B_1456663	0.18944	-0.31572	FALSE	>Cluster 17497	KALQKAVNVAKN	12	Negative;Negative;Negative	0.214138	-0.1095
B_1480860	0.347068	-0.1581	FALSE	>Cluster 17629	NIDAYKSFPVKE	12	Negative;Negative;Negative	0.232565	0.373
B_1494062	0.374387	-0.13078	TRUE	>Cluster 17629	QNIDAYKSFPVK	12	Positive;Positive;Positive	0.237295	0.329
B_1659357	0.124854	-0.45112	TRUE	>Cluster 2152	FVMQYGYVDCFNDNCD	16	Positive-Low;Positive-Low	0.240436	-0.3415
B_1704654	0.133428	-0.44255	FALSE	>Cluster 2152	VMQYGYVDCFNDNCDF	16	Negative;Negative	0.242044	-0.268
B_1664593	0.643472	0.067499	FALSE	>Cluster 2539	HLDADLTKPYVKWDLL	16	Negative;Negative	0.232669	0.117
B_1693512	0.757254	0.18128	TRUE	>Cluster 2539	SHLDADLTKPYVKWDL	16	Positive-Low;Positive-Low	0.259471	0.1935
B_1655901	0.395617	-0.18036	TRUE	>Cluster 2881	EYDYVIYSQTAETAHS	16	Positive;Positive-Low	0.266028	0.131
B_1708824	0.065707	-0.51027	FALSE	>Cluster 2881	YDYVIYSQTAETAHSV	16	Negative;Negative	0.283717	0.29
B_1539569	0.456143	-0.08418	TRUE	>Cluster 3876	AQYELKHGTFTCASE	15	Positive;Positive;Positive;Negative	0.257575	0.008
B_2132744	0.445492	-0.09483	FALSE	>Cluster 3876	PAQYELKHGTFTCAS	15	Negative;Negative;Negative	0.269391	0.04
B_1312611	0.70542	0.165095	TRUE	>Cluster 4214	GSNQNGERSGARSKQ	15	Positive-Low;Positive-Low;Positive-Low;Negative;Positive;Positive-Low;Negative	0.304874	1.63
B_1542758	0.705272	0.164947	FALSE	>Cluster 4214	TGSNQNGERSGARSK	15	Positive;Negative;Negative;Negative	0.311764	1.728
B_1540046	0.588682	0.048356	TRUE	>Cluster 4255	EEEQEEDWLDDDSQQ	15	Positive;Positive;Positive;Positive	0.271774	1.398
B_2150624	0.616612	0.076286	FALSE	>Cluster 4255	LEEEQEEDWLDDDSQ	15	Negative;Negative;Negative	0.25974	1.281
B_696662	0.325413	-0.21491	FALSE	>Cluster 4275	TPTPNATGPTVGETS	15	Negative;Negative	0.294068	1.976
B_696664	0.157325	-0.383	TRUE	>Cluster 4275	TPTPNATSPTVGETS	15	Positive;Positive	0.290871	1.882
B_1540048	0.39518	-0.14515	TRUE	>Cluster 4656	EEHFIETISLAGSYK	15	Positive;Positive;Positive;Negative	0.248059	-0.309
B_2119389	0.198015	-0.34231	FALSE	>Cluster 4656	EHFIETISLAGSYKD	15	Negative;Negative;Negative	0.241147	-0.309
B_1542289	0.473226	-0.0671	TRUE	>Cluster 4773	RLISMMGFKMNYQVN	15	Positive;Positive;Positive;Positive	0.238379	-0.98
B_2132304	0.63349	0.093165	FALSE	>Cluster 4773	LISMMGFKMNYQVNG	15	Negative;Negative;Negative	0.230141	-0.81
B_2154966	0.730589	0.190263	TRUE	>Cluster 6672	PQAIVDMIAGAHWGV	15	Negative;Positive;Positive	0.210968	-0.293
B_48963	0.56977	0.029444	FALSE	>Cluster 6672	PQAIMDMIAGAHWGV	15	Negative;Negative;Negative	0.210083	-0.329
B_1682072	0.665707	0.089734	FALSE	>Cluster 736	NIAKNAYEKDKAVARK	16	Negative;Negative	0.261343	0.593
B_1704843	0.932393	0.356419	TRUE	>Cluster 736	VNIAKNAYEKDKAVAR	16	Positive-Low;Positive-Low	0.208572	0.5215
B_1674402	0.660004	0.08403	TRUE	>Cluster 747	LFSVNDFTCSQISPAA	16	Positive-Low;Positive	0.272003	0.08
B_1694220	0.290676	-0.2853	FALSE	>Cluster 747	SLFSVNDFTCSQISPA	16	Negative;Negative	0.244997	-0.0765
B_1539832	0.428521	-0.1118	TRUE	>Cluster 7984	DFIDTKRGVYCCREH	15	Positive;Positive;Positive;Positive	0.261792	-0.271
B_2131445	0.341358	-0.19897	FALSE	>Cluster 7984	FIDTKRGVYCCREHE	15	Negative;Negative;Negative	0.252236	-0.264
B_1654441	0.789711	0.213738	FALSE	>Cluster 840	EKKDGFYETIVSHWMG	16	Negative;Negative	0.267717	-0.2695
B_1670646	0.453375	-0.1226	TRUE	>Cluster 840	KKDGFYETIVSHWMGI	16	Positive-Low;Positive-Low	0.244491	-0.5515
B_2152996	0.176337	-0.36399	TRUE	>Cluster 8737	GGRAAICGRYLFNWA	15	Positive;Positive;Positive	0.224638	-1.1
B_2152997	0.135538	-0.40479	FALSE	>Cluster 8737	GGRAAICGVYLFNWA	15	Negative;Negative;Negative	0.202207	-1.395
B_1685696	0.318591	-0.25738	TRUE	>Cluster 886	PKLQASQAWQPGVAMP	16	Positive-Low;Positive-Low	0.266835	0.7325
B_1685697	0.266634	-0.30934	FALSE	>Cluster 886	PKLQSSQAWQPGVAMP	16	Negative;Negative	0.278386	0.857
B_24880	0.716091	0.194726	FALSE	>Cluster 9892	HSYSPGEINRVAAC	14	Negative;Negative;Negative;Negative;Negative	0.26897	0.762
B_24881	0.523302	0.001938	TRUE	>Cluster 9892	HSYSPGEINRVASC	14	Positive;Positive;Positive;Negative;Positive	0.271021	0.774
