# Supplementary material for: B‐EPIC: A Transformer‐Based Language Model for Decoding B Cell Immunodominance Patterns
Source: Adv Sci (Weinh). 2025 Oct 7;12(47):e08896. doi: 10.1002/advs.202508896 (PMC12713022; doi:10.1002/advs.202508896)
Supplement: Supplementary file 3 — Supplemental Table1‐12 [file ADVS-12-e08896-s002.zip › Supplementary Table/TableS1_Window_Step_size.xlsx]

## Sheet: window_size
AUC of different window size
AUC	Individual	Window Size
0.845058	A1	1
0.853172	A1	3
0.856903	A1	5
0.859473	A1	7
0.939897	A2	1
0.949462	A2	3
0.95408	A2	5
0.957562	A2	7
0.947809	A3	1
0.955621	A3	3
0.959427	A3	5
0.962193	A3	7
0.937004	B1	1
0.943567	B1	3
0.945659	B1	5
0.94652	B1	7
0.953268	C1	1
0.958929	C1	3
0.961612	C1	5
0.963349	C1	7
0.968531	C2	1
0.97322	C2	3
0.974644	C2	5
0.975091	C2	7
0.963101	D1	1
0.96764	D1	3
0.969588	D1	5
0.970389	D1	7

## Sheet: step_size
MSE of different step size
MSE	step	Amount Ratio
0	1	1
2.99069e-05	2	1/2
0.00039	3	1/3
0.00049	4	1/4
0.0016	5	1/5
0.001	6	1/6
0.0008	7	1/7
0.0012	8	1/8
0.0017	9	1/9
0.0024	10	1/10
