# Supplementary material for: B‐EPIC: A Transformer‐Based Language Model for Decoding B Cell Immunodominance Patterns
Source: Adv Sci (Weinh). 2025 Oct 7;12(47):e08896. doi: 10.1002/advs.202508896 (PMC12713022; doi:10.1002/advs.202508896)
Supplement: Supplementary file 3 — Supplemental Table1‐12 [file ADVS-12-e08896-s002.zip › Supplementary Table/TableS2_HP&EBV_VCPs_experiments.xlsx]

## Sheet: HP
VCPs of HP validated by experiments
No.	Names	Organism	Peptide sequence	Length/aa
Hp_p1	B5Z7R4-16	Helicobacter pylori	QFGIDSLSNNIANVN	15
Hp_p2	B5Z7R4-207	Helicobacter pylori	GVQDFFLNDKGEIIK	15
Hp_p3	FLGE-292	Helicobacter pylori	TSSLVAAKNAINAVK	15
Hp_p4	FLGE-306	Helicobacter pylori	KSQTGIEAYLDGKQL	15
HP_p5	O25234-113	Helicobacter pylori	FEKRGYQVLRFQDEK	15
HP_p6	O25166-94	Helicobacter pylori	ERKGYSVSQFKDASE	15
Hp_p7	VACA2-1165	Helicobacter pylori	YYSPWNYFDARNIKN	15
Hp_p8	VACA1-1223	Helicobacter pylori	LQEFAHVGSNNAASL	15
Hp_p9	VACA1-616	Helicobacter pylori	SPWNYFDARNIKNVE	15
Hp_neg	Negative	Helicobacter pylori	PKPKPKPKPKPKPKP	15

## Sheet: EBV
VCPs of EBV validated by experiments
names	Organism	Peptide sequence	Length/aa
EBV_p1	epstein-barr virus	PRRPPPGRRPFFHPV	15
EBV_p2	epstein-barr virus	PPGRRPFFHPVAEAD	15
EBV_n1	epstein-barr virus	GGDNHGRGRGRGRGR	15
EBV_n2	epstein-barr virus	QRRGGDNHGRGRGRG	15
