# Supplementary material for: B‐EPIC: A Transformer‐Based Language Model for Decoding B Cell Immunodominance Patterns
Source: Adv Sci (Weinh). 2025 Oct 7;12(47):e08896. doi: 10.1002/advs.202508896 (PMC12713022; doi:10.1002/advs.202508896)
Supplement: Supplementary file 3 — Supplemental Table1‐12 [file ADVS-12-e08896-s002.zip › Supplementary Table/TableS3_NLM.xlsx]

## Sheet: Sheet1
Natural Language Model Comparison
Model	Complexitiy	AUC
ESM-2	320*6	0.8299
ESM-2	480*12	0.846
ESM-2	640*30	0.8441
ESM-2	1280*33	0.8594
ProtTrans	1024*24	0.8594
