# Supplementary material for: B‐EPIC: A Transformer‐Based Language Model for Decoding B Cell Immunodominance Patterns
Source: Adv Sci (Weinh). 2025 Oct 7;12(47):e08896. doi: 10.1002/advs.202508896 (PMC12713022; doi:10.1002/advs.202508896)
Supplement: Supplementary file 3 — Supplemental Table1‐12 [file ADVS-12-e08896-s002.zip › Supplementary Table/TableS4_Kernerl_Size_Number.xlsx]

## Sheet: Sheet1
Kernel Size & Number Comparison
Kernel Size	Kernel Number	AUC
2	1	0.8486
4	1	0.8631
8	1	0.8744
16	1	0.8902
32	1	0.8942
2, 4	2	0.8684
2, 8	2	0.876
4, 8	2	0.8812
1, 2, 4	3	0.8691
2, 4, 8	3	0.8818
4, 8, 16	3	0.898
8, 16, 32	3	0.9004
