# Supplementary material for: B‐EPIC: A Transformer‐Based Language Model for Decoding B Cell Immunodominance Patterns
Source: Adv Sci (Weinh). 2025 Oct 7;12(47):e08896. doi: 10.1002/advs.202508896 (PMC12713022; doi:10.1002/advs.202508896)
Supplement: Supplementary file 3 — Supplemental Table1‐12 [file ADVS-12-e08896-s002.zip › Supplementary Table/TableS5_IEDB_Test.xlsx]

## Sheet: IEDB_Test
Classification Indexes of IEDB Test Dataset
Software	AUC	95%CI_up	95%CI_down	ACC	FNR	FPR	MCC
B-Epic	0.881	0.885	0.877	0.8	0.215	0.185	0.6
Bepipred-1.0	0.686	0.693	0.68	0.643	0.292	0.422	0.288
Bepipred-3.0	0.624	0.631	0.617	0.599	0.282	0.521	0.203
