# Supplementary material for: B‐EPIC: A Transformer‐Based Language Model for Decoding B Cell Immunodominance Patterns
Source: Adv Sci (Weinh). 2025 Oct 7;12(47):e08896. doi: 10.1002/advs.202508896 (PMC12713022; doi:10.1002/advs.202508896)
Supplement: Supplementary file 3 — Supplemental Table1‐12 [file ADVS-12-e08896-s002.zip › Supplementary Table/TableS6_Vaccine_BCEsofHP_information.xlsx]

## Sheet: Vaccine
Vaccines Information
ID	ID Database	Source	Species	Vaccine in market/preclinical study	PMID	Property	Start	End
ACJ45782.1	NCBI	fhbp	Neisseria meningitidis	4CMenB	29487324	Peptide	32	59
ALD09613.1	NCBI	E	Japanese encephalitis virus	Virus-like particle vaccine	34579217	Peptide	277	283
ALD09613.2	NCBI	E	Japanese encephalitis virus	Virus-like particle vaccine	34579217	Peptide	434	443
ALD09613.3	NCBI	E	Japanese encephalitis virus	Virus-like particle vaccine	34579217	Peptide	454	460
ALD09613.4	NCBI	E	Japanese encephalitis virus	Virus-like particle vaccine	34579217	Peptide	513	526
AAA25359.1	NCBI	Ag85	Mycobacterium tuberculosis	Bacillus Calmette Guerin vaccine	28942172	Peptide	234	290
Q66478	Uniprot	POLG	Human enterovirus 71	Neutralizing antibody	28970483	Peptide	780	785
XBP46198.1	NCBI	HA	Influenza A virus	Neutralizing antibody	22878502	Peptide	18	56
Q76R62	Uniprot	HBsAg	HBV	DNA recombinant vaccine	25483515	Peptide	124	149
Q9J3M8	Uniprot	gE	Varicella-zoster virus	RZV Vaccines	/	Protein	1	623
P19597	Uniprot	CSP	Plasmodium falciparum	Mosquirix	/	Protein	1	397
P14283	Uniprot	prn	Bordetella pertussis	DTap	/	Protein	1	910
P13423	Uniprot	pagA	Bacillus anthracis	Raxibacumab	/	Protein	1	764
P0CL66	Uniprot	OspA	Borreliella burgdorferi	/	37533256	Protein	1	273
P03101	Uniprot	VP1	HPV	Gardasil	/	Protein	1	505
O36634	Uniprot	F	RSV	/	36791161	Protein	1	574
Q76R62	Uniprot	HBsAg	HBV	Engerix-B	/	Protein	1	400
XBP46198.1	NCBI	HA	Influenza A virus	Flublok	/	Protein	1	564
P33478	Uniprot	prM	DENV Type 1	​Dengvaxia®	/	Protein	1	166
P33478	Uniprot	E	DENV Type 1	​Dengvaxia®	/	Protein	1	495

## Sheet: BCEs of HP
BCEs of H.pylori Information
ID	ID Database	Source	Species	Function in Vaccine	PMID	Property	Start	End
P14916	Uniprot	UreaseA	Helicobacter pylori	subunit vaccine	28824883	Peptide	183	205
P69996	Uniprot	UreaseB	Helicobacter pylori	subunit vaccine	24370888	Peptide	159	251
P69996	Uniprot	UreaseB	Helicobacter pylori	subunit vaccine	24370888	Peptide	321	385
P69996	Uniprot	UreaseB	Helicobacter pylori	subunit vaccine	24370888	Peptide	327	334
P69996	Uniprot	UreaseB	Helicobacter pylori	subunit vaccine	24370888	Peptide	251	387
P69996	Uniprot	UreaseB	Helicobacter pylori	subunit vaccine	24370888	Peptide	365	568
P55980	Uniprot	CagA	Helicobacter pylori	subunit vaccine	31527719	Peptide	51	100
P55980	Uniprot	CagA	Helicobacter pylori	subunit vaccine	31527719	Peptide	302	437
Q48245	Uniprot	VacA	Helicobacter pylori	Salmonella vectored vaccine	36466847	Peptide	744	805
A0A0A8TSM5	Uniprot	BabA	Helicobacter pylori	subunit vaccine	37461695	Protein	1	720
Q48254	Uniprot	HpaA	Helicobacter pylori	subunit vaccine	28824883	Peptide	132	141
Q48254	Uniprot	HpaA	Helicobacter pylori	subunit vaccine	28824883	Peptide	154	171
WP_367707268.1	NCBI	SabA	Helicobacter pylori	subunit vaccine	37899627	Peptide	441	449
WP_077231608.1	NCBI	SabA	Helicobacter pylori	subunit vaccine	25818402	Peptide	418	426
U3GLH2	Uniprot	OipA	Helicobacter pylori	subunit vaccine	35083009	Peptide	211	230
A0A2T6V641	Uniprot	GGT	Helicobacter pylori	subunit vaccine	26102080	Peptide	106	126
G1UIZ3	Uniprot	NAP	Helicobacter pylori	Recombinant DNA vaccine	18619971	Protein	1	144

## Sheet: RNA_virus_liscend_vaccine
B-Epic Score of vaccine target against RNA Viruses
ID	ID Database	Source	Species	Vaccine in market/preclinical study	PMID	Property	Start	End	B-Epic Score
ALD09613.1	NCBI	E	Japanese encephalitis virus	Virus-like particle vaccine	34579217	Peptide	277	283	0.045
ALD09613.2	NCBI	E	Japanese encephalitis virus	Virus-like particle vaccine	34579217	Peptide	434	443	-0.155
ALD09613.3	NCBI	E	Japanese encephalitis virus	Virus-like particle vaccine	34579217	Peptide	454	460	0.227
ALD09613.4	NCBI	E	Japanese encephalitis virus	Virus-like particle vaccine	34579217	Peptide	513	526	0.472
P33478	Uniprot	prM	DENV Type 1	​Dengvaxia®	/	Protein	1	166	0.271
P33478	Uniprot	E	DENV Type 1	​Dengvaxia®	/	Protein	1	495	0.241
XBP46198.1	NCBI	HA	Influenza A virus	Flublok	/	Protein	1	564	0.112
O36634	Uniprot	F	RSV	/	36791161	Protein	1	574	0.064
NP_057856.1/P03375	NCBI/Uniprot	GP140(GP160 without Transmembrane)	HIV	/	24098600	Peptide	1	684	0.067
Q9IC33	Uniprot	H	Measles virus	/	40573902	Protein	1	617	0.074
