# Supplementary material for: B‐EPIC: A Transformer‐Based Language Model for Decoding B Cell Immunodominance Patterns
Source: Adv Sci (Weinh). 2025 Oct 7;12(47):e08896. doi: 10.1002/advs.202508896 (PMC12713022; doi:10.1002/advs.202508896)
Supplement: Supplementary file 3 — Supplemental Table1‐12 [file ADVS-12-e08896-s002.zip › Supplementary Table/TableS7_Chagas_Test.xlsx]

## Sheet: Chagas_Test
Classification Indexes of Chagas Disease Dataset
Model	Patient	Accuracy	MCC	FNR	FPR	AUC	95%CI_up	95%CI_down
B-Epic	A1	0.86993	0.184257	0.294649	0.128064	0.845058	0.836402	0.853715
B-Epic	A2	0.884796	0.250487	0.133082	0.114983	0.939897	0.936041	0.943753
B-Epic	A3	0.893547	0.26482	0.114725	0.106353	0.947809	0.944131	0.951486
B-Epic	B1	0.861384	0.211293	0.124849	0.138761	0.937004	0.932416	0.941592
B-Epic	C1	0.895181	0.265271	0.104575	0.104822	0.953268	0.949488	0.957048
B-Epic	C2	0.910763	0.300394	0.0685777	0.0894776	0.968531	0.966085	0.970977
B-Epic	D1	0.919631	0.310711	0.0982332	0.0801546	0.963101	0.959728	0.966473
B-Epic	ALL	0.890483	0.321805	0.140973	0.10886	0.94489	0.942069	0.947711
Bepipred-1.0	A1	0.59707	0.0817102	0.226546	0.40508	0.659533	0.649858	0.669207
Bepipred-1.0	A2	0.570204	0.113257	0.0537119	0.434448	0.764854	0.759235	0.770472
Bepipred-1.0	A3	0.548106	0.10967	0.0402238	0.45688	0.760679	0.754581	0.766777
Bepipred-1.0	B1	0.603936	0.110553	0.0654356	0.399538	0.82295	0.816667	0.829232
Bepipred-1.0	C1	0.569815	0.112794	0.0399419	0.434723	0.735098	0.729484	0.740712
Bepipred-1.0	C2	0.569932	0.113867	0.0351959	0.434663	0.779155	0.773242	0.785068
Bepipred-1.0	D1	0.569393	0.107104	0.0734982	0.434885	0.764298	0.757343	0.771252
Bepipred-1.0	ALL	0.577644	0.146919	0.0544106	0.430031	0.765687	0.761059	0.770316
Bepipred-3.0	A1	0.28384	0.035008	0.133426	0.723263	0.534795	0.525991	0.5436
Bepipred-3.0	A2	0.277862	0.0474515	0.0786863	0.730097	0.575552	0.56713	0.583973
Bepipred-3.0	A3	0.331502	0.0375051	0.164043	0.674608	0.552855	0.544425	0.561285
Bepipred-3.0	B1	0.283077	0.0504827	0.0541951	0.723886	0.589927	0.581226	0.598628
Bepipred-3.0	C1	0.424365	0.0189716	0.333696	0.578448	0.515422	0.506058	0.524786
Bepipred-3.0	C2	0.276243	0.0371371	0.115022	0.730841	0.559508	0.550431	0.568585
Bepipred-3.0	D1	0.197413	0.0229899	0.106007	0.810933	0.497757	0.488958	0.506556
Bepipred-3.0	ALL	0.283616	0.0496627	0.115622	0.728915	0.552584	0.545886	0.559283
