# Supplementary material for: B‐EPIC: A Transformer‐Based Language Model for Decoding B Cell Immunodominance Patterns
Source: Adv Sci (Weinh). 2025 Oct 7;12(47):e08896. doi: 10.1002/advs.202508896 (PMC12713022; doi:10.1002/advs.202508896)
Supplement: Supplementary file 3 — Supplemental Table1‐12 [file ADVS-12-e08896-s002.zip › Supplementary Table/TableS8_Vaccine_candidate_library_FDR.xlsx]

## Sheet: HP_15mer_FDR_output
Vaccine candidate library of HP
name	Entry	position	Raw Score	B-Epic Score	Sliding Raw Score	Sliding B-Epic Score	Reviewed	Entry Name	Protein names	Gene Names	Organism	Length	Protein existence	Subcellular location [CC]	Transmembrane	clust	max_EL_score	sequence	Forigness	Pvalue	FDR
B5Z7R4_1	B5Z7R4	1	0.84175	0.301424	0.806718	0.266392	unreviewed	B5Z7R4_HELPG	Flagellar hook protein	flgE-2 HPG27_859	Helicobacter pylori (strain G27)	605	Evidence at protein level	SUBCELLULAR LOCATION: Bacterial flagellum basal body {ECO:0000256|RuleBase:RU362116}.		10910	0.00647	MNDTLLNAYSGIKTH	NA	0.0219856	0.0817429
B5Z7R4_10	B5Z7R4	10	0.908033	0.367707	0.897014	0.356689	unreviewed	B5Z7R4_HELPG	Flagellar hook protein	flgE-2 HPG27_859	Helicobacter pylori (strain G27)	605	Evidence at protein level	SUBCELLULAR LOCATION: Bacterial flagellum basal body {ECO:0000256|RuleBase:RU362116}.		10911	0.157506	SGIKTHQFGIDSLSN	NA	0.00939632	0.0575116
B5Z7R4_100	B5Z7R4	100	0.99469	0.454365	0.994764	0.454438	unreviewed	B5Z7R4_HELPG	Flagellar hook protein	flgE-2 HPG27_859	Helicobacter pylori (strain G27)	605	Evidence at protein level	SUBCELLULAR LOCATION: Bacterial flagellum basal body {ECO:0000256|RuleBase:RU362116}.		10920	0.007666	GPNKNGEMTINKDGF	NA	0.00124376	0.0462079
B5Z7R4_101	B5Z7R4	101	0.998297	0.457971	0.994107	0.453782	unreviewed	B5Z7R4_HELPG	Flagellar hook protein	flgE-2 HPG27_859	Helicobacter pylori (strain G27)	605	Evidence at protein level	SUBCELLULAR LOCATION: Bacterial flagellum basal body {ECO:0000256|RuleBase:RU362116}.		4308	0.012431	PNKNGEMTINKDGFS	NA	0.00109313	0.0462079
B5Z7R4_102	B5Z7R4	102	0.996528	0.456202	0.989105	0.448779	unreviewed	B5Z7R4_HELPG	Flagellar hook protein	flgE-2 HPG27_859	Helicobacter pylori (strain G27)	605	Evidence at protein level	SUBCELLULAR LOCATION: Bacterial flagellum basal body {ECO:0000256|RuleBase:RU362116}.		4308	0.01355	NKNGEMTINKDGFSK	NA	0.00116506	0.0462079
B5Z7R4_103	B5Z7R4	103	0.991807	0.451481	0.985308	0.444982	unreviewed	B5Z7R4_HELPG	Flagellar hook protein	flgE-2 HPG27_859	Helicobacter pylori (strain G27)	605	Evidence at protein level	SUBCELLULAR LOCATION: Bacterial flagellum basal body {ECO:0000256|RuleBase:RU362116}.		519	0.020554	KNGEMTINKDGFSKK	NA	0.00137279	0.0462079
B5Z7R4_104	B5Z7R4	104	0.964201	0.423876	0.981669	0.441343	unreviewed	B5Z7R4_HELPG	Flagellar hook protein	flgE-2 HPG27_859	Helicobacter pylori (strain G27)	605	Evidence at protein level	SUBCELLULAR LOCATION: Bacterial flagellum basal body {ECO:0000256|RuleBase:RU362116}.		7929	0.025289	NGEMTINKDGFSKKQ	NA	0.00305565	0.0462079
B5Z7R4_105	B5Z7R4	105	0.975706	0.435381	0.933468	0.393142	unreviewed	B5Z7R4_HELPG	Flagellar hook protein	flgE-2 HPG27_859	Helicobacter pylori (strain G27)	605	Evidence at protein level	SUBCELLULAR LOCATION: Bacterial flagellum basal body {ECO:0000256|RuleBase:RU362116}.		7929	0.007682	GEMTINKDGFSKKQD	NA	0.00225284	0.0462079
B5Z7R4_106	B5Z7R4	106	0.980103	0.439778	0.926146	0.38582	unreviewed	B5Z7R4_HELPG	Flagellar hook protein	flgE-2 HPG27_859	Helicobacter pylori (strain G27)	605	Evidence at protein level	SUBCELLULAR LOCATION: Bacterial flagellum basal body {ECO:0000256|RuleBase:RU362116}.		10921	0.0026	EMTINKDGFSKKQDN	NA	0.00198502	0.0462079
B5Z7R4_107	B5Z7R4	107	0.755521	0.215195	0.917271	0.376945	unreviewed	B5Z7R4_HELPG	Flagellar hook protein	flgE-2 HPG27_859	Helicobacter pylori (strain G27)	605	Evidence at protein level	SUBCELLULAR LOCATION: Bacterial flagellum basal body {ECO:0000256|RuleBase:RU362116}.		10921	0.001486	MTINKDGFSKKQDNF	NA	0.0473034	0.121267
B5Z7R4_108	B5Z7R4	108	0.955198	0.414873	0.901261	0.360936	unreviewed	B5Z7R4_HELPG	Flagellar hook protein	flgE-2 HPG27_859	Helicobacter pylori (strain G27)	605	Evidence at protein level	SUBCELLULAR LOCATION: Bacterial flagellum basal body {ECO:0000256|RuleBase:RU362116}.		10921	0.001614	TINKDGFSKKQDNFL	NA	0.00379218	0.0462079
B5Z7R4_109	B5Z7R4	109	0.919824	0.379499	0.864603	0.324278	unreviewed	B5Z7R4_HELPG	Flagellar hook protein	flgE-2 HPG27_859	Helicobacter pylori (strain G27)	605	Evidence at protein level	SUBCELLULAR LOCATION: Bacterial flagellum basal body {ECO:0000256|RuleBase:RU362116}.		10921	0.022219	INKDGFSKKQDNFLT	NA	0.00770436	0.0545347
B5Z7R4_11	B5Z7R4	11	0.930483	0.390157	0.908899	0.368573	unreviewed	B5Z7R4_HELPG	Flagellar hook protein	flgE-2 HPG27_859	Helicobacter pylori (strain G27)	605	Evidence at protein level	SUBCELLULAR LOCATION: Bacterial flagellum basal body {ECO:0000256|RuleBase:RU362116}.		7798	0.19421	GIKTHQFGIDSLSNN	NA	0.00634407	0.0509481
B5Z7R4_110	B5Z7R4	110	0.895661	0.355335	0.889243	0.348917	unreviewed	B5Z7R4_HELPG	Flagellar hook protein	flgE-2 HPG27_859	Helicobacter pylori (strain G27)	605	Evidence at protein level	SUBCELLULAR LOCATION: Bacterial flagellum basal body {ECO:0000256|RuleBase:RU362116}.		10921	0.087708	NKDGFSKKQDNFLTR	NA	0.0113735	0.0620986
B5Z7R4_111	B5Z7R4	111	0.796813	0.256487	0.856398	0.316072	unreviewed	B5Z7R4_HELPG	Flagellar hook protein	flgE-2 HPG27_859	Helicobacter pylori (strain G27)	605	Evidence at protein level	SUBCELLULAR LOCATION: Bacterial flagellum basal body {ECO:0000256|RuleBase:RU362116}.		10921	0.138268	KDGFSKKQDNFLTRA	NA	0.0337907	0.101452
B5Z7R4_112	B5Z7R4	112	0.878718	0.338393	0.797739	0.257413	unreviewed	B5Z7R4_HELPG	Flagellar hook protein	flgE-2 HPG27_859	Helicobacter pylori (strain G27)	605	Evidence at protein level	SUBCELLULAR LOCATION: Bacterial flagellum basal body {ECO:0000256|RuleBase:RU362116}.		8826	0.01939	DGFSKKQDNFLTRAG	NA	0.0143731	0.068583
B5Z7R4_113	B5Z7R4	113	0.790974	0.250649	0.76086	0.220534	unreviewed	B5Z7R4_HELPG	Flagellar hook protein	flgE-2 HPG27_859	Helicobacter pylori (strain G27)	605	Evidence at protein level	SUBCELLULAR LOCATION: Bacterial flagellum basal body {ECO:0000256|RuleBase:RU362116}.		8826	0.016845	GFSKKQDNFLTRAGN	NA	0.0355459	0.104508
B5Z7R4_114	B5Z7R4	114	0.626528	0.0862027	0.724915	0.184589	unreviewed	B5Z7R4_HELPG	Flagellar hook protein	flgE-2 HPG27_859	Helicobacter pylori (strain G27)	605	Evidence at protein level	SUBCELLULAR LOCATION: Bacterial flagellum basal body {ECO:0000256|RuleBase:RU362116}.		3309	0.020103	FSKKQDNFLTRAGNF	NA	0.101902	0.183361
B5Z7R4_115	B5Z7R4	115	0.711265	0.170939	0.706687	0.166361	unreviewed	B5Z7R4_HELPG	Flagellar hook protein	flgE-2 HPG27_859	Helicobacter pylori (strain G27)	605	Evidence at protein level	SUBCELLULAR LOCATION: Bacterial flagellum basal body {ECO:0000256|RuleBase:RU362116}.		3309	0.026078	SKKQDNFLTRAGNFA	NA	0.0638194	0.141779
B5Z7R4_116	B5Z7R4	116	0.617089	0.0767634	0.742948	0.202622	unreviewed	B5Z7R4_HELPG	Flagellar hook protein	flgE-2 HPG27_859	Helicobacter pylori (strain G27)	605	Evidence at protein level	SUBCELLULAR LOCATION: Bacterial flagellum basal body {ECO:0000256|RuleBase:RU362116}.		8563	0.083047	KKQDNFLTRAGNFAR	NA	0.106663	0.18865
B5Z7R4_117	B5Z7R4	117	0.787579	0.247253	0.796672	0.256346	unreviewed	B5Z7R4_HELPG	Flagellar hook protein	flgE-2 HPG27_859	Helicobacter pylori (strain G27)	605	Evidence at protein level	SUBCELLULAR LOCATION: Bacterial flagellum basal body {ECO:0000256|RuleBase:RU362116}.		8563	0.227909	KQDNFLTRAGNFARD	NA	0.0365921	0.106122
B5Z7R4_118	B5Z7R4	118	0.972279	0.431953	0.84177	0.301444	unreviewed	B5Z7R4_HELPG	Flagellar hook protein	flgE-2 HPG27_859	Helicobacter pylori (strain G27)	605	Evidence at protein level	SUBCELLULAR LOCATION: Bacterial flagellum basal body {ECO:0000256|RuleBase:RU362116}.		10922	0.314028	QDNFLTRAGNFARDA	NA	0.00247621	0.0462079
B5Z7R4_119	B5Z7R4	119	0.895146	0.354821	0.917639	0.377313	unreviewed	B5Z7R4_HELPG	Flagellar hook protein	flgE-2 HPG27_859	Helicobacter pylori (strain G27)	605	Evidence at protein level	SUBCELLULAR LOCATION: Bacterial flagellum basal body {ECO:0000256|RuleBase:RU362116}.		10922	0.096804	DNFLTRAGNFARDAD	NA	0.0114595	0.0622471
B5Z7R4_12	B5Z7R4	12	0.942432	0.402107	0.932933	0.392608	unreviewed	B5Z7R4_HELPG	Flagellar hook protein	flgE-2 HPG27_859	Helicobacter pylori (strain G27)	605	Evidence at protein level	SUBCELLULAR LOCATION: Bacterial flagellum basal body {ECO:0000256|RuleBase:RU362116}.		7798	0.080104	IKTHQFGIDSLSNNI	NA	0.00500906	0.0481321
B5Z7R4_120	B5Z7R4	120	0.936755	0.396429	0.959243	0.418917	unreviewed	B5Z7R4_HELPG	Flagellar hook protein	flgE-2 HPG27_859	Helicobacter pylori (strain G27)	605	Evidence at protein level	SUBCELLULAR LOCATION: Bacterial flagellum basal body {ECO:0000256|RuleBase:RU362116}.		10922	0.008954	NFLTRAGNFARDADG	NA	0.00561941	0.0493263
B5Z7R4_121	B5Z7R4	121	0.996436	0.456111	0.963397	0.423071	unreviewed	B5Z7R4_HELPG	Flagellar hook protein	flgE-2 HPG27_859	Helicobacter pylori (strain G27)	605	Evidence at protein level	SUBCELLULAR LOCATION: Bacterial flagellum basal body {ECO:0000256|RuleBase:RU362116}.		10922	0.00321	FLTRAGNFARDADGY	NA	0.00116885	0.0462079
B5Z7R4_122	B5Z7R4	122	0.995598	0.455272	0.976338	0.436013	unreviewed	B5Z7R4_HELPG	Flagellar hook protein	flgE-2 HPG27_859	Helicobacter pylori (strain G27)	605	Evidence at protein level	SUBCELLULAR LOCATION: Bacterial flagellum basal body {ECO:0000256|RuleBase:RU362116}.		3310	0.003856	LTRAGNFARDADGYL	NA	0.00120482	0.0462079
B5Z7R4_123	B5Z7R4	123	0.993049	0.452723	0.969073	0.428747	unreviewed	B5Z7R4_HELPG	Flagellar hook protein	flgE-2 HPG27_859	Helicobacter pylori (strain G27)	605	Evidence at protein level	SUBCELLULAR LOCATION: Bacterial flagellum basal body {ECO:0000256|RuleBase:RU362116}.		3310	0.010882	TRAGNFARDADGYLV	NA	0.00131665	0.0462079
B5Z7R4_124	B5Z7R4	124	0.959855	0.419529	0.879193	0.338868	unreviewed	B5Z7R4_HELPG	Flagellar hook protein	flgE-2 HPG27_859	Helicobacter pylori (strain G27)	605	Evidence at protein level	SUBCELLULAR LOCATION: Bacterial flagellum basal body {ECO:0000256|RuleBase:RU362116}.		10922	0.029349	RAGNFARDADGYLVT	NA	0.00339904	0.0462079
B5Z7R4_125	B5Z7R4	125	0.900427	0.360102	0.808493	0.268168	unreviewed	B5Z7R4_HELPG	Flagellar hook protein	flgE-2 HPG27_859	Helicobacter pylori (strain G27)	605	Evidence at protein level	SUBCELLULAR LOCATION: Bacterial flagellum basal body {ECO:0000256|RuleBase:RU362116}.		10922	0.053941	AGNFARDADGYLVTP	NA	0.0105886	0.0606105
B5Z7R4_126	B5Z7R4	126	0.547038	0.00671223	0.790275	0.249949	unreviewed	B5Z7R4_HELPG	Flagellar hook protein	flgE-2 HPG27_859	Helicobacter pylori (strain G27)	605	Evidence at protein level	SUBCELLULAR LOCATION: Bacterial flagellum basal body {ECO:0000256|RuleBase:RU362116}.		10923	0.021007	GNFARDADGYLVTPE	NA	0.146668	0.230888
B5Z7R4_127	B5Z7R4	127	0.642098	0.101772	0.767343	0.227017	unreviewed	B5Z7R4_HELPG	Flagellar hook protein	flgE-2 HPG27_859	Helicobacter pylori (strain G27)	605	Evidence at protein level	SUBCELLULAR LOCATION: Bacterial flagellum basal body {ECO:0000256|RuleBase:RU362116}.		10923	0.088167	NFARDADGYLVTPEG	NA	0.0942684	0.175164
B5Z7R4_128	B5Z7R4	128	0.901958	0.361632	0.756291	0.215965	unreviewed	B5Z7R4_HELPG	Flagellar hook protein	flgE-2 HPG27_859	Helicobacter pylori (strain G27)	605	Evidence at protein level	SUBCELLULAR LOCATION: Bacterial flagellum basal body {ECO:0000256|RuleBase:RU362116}.		10923	0.125331	FARDADGYLVTPEGY	NA	0.0103418	0.0599284
B5Z7R4_129	B5Z7R4	129	0.845193	0.304867	0.720663	0.180337	unreviewed	B5Z7R4_HELPG	Flagellar hook protein	flgE-2 HPG27_859	Helicobacter pylori (strain G27)	605	Evidence at protein level	SUBCELLULAR LOCATION: Bacterial flagellum basal body {ECO:0000256|RuleBase:RU362116}.		10923	0.14047	ARDADGYLVTPEGYY	NA	0.021205	0.0804104
B5Z7R4_13	B5Z7R4	13	0.916142	0.375816	0.946513	0.406187	unreviewed	B5Z7R4_HELPG	Flagellar hook protein	flgE-2 HPG27_859	Helicobacter pylori (strain G27)	605	Evidence at protein level	SUBCELLULAR LOCATION: Bacterial flagellum basal body {ECO:0000256|RuleBase:RU362116}.		2911	0.017234	KTHQFGIDSLSNNIA	NA	0.00821083	0.05571
B5Z7R4_130	B5Z7R4	130	0.845167	0.304841	0.618005	0.0776798	unreviewed	B5Z7R4_HELPG	Flagellar hook protein	flgE-2 HPG27_859	Helicobacter pylori (strain G27)	605	Evidence at protein level	SUBCELLULAR LOCATION: Bacterial flagellum basal body {ECO:0000256|RuleBase:RU362116}.		10923	0.063133	RDADGYLVTPEGYYV	NA	0.0212108	0.0804104
B5Z7R4_131	B5Z7R4	131	0.368899	-0.171426	0.448398	-0.0919273	unreviewed	B5Z7R4_HELPG	Flagellar hook protein	flgE-2 HPG27_859	Helicobacter pylori (strain G27)	605	Evidence at protein level	SUBCELLULAR LOCATION: Bacterial flagellum basal body {ECO:0000256|RuleBase:RU362116}.		10923	0.019136	DADGYLVTPEGYYVY	NA	0.290802	0.36674
B5Z7R4_132	B5Z7R4	132	0.12881	-0.411516	0.286456	-0.25387	unreviewed	B5Z7R4_HELPG	Flagellar hook protein	flgE-2 HPG27_859	Helicobacter pylori (strain G27)	605	Evidence at protein level	SUBCELLULAR LOCATION: Bacterial flagellum basal body {ECO:0000256|RuleBase:RU362116}.		10923	0.036874	ADGYLVTPEGYYVYG	NA	0.639007	0.674294
B5Z7R4_133	B5Z7R4	133	0.0539227	-0.486403	0.130813	-0.409513	unreviewed	B5Z7R4_HELPG	Flagellar hook protein	flgE-2 HPG27_859	Helicobacter pylori (strain G27)	605	Evidence at protein level	SUBCELLULAR LOCATION: Bacterial flagellum basal body {ECO:0000256|RuleBase:RU362116}.		10923	0.013218	DGYLVTPEGYYVYGI	NA	0.839321	0.855431
B5Z7R4_134	B5Z7R4	134	0.0354796	-0.504846	0.157872	-0.382454	unreviewed	B5Z7R4_HELPG	Flagellar hook protein	flgE-2 HPG27_859	Helicobacter pylori (strain G27)	605	Evidence at protein level	SUBCELLULAR LOCATION: Bacterial flagellum basal body {ECO:0000256|RuleBase:RU362116}.		10924	0.014746	GYLVTPEGYYVYGID	NA	0.894181	0.904379
B5Z7R4_135	B5Z7R4	135	0.0669532	-0.473372	0.300187	-0.240138	unreviewed	B5Z7R4_HELPG	Flagellar hook protein	flgE-2 HPG27_859	Helicobacter pylori (strain G27)	605	Evidence at protein level	SUBCELLULAR LOCATION: Bacterial flagellum basal body {ECO:0000256|RuleBase:RU362116}.		10924	0.016809	YLVTPEGYYVYGIDL	NA	0.79855	0.817674
B5Z7R4_136	B5Z7R4	136	0.504194	-0.0361315	0.443856	-0.09647	unreviewed	B5Z7R4_HELPG	Flagellar hook protein	flgE-2 HPG27_859	Helicobacter pylori (strain G27)	605	Evidence at protein level	SUBCELLULAR LOCATION: Bacterial flagellum basal body {ECO:0000256|RuleBase:RU362116}.		10924	0.035656	LVTPEGYYVYGIDLK	NA	0.175961	0.259338
B5Z7R4_137	B5Z7R4	137	0.840387	0.300061	0.532293	-0.00803264	unreviewed	B5Z7R4_HELPG	Flagellar hook protein	flgE-2 HPG27_859	Helicobacter pylori (strain G27)	605	Evidence at protein level	SUBCELLULAR LOCATION: Bacterial flagellum basal body {ECO:0000256|RuleBase:RU362116}.		1014	0.026952	VTPEGYYVYGIDLKK	NA	0.0222981	0.0822884
B5Z7R4_138	B5Z7R4	138	0.772264	0.231939	0.666389	0.126063	unreviewed	B5Z7R4_HELPG	Flagellar hook protein	flgE-2 HPG27_859	Helicobacter pylori (strain G27)	605	Evidence at protein level	SUBCELLULAR LOCATION: Bacterial flagellum basal body {ECO:0000256|RuleBase:RU362116}.		1014	0.012102	TPEGYYVYGIDLKKI	NA	0.0415282	0.11325
B5Z7R4_139	B5Z7R4	139	0.477667	-0.0626591	0.679295	0.138969	unreviewed	B5Z7R4_HELPG	Flagellar hook protein	flgE-2 HPG27_859	Helicobacter pylori (strain G27)	605	Evidence at protein level	SUBCELLULAR LOCATION: Bacterial flagellum basal body {ECO:0000256|RuleBase:RU362116}.		1014	0.014136	PEGYYVYGIDLKKIK	NA	0.195948	0.27914
B5Z7R4_14	B5Z7R4	14	0.967577	0.427251	0.960055	0.419729	unreviewed	B5Z7R4_HELPG	Flagellar hook protein	flgE-2 HPG27_859	Helicobacter pylori (strain G27)	605	Evidence at protein level	SUBCELLULAR LOCATION: Bacterial flagellum basal body {ECO:0000256|RuleBase:RU362116}.		2911	0.157465	THQFGIDSLSNNIAN	NA	0.00280425	0.0462079
B5Z7R4_140	B5Z7R4	140	0.737433	0.197108	0.603571	0.0632454	unreviewed	B5Z7R4_HELPG	Flagellar hook protein	flgE-2 HPG27_859	Helicobacter pylori (strain G27)	605	Evidence at protein level	SUBCELLULAR LOCATION: Bacterial flagellum basal body {ECO:0000256|RuleBase:RU362116}.		10924	0.022188	EGYYVYGIDLKKIKD	NA	0.0538614	0.129095
B5Z7R4_141	B5Z7R4	141	0.568722	0.0283963	0.601742	0.0614167	unreviewed	B5Z7R4_HELPG	Flagellar hook protein	flgE-2 HPG27_859	Helicobacter pylori (strain G27)	605	Evidence at protein level	SUBCELLULAR LOCATION: Bacterial flagellum basal body {ECO:0000256|RuleBase:RU362116}.		10924	0.011537	GYYVYGIDLKKIKDG	NA	0.133256	0.217024
B5Z7R4_142	B5Z7R4	142	0.461769	-0.0785563	0.657065	0.11674	unreviewed	B5Z7R4_HELPG	Flagellar hook protein	flgE-2 HPG27_859	Helicobacter pylori (strain G27)	605	Evidence at protein level	SUBCELLULAR LOCATION: Bacterial flagellum basal body {ECO:0000256|RuleBase:RU362116}.		10925	0.001522	YYVYGIDLKKIKDGT	NA	0.208589	0.291453
B5Z7R4_143	B5Z7R4	143	0.763121	0.222795	0.643028	0.102702	unreviewed	B5Z7R4_HELPG	Flagellar hook protein	flgE-2 HPG27_859	Helicobacter pylori (strain G27)	605	Evidence at protein level	SUBCELLULAR LOCATION: Bacterial flagellum basal body {ECO:0000256|RuleBase:RU362116}.		5829	0.007716	YVYGIDLKKIKDGTL	NA	0.0446395	0.117559
B5Z7R4_144	B5Z7R4	144	0.754281	0.213955	0.653255	0.112929	unreviewed	B5Z7R4_HELPG	Flagellar hook protein	flgE-2 HPG27_859	Helicobacter pylori (strain G27)	605	Evidence at protein level	SUBCELLULAR LOCATION: Bacterial flagellum basal body {ECO:0000256|RuleBase:RU362116}.		5829	0.028789	VYGIDLKKIKDGTLN	NA	0.0477446	0.121876
B5Z7R4_145	B5Z7R4	145	0.667247	0.126922	0.72145	0.181125	unreviewed	B5Z7R4_HELPG	Flagellar hook protein	flgE-2 HPG27_859	Helicobacter pylori (strain G27)	605	Evidence at protein level	SUBCELLULAR LOCATION: Bacterial flagellum basal body {ECO:0000256|RuleBase:RU362116}.		10925	0.050207	YGIDLKKIKDGTLNS	NA	0.0824679	0.16357
B5Z7R4_146	B5Z7R4	146	0.619856	0.0795302	0.727161	0.186836	unreviewed	B5Z7R4_HELPG	Flagellar hook protein	flgE-2 HPG27_859	Helicobacter pylori (strain G27)	605	Evidence at protein level	SUBCELLULAR LOCATION: Bacterial flagellum basal body {ECO:0000256|RuleBase:RU362116}.		10925	0.058845	GIDLKKIKDGTLNST	NA	0.105256	0.187048
B5Z7R4_147	B5Z7R4	147	0.802748	0.262422	0.716829	0.176503	unreviewed	B5Z7R4_HELPG	Flagellar hook protein	flgE-2 HPG27_859	Helicobacter pylori (strain G27)	605	Evidence at protein level	SUBCELLULAR LOCATION: Bacterial flagellum basal body {ECO:0000256|RuleBase:RU362116}.		5751	0.015283	IDLKKIKDGTLNSTA	NA	0.0320573	0.0987877
B5Z7R4_148	B5Z7R4	148	0.791675	0.251349	0.695374	0.155048	unreviewed	B5Z7R4_HELPG	Flagellar hook protein	flgE-2 HPG27_859	Helicobacter pylori (strain G27)	605	Evidence at protein level	SUBCELLULAR LOCATION: Bacterial flagellum basal body {ECO:0000256|RuleBase:RU362116}.		5751	0.005017	DLKKIKDGTLNSTAR	NA	0.0353333	0.104138
B5Z7R4_149	B5Z7R4	149	0.70262	0.162294	0.732908	0.192583	unreviewed	B5Z7R4_HELPG	Flagellar hook protein	flgE-2 HPG27_859	Helicobacter pylori (strain G27)	605	Evidence at protein level	SUBCELLULAR LOCATION: Bacterial flagellum basal body {ECO:0000256|RuleBase:RU362116}.		5751	0.006385	LKKIKDGTLNSTARD	NA	0.0672668	0.145917
B5Z7R4_15	B5Z7R4	15	0.975929	0.435603	0.971101	0.430776	unreviewed	B5Z7R4_HELPG	Flagellar hook protein	flgE-2 HPG27_859	Helicobacter pylori (strain G27)	605	Evidence at protein level	SUBCELLULAR LOCATION: Bacterial flagellum basal body {ECO:0000256|RuleBase:RU362116}.		10133	0.338717	HQFGIDSLSNNIANV	NA	0.00223891	0.0462079
B5Z7R4_150	B5Z7R4	150	0.559972	0.0196465	0.726245	0.18592	unreviewed	B5Z7R4_HELPG	Flagellar hook protein	flgE-2 HPG27_859	Helicobacter pylori (strain G27)	605	Evidence at protein level	SUBCELLULAR LOCATION: Bacterial flagellum basal body {ECO:0000256|RuleBase:RU362116}.		10926	0.003241	KKIKDGTLNSTARDE	NA	0.138547	0.222552
B5Z7R4_151	B5Z7R4	151	0.807528	0.267202	0.729971	0.189646	unreviewed	B5Z7R4_HELPG	Flagellar hook protein	flgE-2 HPG27_859	Helicobacter pylori (strain G27)	605	Evidence at protein level	SUBCELLULAR LOCATION: Bacterial flagellum basal body {ECO:0000256|RuleBase:RU362116}.		10926	0.003075	KIKDGTLNSTARDED	NA	0.0307001	0.0966354
B5Z7R4_152	B5Z7R4	152	0.769432	0.229106	0.750086	0.20976	unreviewed	B5Z7R4_HELPG	Flagellar hook protein	flgE-2 HPG27_859	Helicobacter pylori (strain G27)	605	Evidence at protein level	SUBCELLULAR LOCATION: Bacterial flagellum basal body {ECO:0000256|RuleBase:RU362116}.		10926	0.01168	IKDGTLNSTARDEDI	NA	0.0424794	0.114603
B5Z7R4_153	B5Z7R4	153	0.810305	0.26998	0.755768	0.215442	unreviewed	B5Z7R4_HELPG	Flagellar hook protein	flgE-2 HPG27_859	Helicobacter pylori (strain G27)	605	Evidence at protein level	SUBCELLULAR LOCATION: Bacterial flagellum basal body {ECO:0000256|RuleBase:RU362116}.		10926	0.051057	KDGTLNSTARDEDIE	NA	0.0299275	0.0951839
B5Z7R4_154	B5Z7R4	154	0.803192	0.262867	0.752808	0.212482	unreviewed	B5Z7R4_HELPG	Flagellar hook protein	flgE-2 HPG27_859	Helicobacter pylori (strain G27)	605	Evidence at protein level	SUBCELLULAR LOCATION: Bacterial flagellum basal body {ECO:0000256|RuleBase:RU362116}.		10926	0.093186	DGTLNSTARDEDIEK	NA	0.0319302	0.0985655
B5Z7R4_155	B5Z7R4	155	0.588383	0.0480568	0.683002	0.142676	unreviewed	B5Z7R4_HELPG	Flagellar hook protein	flgE-2 HPG27_859	Helicobacter pylori (strain G27)	605	Evidence at protein level	SUBCELLULAR LOCATION: Bacterial flagellum basal body {ECO:0000256|RuleBase:RU362116}.		10926	0.07873	GTLNSTARDEDIEKL	NA	0.121946	0.204865
B5Z7R4_156	B5Z7R4	156	0.792727	0.252402	0.599507	0.0591811	unreviewed	B5Z7R4_HELPG	Flagellar hook protein	flgE-2 HPG27_859	Helicobacter pylori (strain G27)	605	Evidence at protein level	SUBCELLULAR LOCATION: Bacterial flagellum basal body {ECO:0000256|RuleBase:RU362116}.		10926	0.022133	TLNSTARDEDIEKLH	NA	0.0350137	0.103707
B5Z7R4_157	B5Z7R4	157	0.4204	-0.119925	0.535775	-0.00455047	unreviewed	B5Z7R4_HELPG	Flagellar hook protein	flgE-2 HPG27_859	Helicobacter pylori (strain G27)	605	Evidence at protein level	SUBCELLULAR LOCATION: Bacterial flagellum basal body {ECO:0000256|RuleBase:RU362116}.		10926	0.005334	LNSTARDEDIEKLHG	NA	0.243298	0.324
B5Z7R4_158	B5Z7R4	158	0.392832	-0.147494	0.515829	-0.0244963	unreviewed	B5Z7R4_HELPG	Flagellar hook protein	flgE-2 HPG27_859	Helicobacter pylori (strain G27)	605	Evidence at protein level	SUBCELLULAR LOCATION: Bacterial flagellum basal body {ECO:0000256|RuleBase:RU362116}.		10927	0.002245	NSTARDEDIEKLHGN	NA	0.268005	0.345563
B5Z7R4_159	B5Z7R4	159	0.484534	-0.0557914	0.509241	-0.0310844	unreviewed	B5Z7R4_HELPG	Flagellar hook protein	flgE-2 HPG27_859	Helicobacter pylori (strain G27)	605	Evidence at protein level	SUBCELLULAR LOCATION: Bacterial flagellum basal body {ECO:0000256|RuleBase:RU362116}.		10927	0.000566	STARDEDIEKLHGNT	NA	0.190633	0.27436
B5Z7R4_16	B5Z7R4	16	0.998194	0.457868	0.9872	0.446875	unreviewed	B5Z7R4_HELPG	Flagellar hook protein	flgE-2 HPG27_859	Helicobacter pylori (strain G27)	605	Evidence at protein level	SUBCELLULAR LOCATION: Bacterial flagellum basal body {ECO:0000256|RuleBase:RU362116}.		10133	0.494684	QFGIDSLSNNIANVN	NA	0.00109733	0.0462079
B5Z7R4_160	B5Z7R4	160	0.488653	-0.0516723	0.57064	0.0303147	unreviewed	B5Z7R4_HELPG	Flagellar hook protein	flgE-2 HPG27_859	Helicobacter pylori (strain G27)	605	Evidence at protein level	SUBCELLULAR LOCATION: Bacterial flagellum basal body {ECO:0000256|RuleBase:RU362116}.		10927	0.492253	TARDEDIEKLHGNTL	NA	0.187491	0.271332
B5Z7R4_161	B5Z7R4	161	0.759787	0.219461	0.661549	0.121223	unreviewed	B5Z7R4_HELPG	Flagellar hook protein	flgE-2 HPG27_859	Helicobacter pylori (strain G27)	605	Evidence at protein level	SUBCELLULAR LOCATION: Bacterial flagellum basal body {ECO:0000256|RuleBase:RU362116}.		10927	0.962516	ARDEDIEKLHGNTLS	NA	0.0458002	0.119235
B5Z7R4_162	B5Z7R4	162	0.727396	0.187071	0.714098	0.173773	unreviewed	B5Z7R4_HELPG	Flagellar hook protein	flgE-2 HPG27_859	Helicobacter pylori (strain G27)	605	Evidence at protein level	SUBCELLULAR LOCATION: Bacterial flagellum basal body {ECO:0000256|RuleBase:RU362116}.		10927	0.992593	RDEDIEKLHGNTLSP	NA	0.057609	0.133843
B5Z7R4_163	B5Z7R4	163	0.847374	0.307048	0.758814	0.218489	unreviewed	B5Z7R4_HELPG	Flagellar hook protein	flgE-2 HPG27_859	Helicobacter pylori (strain G27)	605	Evidence at protein level	SUBCELLULAR LOCATION: Bacterial flagellum basal body {ECO:0000256|RuleBase:RU362116}.		10927	0.990962	DEDIEKLHGNTLSPL	NA	0.02072	0.0794554
B5Z7R4_164	B5Z7R4	164	0.747282	0.206956	0.766474	0.226149	unreviewed	B5Z7R4_HELPG	Flagellar hook protein	flgE-2 HPG27_859	Helicobacter pylori (strain G27)	605	Evidence at protein level	SUBCELLULAR LOCATION: Bacterial flagellum basal body {ECO:0000256|RuleBase:RU362116}.		10927	0.931958	EDIEKLHGNTLSPLQ	NA	0.0502579	0.124702
B5Z7R4_165	B5Z7R4	165	0.712234	0.171908	0.726611	0.186285	unreviewed	B5Z7R4_HELPG	Flagellar hook protein	flgE-2 HPG27_859	Helicobacter pylori (strain G27)	605	Evidence at protein level	SUBCELLULAR LOCATION: Bacterial flagellum basal body {ECO:0000256|RuleBase:RU362116}.		10927	0.411172	DIEKLHGNTLSPLQI	NA	0.0634385	0.141221
B5Z7R4_166	B5Z7R4	166	0.798086	0.257761	0.667799	0.127473	unreviewed	B5Z7R4_HELPG	Flagellar hook protein	flgE-2 HPG27_859	Helicobacter pylori (strain G27)	605	Evidence at protein level	SUBCELLULAR LOCATION: Bacterial flagellum basal body {ECO:0000256|RuleBase:RU362116}.		10928	0.025626	IEKLHGNTLSPLQIP	NA	0.0334137	0.100737
B5Z7R4_167	B5Z7R4	167	0.528078	-0.0122478	0.608877	0.0685517	unreviewed	B5Z7R4_HELPG	Flagellar hook protein	flgE-2 HPG27_859	Helicobacter pylori (strain G27)	605	Evidence at protein level	SUBCELLULAR LOCATION: Bacterial flagellum basal body {ECO:0000256|RuleBase:RU362116}.		10928	0.012048	EKLHGNTLSPLQIPQ	NA	0.159195	0.243562
B5Z7R4_168	B5Z7R4	168	0.553316	0.01299	0.582397	0.0420712	unreviewed	B5Z7R4_HELPG	Flagellar hook protein	flgE-2 HPG27_859	Helicobacter pylori (strain G27)	605	Evidence at protein level	SUBCELLULAR LOCATION: Bacterial flagellum basal body {ECO:0000256|RuleBase:RU362116}.		10928	0.007184	KLHGNTLSPLQIPQD	NA	0.142682	0.226737
B5Z7R4_169	B5Z7R4	169	0.452673	-0.0876525	0.580799	0.0404733	unreviewed	B5Z7R4_HELPG	Flagellar hook protein	flgE-2 HPG27_859	Helicobacter pylori (strain G27)	605	Evidence at protein level	SUBCELLULAR LOCATION: Bacterial flagellum basal body {ECO:0000256|RuleBase:RU362116}.		10928	0.017092	LHGNTLSPLQIPQDL	NA	0.216005	0.29834
B5Z7R4_17	B5Z7R4	17	0.997665	0.45734	0.990762	0.450436	unreviewed	B5Z7R4_HELPG	Flagellar hook protein	flgE-2 HPG27_859	Helicobacter pylori (strain G27)	605	Evidence at protein level	SUBCELLULAR LOCATION: Bacterial flagellum basal body {ECO:0000256|RuleBase:RU362116}.		10805	0.134781	FGIDSLSNNIANVNT	NA	0.00111881	0.0462079
B5Z7R4_170	B5Z7R4	170	0.579831	0.0395058	0.617473	0.0771471	unreviewed	B5Z7R4_HELPG	Flagellar hook protein	flgE-2 HPG27_859	Helicobacter pylori (strain G27)	605	Evidence at protein level	SUBCELLULAR LOCATION: Bacterial flagellum basal body {ECO:0000256|RuleBase:RU362116}.		10928	0.031641	HGNTLSPLQIPQDLT	NA	0.126773	0.209813
B5Z7R4_171	B5Z7R4	171	0.790097	0.249771	0.63727	0.0969447	unreviewed	B5Z7R4_HELPG	Flagellar hook protein	flgE-2 HPG27_859	Helicobacter pylori (strain G27)	605	Evidence at protein level	SUBCELLULAR LOCATION: Bacterial flagellum basal body {ECO:0000256|RuleBase:RU362116}.		10928	0.038174	GNTLSPLQIPQDLTY	NA	0.0358152	0.104887
B5Z7R4_172	B5Z7R4	172	0.711447	0.171121	0.615979	0.0756532	unreviewed	B5Z7R4_HELPG	Flagellar hook protein	flgE-2 HPG27_859	Helicobacter pylori (strain G27)	605	Evidence at protein level	SUBCELLULAR LOCATION: Bacterial flagellum basal body {ECO:0000256|RuleBase:RU362116}.		10928	0.009686	NTLSPLQIPQDLTYQ	NA	0.0637479	0.141778
B5Z7R4_173	B5Z7R4	173	0.652304	0.111978	0.639586	0.0992601	unreviewed	B5Z7R4_HELPG	Flagellar hook protein	flgE-2 HPG27_859	Helicobacter pylori (strain G27)	605	Evidence at protein level	SUBCELLULAR LOCATION: Bacterial flagellum basal body {ECO:0000256|RuleBase:RU362116}.		10928	0.00468	TLSPLQIPQDLTYQP	NA	0.0893983	0.170538
B5Z7R4_174	B5Z7R4	174	0.346216	-0.19411	0.608393	0.0680677	unreviewed	B5Z7R4_HELPG	Flagellar hook protein	flgE-2 HPG27_859	Helicobacter pylori (strain G27)	605	Evidence at protein level	SUBCELLULAR LOCATION: Bacterial flagellum basal body {ECO:0000256|RuleBase:RU362116}.		10929	0.004434	LSPLQIPQDLTYQPV	NA	0.314061	0.387662
B5Z7R4_175	B5Z7R4	175	0.697866	0.15754	0.587356	0.0470302	unreviewed	B5Z7R4_HELPG	Flagellar hook protein	flgE-2 HPG27_859	Helicobacter pylori (strain G27)	605	Evidence at protein level	SUBCELLULAR LOCATION: Bacterial flagellum basal body {ECO:0000256|RuleBase:RU362116}.		10929	0.002131	SPLQIPQDLTYQPVL	NA	0.0692045	0.148278
B5Z7R4_176	B5Z7R4	176	0.634135	0.093809	0.596139	0.0558136	unreviewed	B5Z7R4_HELPG	Flagellar hook protein	flgE-2 HPG27_859	Helicobacter pylori (strain G27)	605	Evidence at protein level	SUBCELLULAR LOCATION: Bacterial flagellum basal body {ECO:0000256|RuleBase:RU362116}.		10929	0.001591	PLQIPQDLTYQPVLS	NA	0.0981409	0.179134
B5Z7R4_177	B5Z7R4	177	0.60626	0.0659341	0.646359	0.106034	unreviewed	B5Z7R4_HELPG	Flagellar hook protein	flgE-2 HPG27_859	Helicobacter pylori (strain G27)	605	Evidence at protein level	SUBCELLULAR LOCATION: Bacterial flagellum basal body {ECO:0000256|RuleBase:RU362116}.		10929	0.014328	LQIPQDLTYQPVLST	NA	0.112274	0.195171
B5Z7R4_178	B5Z7R4	178	0.696221	0.155895	0.628048	0.0877225	unreviewed	B5Z7R4_HELPG	Flagellar hook protein	flgE-2 HPG27_859	Helicobacter pylori (strain G27)	605	Evidence at protein level	SUBCELLULAR LOCATION: Bacterial flagellum basal body {ECO:0000256|RuleBase:RU362116}.		10929	0.095278	QIPQDLTYQPVLSTK	NA	0.0698815	0.149263
B5Z7R4_179	B5Z7R4	179	0.597316	0.0569899	0.584464	0.0441384	unreviewed	B5Z7R4_HELPG	Flagellar hook protein	flgE-2 HPG27_859	Helicobacter pylori (strain G27)	605	Evidence at protein level	SUBCELLULAR LOCATION: Bacterial flagellum basal body {ECO:0000256|RuleBase:RU362116}.		10929	0.149062	IPQDLTYQPVLSTKV	NA	0.117045	0.199791
B5Z7R4_18	B5Z7R4	18	0.996636	0.456311	0.989895	0.449569	unreviewed	B5Z7R4_HELPG	Flagellar hook protein	flgE-2 HPG27_859	Helicobacter pylori (strain G27)	605	Evidence at protein level	SUBCELLULAR LOCATION: Bacterial flagellum basal body {ECO:0000256|RuleBase:RU362116}.		10805	0.013782	GIDSLSNNIANVNTL	NA	0.00116064	0.0462079
B5Z7R4_180	B5Z7R4	180	0.60631	0.0659848	0.595495	0.055169	unreviewed	B5Z7R4_HELPG	Flagellar hook protein	flgE-2 HPG27_859	Helicobacter pylori (strain G27)	605	Evidence at protein level	SUBCELLULAR LOCATION: Bacterial flagellum basal body {ECO:0000256|RuleBase:RU362116}.		10929	0.600313	PQDLTYQPVLSTKVG	NA	0.112247	0.195152
B5Z7R4_181	B5Z7R4	181	0.416214	-0.124111	0.593722	0.0533959	unreviewed	B5Z7R4_HELPG	Flagellar hook protein	flgE-2 HPG27_859	Helicobacter pylori (strain G27)	605	Evidence at protein level	SUBCELLULAR LOCATION: Bacterial flagellum basal body {ECO:0000256|RuleBase:RU362116}.		10929	0.741065	QDLTYQPVLSTKVGI	NA	0.24696	0.32712
B5Z7R4_182	B5Z7R4	182	0.661413	0.121087	0.577322	0.0369959	unreviewed	B5Z7R4_HELPG	Flagellar hook protein	flgE-2 HPG27_859	Helicobacter pylori (strain G27)	605	Evidence at protein level	SUBCELLULAR LOCATION: Bacterial flagellum basal body {ECO:0000256|RuleBase:RU362116}.		10930	0.840874	DLTYQPVLSTKVGIS	NA	0.0851428	0.16615
B5Z7R4_183	B5Z7R4	183	0.687355	0.147029	0.467646	-0.0726797	unreviewed	B5Z7R4_HELPG	Flagellar hook protein	flgE-2 HPG27_859	Helicobacter pylori (strain G27)	605	Evidence at protein level	SUBCELLULAR LOCATION: Bacterial flagellum basal body {ECO:0000256|RuleBase:RU362116}.		10930	0.401592	LTYQPVLSTKVGISV	NA	0.0736027	0.153407
B5Z7R4_184	B5Z7R4	184	0.515316	-0.0250098	0.47413	-0.0661952	unreviewed	B5Z7R4_HELPG	Flagellar hook protein	flgE-2 HPG27_859	Helicobacter pylori (strain G27)	605	Evidence at protein level	SUBCELLULAR LOCATION: Bacterial flagellum basal body {ECO:0000256|RuleBase:RU362116}.		10930	0.063602	TYQPVLSTKVGISVN	NA	0.168016	0.251594
B5Z7R4_185	B5Z7R4	185	0.0579322	-0.482393	0.465266	-0.07506	unreviewed	B5Z7R4_HELPG	Flagellar hook protein	flgE-2 HPG27_859	Helicobacter pylori (strain G27)	605	Evidence at protein level	SUBCELLULAR LOCATION: Bacterial flagellum basal body {ECO:0000256|RuleBase:RU362116}.		10930	0.004505	YQPVLSTKVGISVNL	NA	0.826722	0.843921
B5Z7R4_186	B5Z7R4	186	0.448637	-0.0916888	0.450557	-0.0897683	unreviewed	B5Z7R4_HELPG	Flagellar hook protein	flgE-2 HPG27_859	Helicobacter pylori (strain G27)	605	Evidence at protein level	SUBCELLULAR LOCATION: Bacterial flagellum basal body {ECO:0000256|RuleBase:RU362116}.		10930	0.011985	QPVLSTKVGISVNLN	NA	0.219335	0.30134
B5Z7R4_187	B5Z7R4	187	0.617089	0.0767629	0.485523	-0.0548028	unreviewed	B5Z7R4_HELPG	Flagellar hook protein	flgE-2 HPG27_859	Helicobacter pylori (strain G27)	605	Evidence at protein level	SUBCELLULAR LOCATION: Bacterial flagellum basal body {ECO:0000256|RuleBase:RU362116}.		5739	0.001604	PVLSTKVGISVNLNP	NA	0.106663	0.18865
B5Z7R4_188	B5Z7R4	188	0.613813	0.0734876	0.609785	0.0694596	unreviewed	B5Z7R4_HELPG	Flagellar hook protein	flgE-2 HPG27_859	Helicobacter pylori (strain G27)	605	Evidence at protein level	SUBCELLULAR LOCATION: Bacterial flagellum basal body {ECO:0000256|RuleBase:RU362116}.		5739	0.001921	VLSTKVGISVNLNPK	NA	0.108342	0.19055
B5Z7R4_189	B5Z7R4	189	0.690143	0.149818	0.659027	0.118702	unreviewed	B5Z7R4_HELPG	Flagellar hook protein	flgE-2 HPG27_859	Helicobacter pylori (strain G27)	605	Evidence at protein level	SUBCELLULAR LOCATION: Bacterial flagellum basal body {ECO:0000256|RuleBase:RU362116}.		5739	0.005678	LSTKVGISVNLNPKD	NA	0.0724202	0.152081
B5Z7R4_19	B5Z7R4	19	0.985386	0.445061	0.980926	0.4406	unreviewed	B5Z7R4_HELPG	Flagellar hook protein	flgE-2 HPG27_859	Helicobacter pylori (strain G27)	605	Evidence at protein level	SUBCELLULAR LOCATION: Bacterial flagellum basal body {ECO:0000256|RuleBase:RU362116}.		10805	0.004373	IDSLSNNIANVNTLG	NA	0.00169154	0.0462079
B5Z7R4_190	B5Z7R4	190	0.679245	0.138919	0.703394	0.163069	unreviewed	B5Z7R4_HELPG	Flagellar hook protein	flgE-2 HPG27_859	Helicobacter pylori (strain G27)	605	Evidence at protein level	SUBCELLULAR LOCATION: Bacterial flagellum basal body {ECO:0000256|RuleBase:RU362116}.		5739	0.010007	STKVGISVNLNPKDH	NA	0.0771083	0.157452
B5Z7R4_191	B5Z7R4	191	0.694848	0.154522	0.710027	0.169701	unreviewed	B5Z7R4_HELPG	Flagellar hook protein	flgE-2 HPG27_859	Helicobacter pylori (strain G27)	605	Evidence at protein level	SUBCELLULAR LOCATION: Bacterial flagellum basal body {ECO:0000256|RuleBase:RU362116}.		10892	0.010317	TKVGISVNLNPKDHL	NA	0.0704509	0.149985
B5Z7R4_192	B5Z7R4	192	0.838923	0.298597	0.723417	0.183091	unreviewed	B5Z7R4_HELPG	Flagellar hook protein	flgE-2 HPG27_859	Helicobacter pylori (strain G27)	605	Evidence at protein level	SUBCELLULAR LOCATION: Bacterial flagellum basal body {ECO:0000256|RuleBase:RU362116}.		5944	0.020438	KVGISVNLNPKDHLK	NA	0.0226385	0.08286
B5Z7R4_193	B5Z7R4	193	0.646977	0.106652	0.666899	0.126574	unreviewed	B5Z7R4_HELPG	Flagellar hook protein	flgE-2 HPG27_859	Helicobacter pylori (strain G27)	605	Evidence at protein level	SUBCELLULAR LOCATION: Bacterial flagellum basal body {ECO:0000256|RuleBase:RU362116}.		5944	0.003739	VGISVNLNPKDHLKG	NA	0.0919268	0.172961
B5Z7R4_194	B5Z7R4	194	0.757091	0.216766	0.657588	0.117263	unreviewed	B5Z7R4_HELPG	Flagellar hook protein	flgE-2 HPG27_859	Helicobacter pylori (strain G27)	605	Evidence at protein level	SUBCELLULAR LOCATION: Bacterial flagellum basal body {ECO:0000256|RuleBase:RU362116}.		5944	0.001194	GISVNLNPKDHLKGV	NA	0.0467481	0.120644
B5Z7R4_195	B5Z7R4	195	0.396657	-0.143669	0.611746	0.0714208	unreviewed	B5Z7R4_HELPG	Flagellar hook protein	flgE-2 HPG27_859	Helicobacter pylori (strain G27)	605	Evidence at protein level	SUBCELLULAR LOCATION: Bacterial flagellum basal body {ECO:0000256|RuleBase:RU362116}.		5944	0.000713	ISVNLNPKDHLKGVQ	NA	0.264489	0.342579
B5Z7R4_196	B5Z7R4	196	0.648293	0.107967	0.594764	0.0544379	unreviewed	B5Z7R4_HELPG	Flagellar hook protein	flgE-2 HPG27_859	Helicobacter pylori (strain G27)	605	Evidence at protein level	SUBCELLULAR LOCATION: Bacterial flagellum basal body {ECO:0000256|RuleBase:RU362116}.		5944	0.000432	SVNLNPKDHLKGVQD	NA	0.0912998	0.172421
B5Z7R4_197	B5Z7R4	197	0.609714	0.0693881	0.518	-0.0223254	unreviewed	B5Z7R4_HELPG	Flagellar hook protein	flgE-2 HPG27_859	Helicobacter pylori (strain G27)	605	Evidence at protein level	SUBCELLULAR LOCATION: Bacterial flagellum basal body {ECO:0000256|RuleBase:RU362116}.		5944	0.000396	VNLNPKDHLKGVQDF	NA	0.110466	0.193291
B5Z7R4_198	B5Z7R4	198	0.562063	0.0217375	0.542329	0.00200383	unreviewed	B5Z7R4_HELPG	Flagellar hook protein	flgE-2 HPG27_859	Helicobacter pylori (strain G27)	605	Evidence at protein level	SUBCELLULAR LOCATION: Bacterial flagellum basal body {ECO:0000256|RuleBase:RU362116}.		5944	0.00043	NLNPKDHLKGVQDFF	NA	0.137267	0.221239
B5Z7R4_199	B5Z7R4	199	0.373275	-0.167051	0.53275	-0.00757569	unreviewed	B5Z7R4_HELPG	Flagellar hook protein	flgE-2 HPG27_859	Helicobacter pylori (strain G27)	605	Evidence at protein level	SUBCELLULAR LOCATION: Bacterial flagellum basal body {ECO:0000256|RuleBase:RU362116}.		7363	0.071051	LNPKDHLKGVQDFFL	NA	0.286517	0.362572
B5Z7R4_2	B5Z7R4	2	0.781885	0.241559	0.64457	0.104244	unreviewed	B5Z7R4_HELPG	Flagellar hook protein	flgE-2 HPG27_859	Helicobacter pylori (strain G27)	605	Evidence at protein level	SUBCELLULAR LOCATION: Bacterial flagellum basal body {ECO:0000256|RuleBase:RU362116}.		927	0.020154	NDTLLNAYSGIKTHQ	NA	0.038385	0.108614
B5Z7R4_20	B5Z7R4	20	0.971592	0.431266	0.971025	0.430699	unreviewed	B5Z7R4_HELPG	Flagellar hook protein	flgE-2 HPG27_859	Helicobacter pylori (strain G27)	605	Evidence at protein level	SUBCELLULAR LOCATION: Bacterial flagellum basal body {ECO:0000256|RuleBase:RU362116}.		10805	0.002336	DSLSNNIANVNTLGY	NA	0.0025228	0.0462079
B5Z7R4_200	B5Z7R4	200	0.518303	-0.0220229	0.562084	0.0217582	unreviewed	B5Z7R4_HELPG	Flagellar hook protein	flgE-2 HPG27_859	Helicobacter pylori (strain G27)	605	Evidence at protein level	SUBCELLULAR LOCATION: Bacterial flagellum basal body {ECO:0000256|RuleBase:RU362116}.		10931	0.235492	NPKDHLKGVQDFFLN	NA	0.165924	0.249804
B5Z7R4_201	B5Z7R4	201	0.600395	0.0600697	0.609572	0.0692463	unreviewed	B5Z7R4_HELPG	Flagellar hook protein	flgE-2 HPG27_859	Helicobacter pylori (strain G27)	605	Evidence at protein level	SUBCELLULAR LOCATION: Bacterial flagellum basal body {ECO:0000256|RuleBase:RU362116}.		10931	0.429643	PKDHLKGVQDFFLND	NA	0.115388	0.198035
B5Z7R4_202	B5Z7R4	202	0.756383	0.216058	0.716596	0.176271	unreviewed	B5Z7R4_HELPG	Flagellar hook protein	flgE-2 HPG27_859	Helicobacter pylori (strain G27)	605	Evidence at protein level	SUBCELLULAR LOCATION: Bacterial flagellum basal body {ECO:0000256|RuleBase:RU362116}.		6602	0.543243	KDHLKGVQDFFLNDK	NA	0.0469985	0.120925
B5Z7R4_203	B5Z7R4	203	0.799504	0.259178	0.79535	0.255024	unreviewed	B5Z7R4_HELPG	Flagellar hook protein	flgE-2 HPG27_859	Helicobacter pylori (strain G27)	605	Evidence at protein level	SUBCELLULAR LOCATION: Bacterial flagellum basal body {ECO:0000256|RuleBase:RU362116}.		10931	0.284995	DHLKGVQDFFLNDKG	NA	0.0329985	0.10025
B5Z7R4_204	B5Z7R4	204	0.908397	0.368071	0.864823	0.324497	unreviewed	B5Z7R4_HELPG	Flagellar hook protein	flgE-2 HPG27_859	Helicobacter pylori (strain G27)	605	Evidence at protein level	SUBCELLULAR LOCATION: Bacterial flagellum basal body {ECO:0000256|RuleBase:RU362116}.		10931	0.151141	HLKGVQDFFLNDKGE	NA	0.00934103	0.0572025
B5Z7R4_205	B5Z7R4	205	0.912069	0.371744	0.911413	0.371087	unreviewed	B5Z7R4_HELPG	Flagellar hook protein	flgE-2 HPG27_859	Helicobacter pylori (strain G27)	605	Evidence at protein level	SUBCELLULAR LOCATION: Bacterial flagellum basal body {ECO:0000256|RuleBase:RU362116}.		10931	0.150157	LKGVQDFFLNDKGEI	NA	0.00879507	0.05661
B5Z7R4_206	B5Z7R4	206	0.947761	0.407436	0.943669	0.403343	unreviewed	B5Z7R4_HELPG	Flagellar hook protein	flgE-2 HPG27_859	Helicobacter pylori (strain G27)	605	Evidence at protein level	SUBCELLULAR LOCATION: Bacterial flagellum basal body {ECO:0000256|RuleBase:RU362116}.		10931	0.145429	KGVQDFFLNDKGEII	NA	0.00447592	0.0468774
B5Z7R4_207	B5Z7R4	207	0.989334	0.449009	0.955763	0.415437	unreviewed	B5Z7R4_HELPG	Flagellar hook protein	flgE-2 HPG27_859	Helicobacter pylori (strain G27)	605	Evidence at protein level	SUBCELLULAR LOCATION: Bacterial flagellum basal body {ECO:0000256|RuleBase:RU362116}.		10931	0.351683	GVQDFFLNDKGEIIK	NA	0.00149036	0.0462079
B5Z7R4_208	B5Z7R4	208	0.960784	0.420458	0.951448	0.411122	unreviewed	B5Z7R4_HELPG	Flagellar hook protein	flgE-2 HPG27_859	Helicobacter pylori (strain G27)	605	Evidence at protein level	SUBCELLULAR LOCATION: Bacterial flagellum basal body {ECO:0000256|RuleBase:RU362116}.		10932	0.649024	VQDFFLNDKGEIIKE	NA	0.00332322	0.0462079
B5Z7R4_209	B5Z7R4	209	0.968866	0.42854	0.91267	0.372344	unreviewed	B5Z7R4_HELPG	Flagellar hook protein	flgE-2 HPG27_859	Helicobacter pylori (strain G27)	605	Evidence at protein level	SUBCELLULAR LOCATION: Bacterial flagellum basal body {ECO:0000256|RuleBase:RU362116}.		10932	0.803746	QDFFLNDKGEIIKER	NA	0.00271192	0.0462079
B5Z7R4_21	B5Z7R4	21	0.953349	0.413023	0.960016	0.41969	unreviewed	B5Z7R4_HELPG	Flagellar hook protein	flgE-2 HPG27_859	Helicobacter pylori (strain G27)	605	Evidence at protein level	SUBCELLULAR LOCATION: Bacterial flagellum basal body {ECO:0000256|RuleBase:RU362116}.		10251	0.015546	SLSNNIANVNTLGYR	NA	0.0039555	0.0463039
B5Z7R4_210	B5Z7R4	210	0.890493	0.350168	0.906148	0.365822	unreviewed	B5Z7R4_HELPG	Flagellar hook protein	flgE-2 HPG27_859	Helicobacter pylori (strain G27)	605	Evidence at protein level	SUBCELLULAR LOCATION: Bacterial flagellum basal body {ECO:0000256|RuleBase:RU362116}.		10932	0.412346	DFFLNDKGEIIKERF	NA	0.0122548	0.0636506
B5Z7R4_211	B5Z7R4	211	0.753872	0.213546	0.893726	0.3534	unreviewed	B5Z7R4_HELPG	Flagellar hook protein	flgE-2 HPG27_859	Helicobacter pylori (strain G27)	605	Evidence at protein level	SUBCELLULAR LOCATION: Bacterial flagellum basal body {ECO:0000256|RuleBase:RU362116}.		10932	0.02615	FFLNDKGEIIKERFL	NA	0.0478901	0.122091
B5Z7R4_212	B5Z7R4	212	0.956722	0.416397	0.885963	0.345637	unreviewed	B5Z7R4_HELPG	Flagellar hook protein	flgE-2 HPG27_859	Helicobacter pylori (strain G27)	605	Evidence at protein level	SUBCELLULAR LOCATION: Bacterial flagellum basal body {ECO:0000256|RuleBase:RU362116}.		9743	0.000836	FLNDKGEIIKERFLN	NA	0.00366024	0.0462079
B5Z7R4_213	B5Z7R4	213	0.898677	0.358352	0.88864	0.348314	unreviewed	B5Z7R4_HELPG	Flagellar hook protein	flgE-2 HPG27_859	Helicobacter pylori (strain G27)	605	Evidence at protein level	SUBCELLULAR LOCATION: Bacterial flagellum basal body {ECO:0000256|RuleBase:RU362116}.		3498	0.12774	LNDKGEIIKERFLNQ	NA	0.0108735	0.0612601
B5Z7R4_214	B5Z7R4	214	0.930048	0.389722	0.919822	0.379496	unreviewed	B5Z7R4_HELPG	Flagellar hook protein	flgE-2 HPG27_859	Helicobacter pylori (strain G27)	605	Evidence at protein level	SUBCELLULAR LOCATION: Bacterial flagellum basal body {ECO:0000256|RuleBase:RU362116}.		3498	0.440468	NDKGEIIKERFLNQD	NA	0.0063965	0.0510122
B5Z7R4_215	B5Z7R4	215	0.903879	0.363553	0.9008	0.360475	unreviewed	B5Z7R4_HELPG	Flagellar hook protein	flgE-2 HPG27_859	Helicobacter pylori (strain G27)	605	Evidence at protein level	SUBCELLULAR LOCATION: Bacterial flagellum basal body {ECO:0000256|RuleBase:RU362116}.		3498	0.470173	DKGEIIKERFLNQDI	NA	0.0100378	0.0590817
B5Z7R4_216	B5Z7R4	216	0.909782	0.369457	0.878006	0.33768	unreviewed	B5Z7R4_HELPG	Flagellar hook protein	flgE-2 HPG27_859	Helicobacter pylori (strain G27)	605	Evidence at protein level	SUBCELLULAR LOCATION: Bacterial flagellum basal body {ECO:0000256|RuleBase:RU362116}.		10933	0.559336	KGEIIKERFLNQDIN	NA	0.00913296	0.0568534
B5Z7R4_217	B5Z7R4	217	0.861615	0.321289	0.858319	0.317993	unreviewed	B5Z7R4_HELPG	Flagellar hook protein	flgE-2 HPG27_859	Helicobacter pylori (strain G27)	605	Evidence at protein level	SUBCELLULAR LOCATION: Bacterial flagellum basal body {ECO:0000256|RuleBase:RU362116}.		8355	0.169369	GEIIKERFLNQDINA	NA	0.0177013	0.0744455
B5Z7R4_218	B5Z7R4	218	0.784704	0.244378	0.852928	0.312602	unreviewed	B5Z7R4_HELPG	Flagellar hook protein	flgE-2 HPG27_859	Helicobacter pylori (strain G27)	605	Evidence at protein level	SUBCELLULAR LOCATION: Bacterial flagellum basal body {ECO:0000256|RuleBase:RU362116}.		322	0.010119	EIIKERFLNQDINAL	NA	0.0374914	0.107367
B5Z7R4_219	B5Z7R4	219	0.831615	0.291289	0.860026	0.3197	unreviewed	B5Z7R4_HELPG	Flagellar hook protein	flgE-2 HPG27_859	Helicobacter pylori (strain G27)	605	Evidence at protein level	SUBCELLULAR LOCATION: Bacterial flagellum basal body {ECO:0000256|RuleBase:RU362116}.		322	0.153306	IIKERFLNQDINALA	NA	0.0243812	0.086231
B5Z7R4_22	B5Z7R4	22	0.948163	0.407837	0.951675	0.411349	unreviewed	B5Z7R4_HELPG	Flagellar hook protein	flgE-2 HPG27_859	Helicobacter pylori (strain G27)	605	Evidence at protein level	SUBCELLULAR LOCATION: Bacterial flagellum basal body {ECO:0000256|RuleBase:RU362116}.		10251	0.034402	LSNNIANVNTLGYRS	NA	0.00443726	0.0468645
B5Z7R4_220	B5Z7R4	220	0.876924	0.336598	0.879076	0.338751	unreviewed	B5Z7R4_HELPG	Flagellar hook protein	flgE-2 HPG27_859	Helicobacter pylori (strain G27)	605	Evidence at protein level	SUBCELLULAR LOCATION: Bacterial flagellum basal body {ECO:0000256|RuleBase:RU362116}.		322	0.337293	IKERFLNQDINALAN	NA	0.0147087	0.0691917
B5Z7R4_221	B5Z7R4	221	0.945272	0.404946	0.910536	0.37021	unreviewed	B5Z7R4_HELPG	Flagellar hook protein	flgE-2 HPG27_859	Helicobacter pylori (strain G27)	605	Evidence at protein level	SUBCELLULAR LOCATION: Bacterial flagellum basal body {ECO:0000256|RuleBase:RU362116}.		1213	0.495337	KERFLNQDINALAND	NA	0.00472055	0.0474512
B5Z7R4_222	B5Z7R4	222	0.956869	0.416543	0.935498	0.395173	unreviewed	B5Z7R4_HELPG	Flagellar hook protein	flgE-2 HPG27_859	Helicobacter pylori (strain G27)	605	Evidence at protein level	SUBCELLULAR LOCATION: Bacterial flagellum basal body {ECO:0000256|RuleBase:RU362116}.		2962	0.17601	ERFLNQDINALANDD	NA	0.00364789	0.0462079
B5Z7R4_223	B5Z7R4	223	0.941999	0.401674	0.95109	0.410765	unreviewed	B5Z7R4_HELPG	Flagellar hook protein	flgE-2 HPG27_859	Helicobacter pylori (strain G27)	605	Evidence at protein level	SUBCELLULAR LOCATION: Bacterial flagellum basal body {ECO:0000256|RuleBase:RU362116}.		10933	0.012144	RFLNQDINALANDDN	NA	0.00505379	0.0481321
B5Z7R4_224	B5Z7R4	224	0.956429	0.416103	0.952224	0.411898	unreviewed	B5Z7R4_HELPG	Flagellar hook protein	flgE-2 HPG27_859	Helicobacter pylori (strain G27)	605	Evidence at protein level	SUBCELLULAR LOCATION: Bacterial flagellum basal body {ECO:0000256|RuleBase:RU362116}.		10934	0.025669	FLNQDINALANDDNE	NA	0.00368504	0.0462079
B5Z7R4_225	B5Z7R4	225	0.954883	0.414557	0.943183	0.402858	unreviewed	B5Z7R4_HELPG	Flagellar hook protein	flgE-2 HPG27_859	Helicobacter pylori (strain G27)	605	Evidence at protein level	SUBCELLULAR LOCATION: Bacterial flagellum basal body {ECO:0000256|RuleBase:RU362116}.		10934	0.07184	LNQDINALANDDNEP	NA	0.00381974	0.0462079
B5Z7R4_226	B5Z7R4	226	0.950939	0.410613	0.932756	0.392431	unreviewed	B5Z7R4_HELPG	Flagellar hook protein	flgE-2 HPG27_859	Helicobacter pylori (strain G27)	605	Evidence at protein level	SUBCELLULAR LOCATION: Bacterial flagellum basal body {ECO:0000256|RuleBase:RU362116}.		10934	0.077678	NQDINALANDDNEPI	NA	0.00417507	0.046576
B5Z7R4_227	B5Z7R4	227	0.911666	0.371341	0.907224	0.366898	unreviewed	B5Z7R4_HELPG	Flagellar hook protein	flgE-2 HPG27_859	Helicobacter pylori (strain G27)	605	Evidence at protein level	SUBCELLULAR LOCATION: Bacterial flagellum basal body {ECO:0000256|RuleBase:RU362116}.		10934	0.071099	QDINALANDDNEPID	NA	0.00885368	0.0566525
B5Z7R4_228	B5Z7R4	228	0.889865	0.349539	0.875425	0.335099	unreviewed	B5Z7R4_HELPG	Flagellar hook protein	flgE-2 HPG27_859	Helicobacter pylori (strain G27)	605	Evidence at protein level	SUBCELLULAR LOCATION: Bacterial flagellum basal body {ECO:0000256|RuleBase:RU362116}.		10934	0.04132	DINALANDDNEPIDA	NA	0.0123639	0.0639676
B5Z7R4_229	B5Z7R4	229	0.828768	0.288442	0.848984	0.308658	unreviewed	B5Z7R4_HELPG	Flagellar hook protein	flgE-2 HPG27_859	Helicobacter pylori (strain G27)	605	Evidence at protein level	SUBCELLULAR LOCATION: Bacterial flagellum basal body {ECO:0000256|RuleBase:RU362116}.		10934	0.022992	INALANDDNEPIDAI	NA	0.0250817	0.0872386
B5Z7R4_23	B5Z7R4	23	0.941589	0.401263	0.949002	0.408676	unreviewed	B5Z7R4_HELPG	Flagellar hook protein	flgE-2 HPG27_859	Helicobacter pylori (strain G27)	605	Evidence at protein level	SUBCELLULAR LOCATION: Bacterial flagellum basal body {ECO:0000256|RuleBase:RU362116}.		10791	0.05043	SNNIANVNTLGYRSN	NA	0.00509716	0.0481321
B5Z7R4_230	B5Z7R4	230	0.795886	0.25556	0.798989	0.258664	unreviewed	B5Z7R4_HELPG	Flagellar hook protein	flgE-2 HPG27_859	Helicobacter pylori (strain G27)	605	Evidence at protein level	SUBCELLULAR LOCATION: Bacterial flagellum basal body {ECO:0000256|RuleBase:RU362116}.		10934	0.008273	NALANDDNEPIDAIT	NA	0.0340654	0.101932
B5Z7R4_231	B5Z7R4	231	0.818736	0.27841	0.770872	0.230546	unreviewed	B5Z7R4_HELPG	Flagellar hook protein	flgE-2 HPG27_859	Helicobacter pylori (strain G27)	605	Evidence at protein level	SUBCELLULAR LOCATION: Bacterial flagellum basal body {ECO:0000256|RuleBase:RU362116}.		10934	0.001487	ALANDDNEPIDAITN	NA	0.027651	0.0913964
B5Z7R4_232	B5Z7R4	232	0.661693	0.121367	0.766271	0.225946	unreviewed	B5Z7R4_HELPG	Flagellar hook protein	flgE-2 HPG27_859	Helicobacter pylori (strain G27)	605	Evidence at protein level	SUBCELLULAR LOCATION: Bacterial flagellum basal body {ECO:0000256|RuleBase:RU362116}.		10935	0.0014	LANDDNEPIDAITNR	NA	0.0850138	0.165952
B5Z7R4_233	B5Z7R4	233	0.749278	0.208952	0.785231	0.244905	unreviewed	B5Z7R4_HELPG	Flagellar hook protein	flgE-2 HPG27_859	Helicobacter pylori (strain G27)	605	Evidence at protein level	SUBCELLULAR LOCATION: Bacterial flagellum basal body {ECO:0000256|RuleBase:RU362116}.		10935	0.003143	ANDDNEPIDAITNRK	NA	0.0495366	0.123822
B5Z7R4_234	B5Z7R4	234	0.805765	0.265439	0.802715	0.262389	unreviewed	B5Z7R4_HELPG	Flagellar hook protein	flgE-2 HPG27_859	Helicobacter pylori (strain G27)	605	Evidence at protein level	SUBCELLULAR LOCATION: Bacterial flagellum basal body {ECO:0000256|RuleBase:RU362116}.		10935	0.032315	NDDNEPIDAITNRKL	NA	0.0311974	0.0975162
B5Z7R4_235	B5Z7R4	235	0.890684	0.350358	0.821108	0.280782	unreviewed	B5Z7R4_HELPG	Flagellar hook protein	flgE-2 HPG27_859	Helicobacter pylori (strain G27)	605	Evidence at protein level	SUBCELLULAR LOCATION: Bacterial flagellum basal body {ECO:0000256|RuleBase:RU362116}.		10935	0.344015	DDNEPIDAITNRKLN	NA	0.0122219	0.0635898
B5Z7R4_236	B5Z7R4	236	0.906156	0.36583	0.85738	0.317055	unreviewed	B5Z7R4_HELPG	Flagellar hook protein	flgE-2 HPG27_859	Helicobacter pylori (strain G27)	605	Evidence at protein level	SUBCELLULAR LOCATION: Bacterial flagellum basal body {ECO:0000256|RuleBase:RU362116}.		9708	0.505826	DNEPIDAITNRKLNV	NA	0.00968324	0.0584325
B5Z7R4_237	B5Z7R4	237	0.753657	0.213332	0.767063	0.226737	unreviewed	B5Z7R4_HELPG	Flagellar hook protein	flgE-2 HPG27_859	Helicobacter pylori (strain G27)	605	Evidence at protein level	SUBCELLULAR LOCATION: Bacterial flagellum basal body {ECO:0000256|RuleBase:RU362116}.		9708	0.611326	NEPIDAITNRKLNVS	NA	0.0479665	0.122176
B5Z7R4_238	B5Z7R4	238	0.93064	0.390314	0.670005	0.129679	unreviewed	B5Z7R4_HELPG	Flagellar hook protein	flgE-2 HPG27_859	Helicobacter pylori (strain G27)	605	Evidence at protein level	SUBCELLULAR LOCATION: Bacterial flagellum basal body {ECO:0000256|RuleBase:RU362116}.		9708	0.209334	EPIDAITNRKLNVSI	NA	0.0063255	0.0509481
B5Z7R4_239	B5Z7R4	239	0.354176	-0.186149	0.55551	0.0151839	unreviewed	B5Z7R4_HELPG	Flagellar hook protein	flgE-2 HPG27_859	Helicobacter pylori (strain G27)	605	Evidence at protein level	SUBCELLULAR LOCATION: Bacterial flagellum basal body {ECO:0000256|RuleBase:RU362116}.		9708	0.008348	PIDAITNRKLNVSIQ	NA	0.305689	0.379952
B5Z7R4_24	B5Z7R4	24	0.943682	0.403357	0.955704	0.415378	unreviewed	B5Z7R4_HELPG	Flagellar hook protein	flgE-2 HPG27_859	Helicobacter pylori (strain G27)	605	Evidence at protein level	SUBCELLULAR LOCATION: Bacterial flagellum basal body {ECO:0000256|RuleBase:RU362116}.		10791	0.010957	NNIANVNTLGYRSND	NA	0.00488096	0.0480154
B5Z7R4_240	B5Z7R4	240	0.405397	-0.134929	0.51108	-0.0292458	unreviewed	B5Z7R4_HELPG	Flagellar hook protein	flgE-2 HPG27_859	Helicobacter pylori (strain G27)	605	Evidence at protein level	SUBCELLULAR LOCATION: Bacterial flagellum basal body {ECO:0000256|RuleBase:RU362116}.		9708	0.000916	IDAITNRKLNVSIQK	NA	0.256565	0.335582
B5Z7R4_241	B5Z7R4	241	0.333678	-0.206648	0.472576	-0.0677495	unreviewed	B5Z7R4_HELPG	Flagellar hook protein	flgE-2 HPG27_859	Helicobacter pylori (strain G27)	605	Evidence at protein level	SUBCELLULAR LOCATION: Bacterial flagellum basal body {ECO:0000256|RuleBase:RU362116}.		10936	0.001412	DAITNRKLNVSIQKE	NA	0.327722	0.399662
B5Z7R4_242	B5Z7R4	242	0.531509	-0.0088171	0.505982	-0.0343436	unreviewed	B5Z7R4_HELPG	Flagellar hook protein	flgE-2 HPG27_859	Helicobacter pylori (strain G27)	605	Evidence at protein level	SUBCELLULAR LOCATION: Bacterial flagellum basal body {ECO:0000256|RuleBase:RU362116}.		10936	0.002047	AITNRKLNVSIQKEN	NA	0.156877	0.241511
B5Z7R4_243	B5Z7R4	243	0.738122	0.197796	0.587388	0.0470624	unreviewed	B5Z7R4_HELPG	Flagellar hook protein	flgE-2 HPG27_859	Helicobacter pylori (strain G27)	605	Evidence at protein level	SUBCELLULAR LOCATION: Bacterial flagellum basal body {ECO:0000256|RuleBase:RU362116}.		10936	0.001732	ITNRKLNVSIQKENG	NA	0.0536071	0.128761
B5Z7R4_244	B5Z7R4	244	0.521205	-0.0191203	0.699542	0.159216	unreviewed	B5Z7R4_HELPG	Flagellar hook protein	flgE-2 HPG27_859	Helicobacter pylori (strain G27)	605	Evidence at protein level	SUBCELLULAR LOCATION: Bacterial flagellum basal body {ECO:0000256|RuleBase:RU362116}.		10936	0.003565	TNRKLNVSIQKENGK	NA	0.163906	0.247841
B5Z7R4_245	B5Z7R4	245	0.812427	0.272101	0.789303	0.248977	unreviewed	B5Z7R4_HELPG	Flagellar hook protein	flgE-2 HPG27_859	Helicobacter pylori (strain G27)	605	Evidence at protein level	SUBCELLULAR LOCATION: Bacterial flagellum basal body {ECO:0000256|RuleBase:RU362116}.		10936	0.002275	NRKLNVSIQKENGKK	NA	0.0293444	0.0942224
B5Z7R4_246	B5Z7R4	246	0.894446	0.354121	0.824568	0.284243	unreviewed	B5Z7R4_HELPG	Flagellar hook protein	flgE-2 HPG27_859	Helicobacter pylori (strain G27)	605	Evidence at protein level	SUBCELLULAR LOCATION: Bacterial flagellum basal body {ECO:0000256|RuleBase:RU362116}.		10936	0.001125	RKLNVSIQKENGKKE	NA	0.0115776	0.0625198
B5Z7R4_247	B5Z7R4	247	0.980314	0.439988	0.903907	0.363581	unreviewed	B5Z7R4_HELPG	Flagellar hook protein	flgE-2 HPG27_859	Helicobacter pylori (strain G27)	605	Evidence at protein level	SUBCELLULAR LOCATION: Bacterial flagellum basal body {ECO:0000256|RuleBase:RU362116}.		10936	0.007661	KLNVSIQKENGKKED	NA	0.00197294	0.0462079
B5Z7R4_248	B5Z7R4	248	0.91445	0.374124	0.899546	0.35922	unreviewed	B5Z7R4_HELPG	Flagellar hook protein	flgE-2 HPG27_859	Helicobacter pylori (strain G27)	605	Evidence at protein level	SUBCELLULAR LOCATION: Bacterial flagellum basal body {ECO:0000256|RuleBase:RU362116}.		10936	0.01223	LNVSIQKENGKKEDF	NA	0.00845115	0.0560314
B5Z7R4_249	B5Z7R4	249	0.917896	0.377571	0.905241	0.364915	unreviewed	B5Z7R4_HELPG	Flagellar hook protein	flgE-2 HPG27_859	Helicobacter pylori (strain G27)	605	Evidence at protein level	SUBCELLULAR LOCATION: Bacterial flagellum basal body {ECO:0000256|RuleBase:RU362116}.		10937	0.015201	NVSIQKENGKKEDFV	NA	0.00796732	0.0552256
B5Z7R4_25	B5Z7R4	25	0.958227	0.417902	0.958567	0.418242	unreviewed	B5Z7R4_HELPG	Flagellar hook protein	flgE-2 HPG27_859	Helicobacter pylori (strain G27)	605	Evidence at protein level	SUBCELLULAR LOCATION: Bacterial flagellum basal body {ECO:0000256|RuleBase:RU362116}.		10791	0.001553	NIANVNTLGYRSNDP	NA	0.00353309	0.0462079
B5Z7R4_250	B5Z7R4	250	0.790623	0.250298	0.90403	0.363705	unreviewed	B5Z7R4_HELPG	Flagellar hook protein	flgE-2 HPG27_859	Helicobacter pylori (strain G27)	605	Evidence at protein level	SUBCELLULAR LOCATION: Bacterial flagellum basal body {ECO:0000256|RuleBase:RU362116}.		9006	0.002162	VSIQKENGKKEDFVF	NA	0.0356533	0.104669
B5Z7R4_251	B5Z7R4	251	0.922921	0.382595	0.854777	0.314452	unreviewed	B5Z7R4_HELPG	Flagellar hook protein	flgE-2 HPG27_859	Helicobacter pylori (strain G27)	605	Evidence at protein level	SUBCELLULAR LOCATION: Bacterial flagellum basal body {ECO:0000256|RuleBase:RU362116}.		9006	0.001911	SIQKENGKKEDFVFT	NA	0.00729209	0.0533205
B5Z7R4_252	B5Z7R4	252	0.974261	0.433935	0.843491	0.303165	unreviewed	B5Z7R4_HELPG	Flagellar hook protein	flgE-2 HPG27_859	Helicobacter pylori (strain G27)	605	Evidence at protein level	SUBCELLULAR LOCATION: Bacterial flagellum basal body {ECO:0000256|RuleBase:RU362116}.		9006	0.00278	IQKENGKKEDFVFTY	NA	0.00234562	0.0462079
B5Z7R4_253	B5Z7R4	253	0.668184	0.127858	0.832125	0.2918	unreviewed	B5Z7R4_HELPG	Flagellar hook protein	flgE-2 HPG27_859	Helicobacter pylori (strain G27)	605	Evidence at protein level	SUBCELLULAR LOCATION: Bacterial flagellum basal body {ECO:0000256|RuleBase:RU362116}.		9006	0.00575	QKENGKKEDFVFTYG	NA	0.082042	0.163076
B5Z7R4_254	B5Z7R4	254	0.861465	0.32114	0.781784	0.241459	unreviewed	B5Z7R4_HELPG	Flagellar hook protein	flgE-2 HPG27_859	Helicobacter pylori (strain G27)	605	Evidence at protein level	SUBCELLULAR LOCATION: Bacterial flagellum basal body {ECO:0000256|RuleBase:RU362116}.		9006	0.005911	KENGKKEDFVFTYGD	NA	0.017732	0.0744711
B5Z7R4_255	B5Z7R4	255	0.733796	0.19347	0.772398	0.232072	unreviewed	B5Z7R4_HELPG	Flagellar hook protein	flgE-2 HPG27_859	Helicobacter pylori (strain G27)	605	Evidence at protein level	SUBCELLULAR LOCATION: Bacterial flagellum basal body {ECO:0000256|RuleBase:RU362116}.		10937	0.008531	ENGKKEDFVFTYGDA	NA	0.0552103	0.130837
B5Z7R4_256	B5Z7R4	256	0.671216	0.13089	0.782623	0.242297	unreviewed	B5Z7R4_HELPG	Flagellar hook protein	flgE-2 HPG27_859	Helicobacter pylori (strain G27)	605	Evidence at protein level	SUBCELLULAR LOCATION: Bacterial flagellum basal body {ECO:0000256|RuleBase:RU362116}.		10937	0.012447	NGKKEDFVFTYGDAE	NA	0.0806734	0.161465
B5Z7R4_257	B5Z7R4	257	0.927328	0.387002	0.749606	0.209281	unreviewed	B5Z7R4_HELPG	Flagellar hook protein	flgE-2 HPG27_859	Helicobacter pylori (strain G27)	605	Evidence at protein level	SUBCELLULAR LOCATION: Bacterial flagellum basal body {ECO:0000256|RuleBase:RU362116}.		10938	0.038215	GKKEDFVFTYGDAEK	NA	0.00673021	0.0515265
B5Z7R4_258	B5Z7R4	258	0.719309	0.178983	0.724052	0.183726	unreviewed	B5Z7R4_HELPG	Flagellar hook protein	flgE-2 HPG27_859	Helicobacter pylori (strain G27)	605	Evidence at protein level	SUBCELLULAR LOCATION: Bacterial flagellum basal body {ECO:0000256|RuleBase:RU362116}.		10938	0.099058	KKEDFVFTYGDAEKG	NA	0.0606903	0.137273
B5Z7R4_259	B5Z7R4	259	0.696385	0.156059	0.716012	0.175687	unreviewed	B5Z7R4_HELPG	Flagellar hook protein	flgE-2 HPG27_859	Helicobacter pylori (strain G27)	605	Evidence at protein level	SUBCELLULAR LOCATION: Bacterial flagellum basal body {ECO:0000256|RuleBase:RU362116}.		10938	0.317233	KEDFVFTYGDAEKGE	NA	0.0698138	0.149199
B5Z7R4_26	B5Z7R4	26	0.986858	0.446533	0.960928	0.420603	unreviewed	B5Z7R4_HELPG	Flagellar hook protein	flgE-2 HPG27_859	Helicobacter pylori (strain G27)	605	Evidence at protein level	SUBCELLULAR LOCATION: Bacterial flagellum basal body {ECO:0000256|RuleBase:RU362116}.		10791	0.002957	IANVNTLGYRSNDPE	NA	0.00161442	0.0462079
B5Z7R4_260	B5Z7R4	260	0.606022	0.0656965	0.654562	0.114237	unreviewed	B5Z7R4_HELPG	Flagellar hook protein	flgE-2 HPG27_859	Helicobacter pylori (strain G27)	605	Evidence at protein level	SUBCELLULAR LOCATION: Bacterial flagellum basal body {ECO:0000256|RuleBase:RU362116}.		10938	0.538888	EDFVFTYGDAEKGEN	NA	0.112399	0.195275
B5Z7R4_261	B5Z7R4	261	0.631018	0.0906927	0.651149	0.110823	unreviewed	B5Z7R4_HELPG	Flagellar hook protein	flgE-2 HPG27_859	Helicobacter pylori (strain G27)	605	Evidence at protein level	SUBCELLULAR LOCATION: Bacterial flagellum basal body {ECO:0000256|RuleBase:RU362116}.		10938	0.652584	DFVFTYGDAEKGENQ	NA	0.0996742	0.180724
B5Z7R4_262	B5Z7R4	262	0.620078	0.0797524	0.659209	0.118883	unreviewed	B5Z7R4_HELPG	Flagellar hook protein	flgE-2 HPG27_859	Helicobacter pylori (strain G27)	605	Evidence at protein level	SUBCELLULAR LOCATION: Bacterial flagellum basal body {ECO:0000256|RuleBase:RU362116}.		10938	0.304936	FVFTYGDAEKGENQF	NA	0.105143	0.187011
B5Z7R4_263	B5Z7R4	263	0.702243	0.161917	0.703679	0.163353	unreviewed	B5Z7R4_HELPG	Flagellar hook protein	flgE-2 HPG27_859	Helicobacter pylori (strain G27)	605	Evidence at protein level	SUBCELLULAR LOCATION: Bacterial flagellum basal body {ECO:0000256|RuleBase:RU362116}.		10938	0.071695	VFTYGDAEKGENQFK	NA	0.0674195	0.146147
B5Z7R4_264	B5Z7R4	264	0.736682	0.196356	0.745236	0.20491	unreviewed	B5Z7R4_HELPG	Flagellar hook protein	flgE-2 HPG27_859	Helicobacter pylori (strain G27)	605	Evidence at protein level	SUBCELLULAR LOCATION: Bacterial flagellum basal body {ECO:0000256|RuleBase:RU362116}.		10938	0.000264	FTYGDAEKGENQFKT	NA	0.0541391	0.129326
B5Z7R4_265	B5Z7R4	265	0.828373	0.288048	0.770212	0.229886	unreviewed	B5Z7R4_HELPG	Flagellar hook protein	flgE-2 HPG27_859	Helicobacter pylori (strain G27)	605	Evidence at protein level	SUBCELLULAR LOCATION: Bacterial flagellum basal body {ECO:0000256|RuleBase:RU362116}.		10939	5.9e-05	TYGDAEKGENQFKTL	NA	0.02518	0.0872386
B5Z7R4_266	B5Z7R4	266	0.838802	0.298476	0.789934	0.249609	unreviewed	B5Z7R4_HELPG	Flagellar hook protein	flgE-2 HPG27_859	Helicobacter pylori (strain G27)	605	Evidence at protein level	SUBCELLULAR LOCATION: Bacterial flagellum basal body {ECO:0000256|RuleBase:RU362116}.		10939	0.000146	YGDAEKGENQFKTLG	NA	0.0226666	0.08286
B5Z7R4_267	B5Z7R4	267	0.744961	0.204635	0.801252	0.260926	unreviewed	B5Z7R4_HELPG	Flagellar hook protein	flgE-2 HPG27_859	Helicobacter pylori (strain G27)	605	Evidence at protein level	SUBCELLULAR LOCATION: Bacterial flagellum basal body {ECO:0000256|RuleBase:RU362116}.		10939	0.022579	GDAEKGENQFKTLGD	NA	0.0511005	0.125699
B5Z7R4_268	B5Z7R4	268	0.800854	0.260528	0.812927	0.272601	unreviewed	B5Z7R4_HELPG	Flagellar hook protein	flgE-2 HPG27_859	Helicobacter pylori (strain G27)	605	Evidence at protein level	SUBCELLULAR LOCATION: Bacterial flagellum basal body {ECO:0000256|RuleBase:RU362116}.		8224	0.040857	DAEKGENQFKTLGDL	NA	0.032605	0.0996064
B5Z7R4_269	B5Z7R4	269	0.79327	0.252944	0.822011	0.281685	unreviewed	B5Z7R4_HELPG	Flagellar hook protein	flgE-2 HPG27_859	Helicobacter pylori (strain G27)	605	Evidence at protein level	SUBCELLULAR LOCATION: Bacterial flagellum basal body {ECO:0000256|RuleBase:RU362116}.		8224	0.066602	AEKGENQFKTLGDLQ	NA	0.0348492	0.103348
B5Z7R4_27	B5Z7R4	27	0.96248	0.422154	0.958863	0.418538	unreviewed	B5Z7R4_HELPG	Flagellar hook protein	flgE-2 HPG27_859	Helicobacter pylori (strain G27)	605	Evidence at protein level	SUBCELLULAR LOCATION: Bacterial flagellum basal body {ECO:0000256|RuleBase:RU362116}.		10912	0.004442	ANVNTLGYRSNDPEF	NA	0.003189	0.0462079
B5Z7R4_270	B5Z7R4	270	0.886749	0.346424	0.799593	0.259267	unreviewed	B5Z7R4_HELPG	Flagellar hook protein	flgE-2 HPG27_859	Helicobacter pylori (strain G27)	605	Evidence at protein level	SUBCELLULAR LOCATION: Bacterial flagellum basal body {ECO:0000256|RuleBase:RU362116}.		10939	0.093308	EKGENQFKTLGDLQK	NA	0.0129127	0.065331
B5Z7R4_271	B5Z7R4	271	0.884222	0.343896	0.751862	0.211536	unreviewed	B5Z7R4_HELPG	Flagellar hook protein	flgE-2 HPG27_859	Helicobacter pylori (strain G27)	605	Evidence at protein level	SUBCELLULAR LOCATION: Bacterial flagellum basal body {ECO:0000256|RuleBase:RU362116}.		10939	0.0383	KGENQFKTLGDLQKL	NA	0.0133653	0.0664489
B5Z7R4_272	B5Z7R4	272	0.632869	0.0925432	0.680495	0.140169	unreviewed	B5Z7R4_HELPG	Flagellar hook protein	flgE-2 HPG27_859	Helicobacter pylori (strain G27)	605	Evidence at protein level	SUBCELLULAR LOCATION: Bacterial flagellum basal body {ECO:0000256|RuleBase:RU362116}.		3829	0.018156	GENQFKTLGDLQKLL	NA	0.0987622	0.179967
B5Z7R4_273	B5Z7R4	273	0.562198	0.0218726	0.604756	0.0644308	unreviewed	B5Z7R4_HELPG	Flagellar hook protein	flgE-2 HPG27_859	Helicobacter pylori (strain G27)	605	Evidence at protein level	SUBCELLULAR LOCATION: Bacterial flagellum basal body {ECO:0000256|RuleBase:RU362116}.		1259	0.038841	ENQFKTLGDLQKLLK	NA	0.137185	0.221196
B5Z7R4_274	B5Z7R4	274	0.436437	-0.103889	0.510853	-0.0294728	unreviewed	B5Z7R4_HELPG	Flagellar hook protein	flgE-2 HPG27_859	Helicobacter pylori (strain G27)	605	Evidence at protein level	SUBCELLULAR LOCATION: Bacterial flagellum basal body {ECO:0000256|RuleBase:RU362116}.		1819	0.004524	NQFKTLGDLQKLLKE	NA	0.22954	0.310689
B5Z7R4_275	B5Z7R4	275	0.508057	-0.0322684	0.443573	-0.096753	unreviewed	B5Z7R4_HELPG	Flagellar hook protein	flgE-2 HPG27_859	Helicobacter pylori (strain G27)	605	Evidence at protein level	SUBCELLULAR LOCATION: Bacterial flagellum basal body {ECO:0000256|RuleBase:RU362116}.		1819	0.000256	QFKTLGDLQKLLKEK	NA	0.173173	0.256906
B5Z7R4_276	B5Z7R4	276	0.414703	-0.125622	0.374272	-0.166053	unreviewed	B5Z7R4_HELPG	Flagellar hook protein	flgE-2 HPG27_859	Helicobacter pylori (strain G27)	605	Evidence at protein level	SUBCELLULAR LOCATION: Bacterial flagellum basal body {ECO:0000256|RuleBase:RU362116}.		1819	0.000121	FKTLGDLQKLLKEKT	NA	0.248288	0.3282
B5Z7R4_277	B5Z7R4	277	0.296468	-0.243858	0.310651	-0.229675	unreviewed	B5Z7R4_HELPG	Flagellar hook protein	flgE-2 HPG27_859	Helicobacter pylori (strain G27)	605	Evidence at protein level	SUBCELLULAR LOCATION: Bacterial flagellum basal body {ECO:0000256|RuleBase:RU362116}.		1259	0.000116	KTLGDLQKLLKEKTG	NA	0.371563	0.438218
B5Z7R4_278	B5Z7R4	278	0.215697	-0.324628	0.264945	-0.275381	unreviewed	B5Z7R4_HELPG	Flagellar hook protein	flgE-2 HPG27_859	Helicobacter pylori (strain G27)	605	Evidence at protein level	SUBCELLULAR LOCATION: Bacterial flagellum basal body {ECO:0000256|RuleBase:RU362116}.		2018	0.000167	TLGDLQKLLKEKTGL	NA	0.482732	0.537106
B5Z7R4_279	B5Z7R4	279	0.118328	-0.421997	0.215145	-0.325181	unreviewed	B5Z7R4_HELPG	Flagellar hook protein	flgE-2 HPG27_859	Helicobacter pylori (strain G27)	605	Evidence at protein level	SUBCELLULAR LOCATION: Bacterial flagellum basal body {ECO:0000256|RuleBase:RU362116}.		2018	0.000448	LGDLQKLLKEKTGLD	NA	0.662214	0.694383
B5Z7R4_28	B5Z7R4	28	0.953395	0.413069	0.94285	0.402524	unreviewed	B5Z7R4_HELPG	Flagellar hook protein	flgE-2 HPG27_859	Helicobacter pylori (strain G27)	605	Evidence at protein level	SUBCELLULAR LOCATION: Bacterial flagellum basal body {ECO:0000256|RuleBase:RU362116}.		10912	0.008308	NVNTLGYRSNDPEFK	NA	0.00395137	0.0463039
B5Z7R4_280	B5Z7R4	280	0.279529	-0.260797	0.201052	-0.339273	unreviewed	B5Z7R4_HELPG	Flagellar hook protein	flgE-2 HPG27_859	Helicobacter pylori (strain G27)	605	Evidence at protein level	SUBCELLULAR LOCATION: Bacterial flagellum basal body {ECO:0000256|RuleBase:RU362116}.		10940	0.001163	GDLQKLLKEKTGLDL	NA	0.393089	0.457565
B5Z7R4_281	B5Z7R4	281	0.165701	-0.374624	0.22716	-0.313166	unreviewed	B5Z7R4_HELPG	Flagellar hook protein	flgE-2 HPG27_859	Helicobacter pylori (strain G27)	605	Evidence at protein level	SUBCELLULAR LOCATION: Bacterial flagellum basal body {ECO:0000256|RuleBase:RU362116}.		507	0.011613	DLQKLLKEKTGLDLN	NA	0.56602	0.609552
B5Z7R4_282	B5Z7R4	282	0.226007	-0.314319	0.245317	-0.295008	unreviewed	B5Z7R4_HELPG	Flagellar hook protein	flgE-2 HPG27_859	Helicobacter pylori (strain G27)	605	Evidence at protein level	SUBCELLULAR LOCATION: Bacterial flagellum basal body {ECO:0000256|RuleBase:RU362116}.		507	0.014936	LQKLLKEKTGLDLNL	NA	0.467126	0.522559
B5Z7R4_283	B5Z7R4	283	0.346235	-0.194091	0.287762	-0.252564	unreviewed	B5Z7R4_HELPG	Flagellar hook protein	flgE-2 HPG27_859	Helicobacter pylori (strain G27)	605	Evidence at protein level	SUBCELLULAR LOCATION: Bacterial flagellum basal body {ECO:0000256|RuleBase:RU362116}.		10940	0.013725	QKLLKEKTGLDLNLI	NA	0.31404	0.387662
B5Z7R4_284	B5Z7R4	284	0.209116	-0.33121	0.375712	-0.164613	unreviewed	B5Z7R4_HELPG	Flagellar hook protein	flgE-2 HPG27_859	Helicobacter pylori (strain G27)	605	Evidence at protein level	SUBCELLULAR LOCATION: Bacterial flagellum basal body {ECO:0000256|RuleBase:RU362116}.		10940	0.007775	KLLKEKTGLDLNLIK	NA	0.492951	0.546355
B5Z7R4_285	B5Z7R4	285	0.491751	-0.0485748	0.465538	-0.0747872	unreviewed	B5Z7R4_HELPG	Flagellar hook protein	flgE-2 HPG27_859	Helicobacter pylori (strain G27)	605	Evidence at protein level	SUBCELLULAR LOCATION: Bacterial flagellum basal body {ECO:0000256|RuleBase:RU362116}.		10940	0.011657	LLKEKTGLDLNLIKS	NA	0.185153	0.269029
B5Z7R4_286	B5Z7R4	286	0.605454	0.0651279	0.528749	-0.0115767	unreviewed	B5Z7R4_HELPG	Flagellar hook protein	flgE-2 HPG27_859	Helicobacter pylori (strain G27)	605	Evidence at protein level	SUBCELLULAR LOCATION: Bacterial flagellum basal body {ECO:0000256|RuleBase:RU362116}.		10940	0.010465	LKEKTGLDLNLIKSE	NA	0.112699	0.195683
B5Z7R4_287	B5Z7R4	287	0.675137	0.134811	0.621043	0.0807168	unreviewed	B5Z7R4_HELPG	Flagellar hook protein	flgE-2 HPG27_859	Helicobacter pylori (strain G27)	605	Evidence at protein level	SUBCELLULAR LOCATION: Bacterial flagellum basal body {ECO:0000256|RuleBase:RU362116}.		10940	0.004534	KEKTGLDLNLIKSEK	NA	0.0789202	0.159331
B5Z7R4_288	B5Z7R4	288	0.662288	0.121962	0.664396	0.12407	unreviewed	B5Z7R4_HELPG	Flagellar hook protein	flgE-2 HPG27_859	Helicobacter pylori (strain G27)	605	Evidence at protein level	SUBCELLULAR LOCATION: Bacterial flagellum basal body {ECO:0000256|RuleBase:RU362116}.		10941	0.001748	EKTGLDLNLIKSEKD	NA	0.0847393	0.165823
B5Z7R4_289	B5Z7R4	289	0.670583	0.130258	0.647431	0.107106	unreviewed	B5Z7R4_HELPG	Flagellar hook protein	flgE-2 HPG27_859	Helicobacter pylori (strain G27)	605	Evidence at protein level	SUBCELLULAR LOCATION: Bacterial flagellum basal body {ECO:0000256|RuleBase:RU362116}.		10032	0.008174	KTGLDLNLIKSEKDA	NA	0.0809575	0.161699
B5Z7R4_29	B5Z7R4	29	0.933357	0.393031	0.916259	0.375933	unreviewed	B5Z7R4_HELPG	Flagellar hook protein	flgE-2 HPG27_859	Helicobacter pylori (strain G27)	605	Evidence at protein level	SUBCELLULAR LOCATION: Bacterial flagellum basal body {ECO:0000256|RuleBase:RU362116}.		10912	0.005762	VNTLGYRSNDPEFKT	NA	0.00600556	0.0500816
B5Z7R4_290	B5Z7R4	290	0.708517	0.168191	0.616805	0.0764797	unreviewed	B5Z7R4_HELPG	Flagellar hook protein	flgE-2 HPG27_859	Helicobacter pylori (strain G27)	605	Evidence at protein level	SUBCELLULAR LOCATION: Bacterial flagellum basal body {ECO:0000256|RuleBase:RU362116}.		10941	0.032136	TGLDLNLIKSEKDAK	NA	0.064905	0.143339
B5Z7R4_291	B5Z7R4	291	0.520632	-0.0196933	0.570497	0.0301716	unreviewed	B5Z7R4_HELPG	Flagellar hook protein	flgE-2 HPG27_859	Helicobacter pylori (strain G27)	605	Evidence at protein level	SUBCELLULAR LOCATION: Bacterial flagellum basal body {ECO:0000256|RuleBase:RU362116}.		10941	0.057189	GLDLNLIKSEKDAKS	NA	0.164304	0.248145
B5Z7R4_292	B5Z7R4	292	0.522007	-0.0183189	0.484318	-0.0560075	unreviewed	B5Z7R4_HELPG	Flagellar hook protein	flgE-2 HPG27_859	Helicobacter pylori (strain G27)	605	Evidence at protein level	SUBCELLULAR LOCATION: Bacterial flagellum basal body {ECO:0000256|RuleBase:RU362116}.		6220	0.021001	LDLNLIKSEKDAKSP	NA	0.163353	0.247083
B5Z7R4_293	B5Z7R4	293	0.430747	-0.109578	0.418065	-0.122261	unreviewed	B5Z7R4_HELPG	Flagellar hook protein	flgE-2 HPG27_859	Helicobacter pylori (strain G27)	605	Evidence at protein level	SUBCELLULAR LOCATION: Bacterial flagellum basal body {ECO:0000256|RuleBase:RU362116}.		6220	0.054748	DLNLIKSEKDAKSPP	NA	0.234374	0.315627
B5Z7R4_294	B5Z7R4	294	0.239688	-0.300638	0.418525	-0.121801	unreviewed	B5Z7R4_HELPG	Flagellar hook protein	flgE-2 HPG27_859	Helicobacter pylori (strain G27)	605	Evidence at protein level	SUBCELLULAR LOCATION: Bacterial flagellum basal body {ECO:0000256|RuleBase:RU362116}.		6220	0.05275	LNLIKSEKDAKSPPL	NA	0.44717	0.505525
B5Z7R4_295	B5Z7R4	295	0.377251	-0.163075	0.372406	-0.167919	unreviewed	B5Z7R4_HELPG	Flagellar hook protein	flgE-2 HPG27_859	Helicobacter pylori (strain G27)	605	Evidence at protein level	SUBCELLULAR LOCATION: Bacterial flagellum basal body {ECO:0000256|RuleBase:RU362116}.		10941	0.020534	NLIKSEKDAKSPPLL	NA	0.282671	0.358831
B5Z7R4_296	B5Z7R4	296	0.52293	-0.0173953	0.379485	-0.160841	unreviewed	B5Z7R4_HELPG	Flagellar hook protein	flgE-2 HPG27_859	Helicobacter pylori (strain G27)	605	Evidence at protein level	SUBCELLULAR LOCATION: Bacterial flagellum basal body {ECO:0000256|RuleBase:RU362116}.		10942	0.002604	LIKSEKDAKSPPLLL	NA	0.162716	0.2464
B5Z7R4_297	B5Z7R4	297	0.291415	-0.248911	0.384228	-0.156098	unreviewed	B5Z7R4_HELPG	Flagellar hook protein	flgE-2 HPG27_859	Helicobacter pylori (strain G27)	605	Evidence at protein level	SUBCELLULAR LOCATION: Bacterial flagellum basal body {ECO:0000256|RuleBase:RU362116}.		5405	0.001542	IKSEKDAKSPPLLLE	NA	0.37789	0.443975
B5Z7R4_298	B5Z7R4	298	0.466139	-0.0741863	0.379886	-0.160439	unreviewed	B5Z7R4_HELPG	Flagellar hook protein	flgE-2 HPG27_859	Helicobacter pylori (strain G27)	605	Evidence at protein level	SUBCELLULAR LOCATION: Bacterial flagellum basal body {ECO:0000256|RuleBase:RU362116}.		10942	0.000556	KSEKDAKSPPLLLEI	NA	0.205071	0.288056
B5Z7R4_299	B5Z7R4	299	0.263404	-0.276922	0.337383	-0.202942	unreviewed	B5Z7R4_HELPG	Flagellar hook protein	flgE-2 HPG27_859	Helicobacter pylori (strain G27)	605	Evidence at protein level	SUBCELLULAR LOCATION: Bacterial flagellum basal body {ECO:0000256|RuleBase:RU362116}.		10942	0.000891	SEKDAKSPPLLLEIA	NA	0.414361	0.477315
B5Z7R4_3	B5Z7R4	3	0.796519	0.256194	0.66539	0.125064	unreviewed	B5Z7R4_HELPG	Flagellar hook protein	flgE-2 HPG27_859	Helicobacter pylori (strain G27)	605	Evidence at protein level	SUBCELLULAR LOCATION: Bacterial flagellum basal body {ECO:0000256|RuleBase:RU362116}.		10910	0.021842	DTLLNAYSGIKTHQF	NA	0.0338776	0.101624
B5Z7R4_30	B5Z7R4	30	0.878162	0.337836	0.899816	0.35949	unreviewed	B5Z7R4_HELPG	Flagellar hook protein	flgE-2 HPG27_859	Helicobacter pylori (strain G27)	605	Evidence at protein level	SUBCELLULAR LOCATION: Bacterial flagellum basal body {ECO:0000256|RuleBase:RU362116}.		10912	0.002162	NTLGYRSNDPEFKTL	NA	0.0144765	0.068847
B5Z7R4_300	B5Z7R4	300	0.355542	-0.184783	0.382424	-0.157902	unreviewed	B5Z7R4_HELPG	Flagellar hook protein	flgE-2 HPG27_859	Helicobacter pylori (strain G27)	605	Evidence at protein level	SUBCELLULAR LOCATION: Bacterial flagellum basal body {ECO:0000256|RuleBase:RU362116}.		10942	0.001676	EKDAKSPPLLLEIAN	NA	0.304275	0.378864
B5Z7R4_301	B5Z7R4	301	0.310417	-0.229909	0.376175	-0.164151	unreviewed	B5Z7R4_HELPG	Flagellar hook protein	flgE-2 HPG27_859	Helicobacter pylori (strain G27)	605	Evidence at protein level	SUBCELLULAR LOCATION: Bacterial flagellum basal body {ECO:0000256|RuleBase:RU362116}.		10942	0.00245	KDAKSPPLLLEIANP	NA	0.354553	0.423201
B5Z7R4_302	B5Z7R4	302	0.516616	-0.0237097	0.419592	-0.120734	unreviewed	B5Z7R4_HELPG	Flagellar hook protein	flgE-2 HPG27_859	Helicobacter pylori (strain G27)	605	Evidence at protein level	SUBCELLULAR LOCATION: Bacterial flagellum basal body {ECO:0000256|RuleBase:RU362116}.		10942	0.021834	DAKSPPLLLEIANPS	NA	0.167102	0.2509
B5Z7R4_303	B5Z7R4	303	0.434896	-0.10543	0.481284	-0.0590418	unreviewed	B5Z7R4_HELPG	Flagellar hook protein	flgE-2 HPG27_859	Helicobacter pylori (strain G27)	605	Evidence at protein level	SUBCELLULAR LOCATION: Bacterial flagellum basal body {ECO:0000256|RuleBase:RU362116}.		10942	0.357486	AKSPPLLLEIANPSQ	NA	0.230845	0.31203
B5Z7R4_304	B5Z7R4	304	0.48049	-0.059836	0.536382	-0.00394325	unreviewed	B5Z7R4_HELPG	Flagellar hook protein	flgE-2 HPG27_859	Helicobacter pylori (strain G27)	605	Evidence at protein level	SUBCELLULAR LOCATION: Bacterial flagellum basal body {ECO:0000256|RuleBase:RU362116}.		10943	0.58704	KSPPLLLEIANPSQT	NA	0.193752	0.277215
B5Z7R4_305	B5Z7R4	305	0.664002	0.123676	0.566057	0.0257316	unreviewed	B5Z7R4_HELPG	Flagellar hook protein	flgE-2 HPG27_859	Helicobacter pylori (strain G27)	605	Evidence at protein level	SUBCELLULAR LOCATION: Bacterial flagellum basal body {ECO:0000256|RuleBase:RU362116}.		10943	0.730987	SPPLLLEIANPSQTP	NA	0.0839509	0.164856
B5Z7R4_306	B5Z7R4	306	0.585909	0.0455835	0.605593	0.0652672	unreviewed	B5Z7R4_HELPG	Flagellar hook protein	flgE-2 HPG27_859	Helicobacter pylori (strain G27)	605	Evidence at protein level	SUBCELLULAR LOCATION: Bacterial flagellum basal body {ECO:0000256|RuleBase:RU362116}.		10943	0.367302	PPLLLEIANPSQTPI	NA	0.123328	0.206212
B5Z7R4_307	B5Z7R4	307	0.66499	0.124664	0.585588	0.0452623	unreviewed	B5Z7R4_HELPG	Flagellar hook protein	flgE-2 HPG27_859	Helicobacter pylori (strain G27)	605	Evidence at protein level	SUBCELLULAR LOCATION: Bacterial flagellum basal body {ECO:0000256|RuleBase:RU362116}.		10943	0.054724	PLLLEIANPSQTPIT	NA	0.0834978	0.164389
B5Z7R4_308	B5Z7R4	308	0.632574	0.0922479	0.520078	-0.0202479	unreviewed	B5Z7R4_HELPG	Flagellar hook protein	flgE-2 HPG27_859	Helicobacter pylori (strain G27)	605	Evidence at protein level	SUBCELLULAR LOCATION: Bacterial flagellum basal body {ECO:0000256|RuleBase:RU362116}.		10943	0.005353	LLLEIANPSQTPITF	NA	0.0989071	0.180012
B5Z7R4_309	B5Z7R4	309	0.380466	-0.15986	0.523487	-0.0168384	unreviewed	B5Z7R4_HELPG	Flagellar hook protein	flgE-2 HPG27_859	Helicobacter pylori (strain G27)	605	Evidence at protein level	SUBCELLULAR LOCATION: Bacterial flagellum basal body {ECO:0000256|RuleBase:RU362116}.		10943	0.000535	LLEIANPSQTPITFS	NA	0.279596	0.356326
B5Z7R4_31	B5Z7R4	31	0.853903	0.313578	0.887534	0.347209	unreviewed	B5Z7R4_HELPG	Flagellar hook protein	flgE-2 HPG27_859	Helicobacter pylori (strain G27)	605	Evidence at protein level	SUBCELLULAR LOCATION: Bacterial flagellum basal body {ECO:0000256|RuleBase:RU362116}.		10912	0.001333	TLGYRSNDPEFKTLF	NA	0.0193055	0.0771447
B5Z7R4_310	B5Z7R4	310	0.33645	-0.203875	0.487482	-0.0528434	unreviewed	B5Z7R4_HELPG	Flagellar hook protein	flgE-2 HPG27_859	Helicobacter pylori (strain G27)	605	Evidence at protein level	SUBCELLULAR LOCATION: Bacterial flagellum basal body {ECO:0000256|RuleBase:RU362116}.		10762	7e-05	LEIANPSQTPITFSL	NA	0.324652	0.397132
B5Z7R4_311	B5Z7R4	311	0.602957	0.0626312	0.456119	-0.084207	unreviewed	B5Z7R4_HELPG	Flagellar hook protein	flgE-2 HPG27_859	Helicobacter pylori (strain G27)	605	Evidence at protein level	SUBCELLULAR LOCATION: Bacterial flagellum basal body {ECO:0000256|RuleBase:RU362116}.		10943	0.00011	EIANPSQTPITFSLS	NA	0.114021	0.19695
B5Z7R4_312	B5Z7R4	312	0.484965	-0.0553606	0.479039	-0.0612869	unreviewed	B5Z7R4_HELPG	Flagellar hook protein	flgE-2 HPG27_859	Helicobacter pylori (strain G27)	605	Evidence at protein level	SUBCELLULAR LOCATION: Bacterial flagellum basal body {ECO:0000256|RuleBase:RU362116}.		10944	0.000543	IANPSQTPITFSLSG	NA	0.190303	0.274066
B5Z7R4_313	B5Z7R4	313	0.475755	-0.0645705	0.452192	-0.0881338	unreviewed	B5Z7R4_HELPG	Flagellar hook protein	flgE-2 HPG27_859	Helicobacter pylori (strain G27)	605	Evidence at protein level	SUBCELLULAR LOCATION: Bacterial flagellum basal body {ECO:0000256|RuleBase:RU362116}.		10944	0.001564	ANPSQTPITFSLSGG	NA	0.197444	0.280503
B5Z7R4_314	B5Z7R4	314	0.495066	-0.0452595	0.412722	-0.127604	unreviewed	B5Z7R4_HELPG	Flagellar hook protein	flgE-2 HPG27_859	Helicobacter pylori (strain G27)	605	Evidence at protein level	SUBCELLULAR LOCATION: Bacterial flagellum basal body {ECO:0000256|RuleBase:RU362116}.		7915	0.001576	NPSQTPITFSLSGGI	NA	0.182671	0.266344
B5Z7R4_315	B5Z7R4	315	0.202216	-0.33811	0.399993	-0.140332	unreviewed	B5Z7R4_HELPG	Flagellar hook protein	flgE-2 HPG27_859	Helicobacter pylori (strain G27)	605	Evidence at protein level	SUBCELLULAR LOCATION: Bacterial flagellum basal body {ECO:0000256|RuleBase:RU362116}.		7915	0.001232	PSQTPITFSLSGGIA	NA	0.503886	0.555941
B5Z7R4_316	B5Z7R4	316	0.405608	-0.134718	0.424224	-0.116102	unreviewed	B5Z7R4_HELPG	Flagellar hook protein	flgE-2 HPG27_859	Helicobacter pylori (strain G27)	605	Evidence at protein level	SUBCELLULAR LOCATION: Bacterial flagellum basal body {ECO:0000256|RuleBase:RU362116}.		982	0.011532	SQTPITFSLSGGIAD	NA	0.256375	0.335482
B5Z7R4_317	B5Z7R4	317	0.421321	-0.119004	0.437729	-0.102597	unreviewed	B5Z7R4_HELPG	Flagellar hook protein	flgE-2 HPG27_859	Helicobacter pylori (strain G27)	605	Evidence at protein level	SUBCELLULAR LOCATION: Bacterial flagellum basal body {ECO:0000256|RuleBase:RU362116}.		10944	0.052158	QTPITFSLSGGIADK	NA	0.242496	0.32322
B5Z7R4_318	B5Z7R4	318	0.596909	0.0565834	0.564835	0.024509	unreviewed	B5Z7R4_HELPG	Flagellar hook protein	flgE-2 HPG27_859	Helicobacter pylori (strain G27)	605	Evidence at protein level	SUBCELLULAR LOCATION: Bacterial flagellum basal body {ECO:0000256|RuleBase:RU362116}.		10944	0.021569	TPITFSLSGGIADKL	NA	0.117264	0.20007
B5Z7R4_319	B5Z7R4	319	0.562591	0.0222654	0.658245	0.11792	unreviewed	B5Z7R4_HELPG	Flagellar hook protein	flgE-2 HPG27_859	Helicobacter pylori (strain G27)	605	Evidence at protein level	SUBCELLULAR LOCATION: Bacterial flagellum basal body {ECO:0000256|RuleBase:RU362116}.		10944	0.018304	PITFSLSGGIADKLG	NA	0.136946	0.22096
B5Z7R4_32	B5Z7R4	32	0.880263	0.339937	0.866189	0.325864	unreviewed	B5Z7R4_HELPG	Flagellar hook protein	flgE-2 HPG27_859	Helicobacter pylori (strain G27)	605	Evidence at protein level	SUBCELLULAR LOCATION: Bacterial flagellum basal body {ECO:0000256|RuleBase:RU362116}.		10912	0.000189	LGYRSNDPEFKTLFS	NA	0.0140871	0.0680877
B5Z7R4_320	B5Z7R4	320	0.837744	0.297418	0.757581	0.217255	unreviewed	B5Z7R4_HELPG	Flagellar hook protein	flgE-2 HPG27_859	Helicobacter pylori (strain G27)	605	Evidence at protein level	SUBCELLULAR LOCATION: Bacterial flagellum basal body {ECO:0000256|RuleBase:RU362116}.		10945	0.007256	ITFSLSGGIADKLGL	NA	0.0229139	0.0834322
B5Z7R4_321	B5Z7R4	321	0.872662	0.332337	0.821288	0.280962	unreviewed	B5Z7R4_HELPG	Flagellar hook protein	flgE-2 HPG27_859	Helicobacter pylori (strain G27)	605	Evidence at protein level	SUBCELLULAR LOCATION: Bacterial flagellum basal body {ECO:0000256|RuleBase:RU362116}.		10945	0.009641	TFSLSGGIADKLGLN	NA	0.015518	0.0713172
B5Z7R4_322	B5Z7R4	322	0.917997	0.377671	0.865699	0.325374	unreviewed	B5Z7R4_HELPG	Flagellar hook protein	flgE-2 HPG27_859	Helicobacter pylori (strain G27)	605	Evidence at protein level	SUBCELLULAR LOCATION: Bacterial flagellum basal body {ECO:0000256|RuleBase:RU362116}.		1406	0.005466	FSLSGGIADKLGLNA	NA	0.00795338	0.0551702
B5Z7R4_323	B5Z7R4	323	0.915446	0.375121	0.84795	0.307624	unreviewed	B5Z7R4_HELPG	Flagellar hook protein	flgE-2 HPG27_859	Helicobacter pylori (strain G27)	605	Evidence at protein level	SUBCELLULAR LOCATION: Bacterial flagellum basal body {ECO:0000256|RuleBase:RU362116}.		1406	0.001915	SLSGGIADKLGLNAN	NA	0.00830955	0.0558727
B5Z7R4_324	B5Z7R4	324	0.784647	0.244322	0.840749	0.300423	unreviewed	B5Z7R4_HELPG	Flagellar hook protein	flgE-2 HPG27_859	Helicobacter pylori (strain G27)	605	Evidence at protein level	SUBCELLULAR LOCATION: Bacterial flagellum basal body {ECO:0000256|RuleBase:RU362116}.		10945	0.007274	LSGGIADKLGLNANG	NA	0.0375091	0.107367
B5Z7R4_325	B5Z7R4	325	0.748998	0.208673	0.829743	0.289417	unreviewed	B5Z7R4_HELPG	Flagellar hook protein	flgE-2 HPG27_859	Helicobacter pylori (strain G27)	605	Evidence at protein level	SUBCELLULAR LOCATION: Bacterial flagellum basal body {ECO:0000256|RuleBase:RU362116}.		10110	0.008815	SGGIADKLGLNANGM	NA	0.0496374	0.123907
B5Z7R4_326	B5Z7R4	326	0.836656	0.296331	0.785064	0.244738	unreviewed	B5Z7R4_HELPG	Flagellar hook protein	flgE-2 HPG27_859	Helicobacter pylori (strain G27)	605	Evidence at protein level	SUBCELLULAR LOCATION: Bacterial flagellum basal body {ECO:0000256|RuleBase:RU362116}.		10110	0.00298	GGIADKLGLNANGME	NA	0.0231705	0.083901
B5Z7R4_327	B5Z7R4	327	0.862967	0.322641	0.807538	0.267212	unreviewed	B5Z7R4_HELPG	Flagellar hook protein	flgE-2 HPG27_859	Helicobacter pylori (strain G27)	605	Evidence at protein level	SUBCELLULAR LOCATION: Bacterial flagellum basal body {ECO:0000256|RuleBase:RU362116}.		10945	0.002527	GIADKLGLNANGMEL	NA	0.0174277	0.0739599
B5Z7R4_328	B5Z7R4	328	0.692051	0.151726	0.844674	0.304348	unreviewed	B5Z7R4_HELPG	Flagellar hook protein	flgE-2 HPG27_859	Helicobacter pylori (strain G27)	605	Evidence at protein level	SUBCELLULAR LOCATION: Bacterial flagellum basal body {ECO:0000256|RuleBase:RU362116}.		10946	0.004786	IADKLGLNANGMELK	NA	0.0716172	0.151111
B5Z7R4_329	B5Z7R4	329	0.897018	0.356692	0.846727	0.306401	unreviewed	B5Z7R4_HELPG	Flagellar hook protein	flgE-2 HPG27_859	Helicobacter pylori (strain G27)	605	Evidence at protein level	SUBCELLULAR LOCATION: Bacterial flagellum basal body {ECO:0000256|RuleBase:RU362116}.		1422	0.002561	ADKLGLNANGMELKK	NA	0.0111467	0.0618333
B5Z7R4_33	B5Z7R4	33	0.891987	0.351661	0.834196	0.293871	unreviewed	B5Z7R4_HELPG	Flagellar hook protein	flgE-2 HPG27_859	Helicobacter pylori (strain G27)	605	Evidence at protein level	SUBCELLULAR LOCATION: Bacterial flagellum basal body {ECO:0000256|RuleBase:RU362116}.		10912	0.000117	GYRSNDPEFKTLFSS	NA	0.0119969	0.0632132
B5Z7R4_330	B5Z7R4	330	0.934678	0.394352	0.852116	0.31179	unreviewed	B5Z7R4_HELPG	Flagellar hook protein	flgE-2 HPG27_859	Helicobacter pylori (strain G27)	605	Evidence at protein level	SUBCELLULAR LOCATION: Bacterial flagellum basal body {ECO:0000256|RuleBase:RU362116}.		1422	0.00246	DKLGLNANGMELKKG	NA	0.00585326	0.0499531
B5Z7R4_331	B5Z7R4	331	0.846922	0.306596	0.900845	0.360519	unreviewed	B5Z7R4_HELPG	Flagellar hook protein	flgE-2 HPG27_859	Helicobacter pylori (strain G27)	605	Evidence at protein level	SUBCELLULAR LOCATION: Bacterial flagellum basal body {ECO:0000256|RuleBase:RU362116}.		292	0.000477	KLGLNANGMELKKGI	NA	0.0208205	0.0796562
B5Z7R4_332	B5Z7R4	332	0.889912	0.349587	0.900787	0.360462	unreviewed	B5Z7R4_HELPG	Flagellar hook protein	flgE-2 HPG27_859	Helicobacter pylori (strain G27)	605	Evidence at protein level	SUBCELLULAR LOCATION: Bacterial flagellum basal body {ECO:0000256|RuleBase:RU362116}.		292	0.000883	LGLNANGMELKKGIS	NA	0.0123556	0.0639676
B5Z7R4_333	B5Z7R4	333	0.935696	0.39537	0.869669	0.329343	unreviewed	B5Z7R4_HELPG	Flagellar hook protein	flgE-2 HPG27_859	Helicobacter pylori (strain G27)	605	Evidence at protein level	SUBCELLULAR LOCATION: Bacterial flagellum basal body {ECO:0000256|RuleBase:RU362116}.		292	0.001703	GLNANGMELKKGISR	NA	0.00573806	0.0496868
B5Z7R4_334	B5Z7R4	334	0.896729	0.356403	0.828266	0.28794	unreviewed	B5Z7R4_HELPG	Flagellar hook protein	flgE-2 HPG27_859	Helicobacter pylori (strain G27)	605	Evidence at protein level	SUBCELLULAR LOCATION: Bacterial flagellum basal body {ECO:0000256|RuleBase:RU362116}.		292	0.000948	LNANGMELKKGISRD	NA	0.0111949	0.0618333
B5Z7R4_335	B5Z7R4	335	0.779085	0.23876	0.806811	0.266485	unreviewed	B5Z7R4_HELPG	Flagellar hook protein	flgE-2 HPG27_859	Helicobacter pylori (strain G27)	605	Evidence at protein level	SUBCELLULAR LOCATION: Bacterial flagellum basal body {ECO:0000256|RuleBase:RU362116}.		292	0.00269	NANGMELKKGISRDS	NA	0.0392846	0.110092
B5Z7R4_336	B5Z7R4	336	0.639908	0.0995825	0.769796	0.22947	unreviewed	B5Z7R4_HELPG	Flagellar hook protein	flgE-2 HPG27_859	Helicobacter pylori (strain G27)	605	Evidence at protein level	SUBCELLULAR LOCATION: Bacterial flagellum basal body {ECO:0000256|RuleBase:RU362116}.		292	0.003396	ANGMELKKGISRDSV	NA	0.0953269	0.17631
B5Z7R4_337	B5Z7R4	337	0.782636	0.242311	0.735792	0.195466	unreviewed	B5Z7R4_HELPG	Flagellar hook protein	flgE-2 HPG27_859	Helicobacter pylori (strain G27)	605	Evidence at protein level	SUBCELLULAR LOCATION: Bacterial flagellum basal body {ECO:0000256|RuleBase:RU362116}.		292	0.002252	NGMELKKGISRDSVA	NA	0.0381459	0.108167
B5Z7R4_338	B5Z7R4	338	0.75062	0.210295	0.718991	0.178665	unreviewed	B5Z7R4_HELPG	Flagellar hook protein	flgE-2 HPG27_859	Helicobacter pylori (strain G27)	605	Evidence at protein level	SUBCELLULAR LOCATION: Bacterial flagellum basal body {ECO:0000256|RuleBase:RU362116}.		292	0.002526	GMELKKGISRDSVAI	NA	0.049053	0.1234
B5Z7R4_339	B5Z7R4	339	0.726708	0.186383	0.746229	0.205903	unreviewed	B5Z7R4_HELPG	Flagellar hook protein	flgE-2 HPG27_859	Helicobacter pylori (strain G27)	605	Evidence at protein level	SUBCELLULAR LOCATION: Bacterial flagellum basal body {ECO:0000256|RuleBase:RU362116}.		10947	0.004186	MELKKGISRDSVAIK	NA	0.0578688	0.134197
B5Z7R4_34	B5Z7R4	34	0.826633	0.286307	0.801914	0.261589	unreviewed	B5Z7R4_HELPG	Flagellar hook protein	flgE-2 HPG27_859	Helicobacter pylori (strain G27)	605	Evidence at protein level	SUBCELLULAR LOCATION: Bacterial flagellum basal body {ECO:0000256|RuleBase:RU362116}.		10912	0.000143	YRSNDPEFKTLFSSH	NA	0.0256158	0.0879559
B5Z7R4_340	B5Z7R4	340	0.695082	0.154756	0.755026	0.2147	unreviewed	B5Z7R4_HELPG	Flagellar hook protein	flgE-2 HPG27_859	Helicobacter pylori (strain G27)	605	Evidence at protein level	SUBCELLULAR LOCATION: Bacterial flagellum basal body {ECO:0000256|RuleBase:RU362116}.		6790	0.004088	ELKKGISRDSVAIKI	NA	0.0703539	0.149833
B5Z7R4_341	B5Z7R4	341	0.776097	0.235772	0.697958	0.157632	unreviewed	B5Z7R4_HELPG	Flagellar hook protein	flgE-2 HPG27_859	Helicobacter pylori (strain G27)	605	Evidence at protein level	SUBCELLULAR LOCATION: Bacterial flagellum basal body {ECO:0000256|RuleBase:RU362116}.		6790	0.001439	LKKGISRDSVAIKIP	NA	0.0402593	0.111082
B5Z7R4_342	B5Z7R4	342	0.826623	0.286297	0.617164	0.0768384	unreviewed	B5Z7R4_HELPG	Flagellar hook protein	flgE-2 HPG27_859	Helicobacter pylori (strain G27)	605	Evidence at protein level	SUBCELLULAR LOCATION: Bacterial flagellum basal body {ECO:0000256|RuleBase:RU362116}.		6790	0.001344	KKGISRDSVAIKIPY	NA	0.0256183	0.0879559
B5Z7R4_343	B5Z7R4	343	0.46528	-0.0750453	0.514004	-0.0263215	unreviewed	B5Z7R4_HELPG	Flagellar hook protein	flgE-2 HPG27_859	Helicobacter pylori (strain G27)	605	Evidence at protein level	SUBCELLULAR LOCATION: Bacterial flagellum basal body {ECO:0000256|RuleBase:RU362116}.		6790	0.00288	KGISRDSVAIKIPYY	NA	0.20576	0.288753
B5Z7R4_344	B5Z7R4	344	0.322738	-0.217587	0.447705	-0.0926203	unreviewed	B5Z7R4_HELPG	Flagellar hook protein	flgE-2 HPG27_859	Helicobacter pylori (strain G27)	605	Evidence at protein level	SUBCELLULAR LOCATION: Bacterial flagellum basal body {ECO:0000256|RuleBase:RU362116}.		6790	0.00669	GISRDSVAIKIPYYS	NA	0.340099	0.41103
B5Z7R4_345	B5Z7R4	345	0.179282	-0.361044	0.345982	-0.194344	unreviewed	B5Z7R4_HELPG	Flagellar hook protein	flgE-2 HPG27_859	Helicobacter pylori (strain G27)	605	Evidence at protein level	SUBCELLULAR LOCATION: Bacterial flagellum basal body {ECO:0000256|RuleBase:RU362116}.		10947	0.009907	ISRDSVAIKIPYYST	NA	0.541981	0.589176
B5Z7R4_346	B5Z7R4	346	0.444603	-0.0957224	0.326886	-0.21344	unreviewed	B5Z7R4_HELPG	Flagellar hook protein	flgE-2 HPG27_859	Helicobacter pylori (strain G27)	605	Evidence at protein level	SUBCELLULAR LOCATION: Bacterial flagellum basal body {ECO:0000256|RuleBase:RU362116}.		10947	0.01603	SRDSVAIKIPYYSTE	NA	0.222686	0.30479
B5Z7R4_347	B5Z7R4	347	0.318007	-0.222319	0.311081	-0.229245	unreviewed	B5Z7R4_HELPG	Flagellar hook protein	flgE-2 HPG27_859	Helicobacter pylori (strain G27)	605	Evidence at protein level	SUBCELLULAR LOCATION: Bacterial flagellum basal body {ECO:0000256|RuleBase:RU362116}.		10948	0.005819	RDSVAIKIPYYSTEV	NA	0.345585	0.416106
B5Z7R4_348	B5Z7R4	348	0.369797	-0.170528	0.351982	-0.188344	unreviewed	B5Z7R4_HELPG	Flagellar hook protein	flgE-2 HPG27_859	Helicobacter pylori (strain G27)	605	Evidence at protein level	SUBCELLULAR LOCATION: Bacterial flagellum basal body {ECO:0000256|RuleBase:RU362116}.		3131	0.013348	DSVAIKIPYYSTEVD	NA	0.289917	0.365934
B5Z7R4_349	B5Z7R4	349	0.243716	-0.29661	0.426467	-0.113859	unreviewed	B5Z7R4_HELPG	Flagellar hook protein	flgE-2 HPG27_859	Helicobacter pylori (strain G27)	605	Evidence at protein level	SUBCELLULAR LOCATION: Bacterial flagellum basal body {ECO:0000256|RuleBase:RU362116}.		10948	0.016971	SVAIKIPYYSTEVDI	NA	0.44145	0.500477
B5Z7R4_35	B5Z7R4	35	0.718196	0.17787	0.662085	0.12176	unreviewed	B5Z7R4_HELPG	Flagellar hook protein	flgE-2 HPG27_859	Helicobacter pylori (strain G27)	605	Evidence at protein level	SUBCELLULAR LOCATION: Bacterial flagellum basal body {ECO:0000256|RuleBase:RU362116}.		10913	0.210083	RSNDPEFKTLFSSHL	NA	0.061119	0.137852
B5Z7R4_350	B5Z7R4	350	0.383786	-0.15654	0.547638	0.0073123	unreviewed	B5Z7R4_HELPG	Flagellar hook protein	flgE-2 HPG27_859	Helicobacter pylori (strain G27)	605	Evidence at protein level	SUBCELLULAR LOCATION: Bacterial flagellum basal body {ECO:0000256|RuleBase:RU362116}.		10948	0.019332	VAIKIPYYSTEVDIY	NA	0.276447	0.353782
B5Z7R4_351	B5Z7R4	351	0.817029	0.276703	0.657715	0.11739	unreviewed	B5Z7R4_HELPG	Flagellar hook protein	flgE-2 HPG27_859	Helicobacter pylori (strain G27)	605	Evidence at protein level	SUBCELLULAR LOCATION: Bacterial flagellum basal body {ECO:0000256|RuleBase:RU362116}.		10948	0.033651	AIKIPYYSTEVDIYD	NA	0.028103	0.0921526
B5Z7R4_352	B5Z7R4	352	0.923863	0.383537	0.799579	0.259254	unreviewed	B5Z7R4_HELPG	Flagellar hook protein	flgE-2 HPG27_859	Helicobacter pylori (strain G27)	605	Evidence at protein level	SUBCELLULAR LOCATION: Bacterial flagellum basal body {ECO:0000256|RuleBase:RU362116}.		10948	0.082425	IKIPYYSTEVDIYDK	NA	0.00717003	0.052805
B5Z7R4_353	B5Z7R4	353	0.920185	0.379859	0.909478	0.369153	unreviewed	B5Z7R4_HELPG	Flagellar hook protein	flgE-2 HPG27_859	Helicobacter pylori (strain G27)	605	Evidence at protein level	SUBCELLULAR LOCATION: Bacterial flagellum basal body {ECO:0000256|RuleBase:RU362116}.		10948	0.103349	KIPYYSTEVDIYDKA	NA	0.00765556	0.0544254
B5Z7R4_354	B5Z7R4	354	0.953035	0.412709	0.933007	0.392682	unreviewed	B5Z7R4_HELPG	Flagellar hook protein	flgE-2 HPG27_859	Helicobacter pylori (strain G27)	605	Evidence at protein level	SUBCELLULAR LOCATION: Bacterial flagellum basal body {ECO:0000256|RuleBase:RU362116}.		10948	0.09182	IPYYSTEVDIYDKAG	NA	0.00398389	0.0464041
B5Z7R4_355	B5Z7R4	355	0.933281	0.392955	0.945975	0.405649	unreviewed	B5Z7R4_HELPG	Flagellar hook protein	flgE-2 HPG27_859	Helicobacter pylori (strain G27)	605	Evidence at protein level	SUBCELLULAR LOCATION: Bacterial flagellum basal body {ECO:0000256|RuleBase:RU362116}.		10949	0.043214	PYYSTEVDIYDKAGD	NA	0.00601431	0.0500816
B5Z7R4_356	B5Z7R4	356	0.934675	0.394349	0.958997	0.418672	unreviewed	B5Z7R4_HELPG	Flagellar hook protein	flgE-2 HPG27_859	Helicobacter pylori (strain G27)	605	Evidence at protein level	SUBCELLULAR LOCATION: Bacterial flagellum basal body {ECO:0000256|RuleBase:RU362116}.		8057	0.033052	YYSTEVDIYDKAGDK	NA	0.00585358	0.0499531
B5Z7R4_357	B5Z7R4	357	0.9887	0.448374	0.962259	0.421933	unreviewed	B5Z7R4_HELPG	Flagellar hook protein	flgE-2 HPG27_859	Helicobacter pylori (strain G27)	605	Evidence at protein level	SUBCELLULAR LOCATION: Bacterial flagellum basal body {ECO:0000256|RuleBase:RU362116}.		8057	0.039684	YSTEVDIYDKAGDKY	NA	0.00152205	0.0462079
B5Z7R4_358	B5Z7R4	358	0.985297	0.444972	0.971015	0.430689	unreviewed	B5Z7R4_HELPG	Flagellar hook protein	flgE-2 HPG27_859	Helicobacter pylori (strain G27)	605	Evidence at protein level	SUBCELLULAR LOCATION: Bacterial flagellum basal body {ECO:0000256|RuleBase:RU362116}.		10949	0.020897	STEVDIYDKAGDKYL	NA	0.0016962	0.0462079
B5Z7R4_359	B5Z7R4	359	0.969342	0.429017	0.979185	0.438859	unreviewed	B5Z7R4_HELPG	Flagellar hook protein	flgE-2 HPG27_859	Helicobacter pylori (strain G27)	605	Evidence at protein level	SUBCELLULAR LOCATION: Bacterial flagellum basal body {ECO:0000256|RuleBase:RU362116}.		10949	0.006487	TEVDIYDKAGDKYLL	NA	0.00267833	0.0462079
B5Z7R4_36	B5Z7R4	36	0.692493	0.152167	0.541588	0.00126216	unreviewed	B5Z7R4_HELPG	Flagellar hook protein	flgE-2 HPG27_859	Helicobacter pylori (strain G27)	605	Evidence at protein level	SUBCELLULAR LOCATION: Bacterial flagellum basal body {ECO:0000256|RuleBase:RU362116}.		10913	0.900678	SNDPEFKTLFSSHLD	NA	0.0714325	0.151017
B5Z7R4_360	B5Z7R4	360	0.977061	0.436735	0.977464	0.437138	unreviewed	B5Z7R4_HELPG	Flagellar hook protein	flgE-2 HPG27_859	Helicobacter pylori (strain G27)	605	Evidence at protein level	SUBCELLULAR LOCATION: Bacterial flagellum basal body {ECO:0000256|RuleBase:RU362116}.		10949	0.011119	EVDIYDKAGDKYLLQ	NA	0.00216816	0.0462079
B5Z7R4_361	B5Z7R4	361	0.975523	0.435197	0.968926	0.428601	unreviewed	B5Z7R4_HELPG	Flagellar hook protein	flgE-2 HPG27_859	Helicobacter pylori (strain G27)	605	Evidence at protein level	SUBCELLULAR LOCATION: Bacterial flagellum basal body {ECO:0000256|RuleBase:RU362116}.		10949	0.01893	VDIYDKAGDKYLLQS	NA	0.0022643	0.0462079
B5Z7R4_362	B5Z7R4	362	0.980096	0.43977	0.943615	0.403289	unreviewed	B5Z7R4_HELPG	Flagellar hook protein	flgE-2 HPG27_859	Helicobacter pylori (strain G27)	605	Evidence at protein level	SUBCELLULAR LOCATION: Bacterial flagellum basal body {ECO:0000256|RuleBase:RU362116}.		6914	0.003475	DIYDKAGDKYLLQSE	NA	0.00198547	0.0462079
B5Z7R4_363	B5Z7R4	363	0.94261	0.402284	0.9197	0.379375	unreviewed	B5Z7R4_HELPG	Flagellar hook protein	flgE-2 HPG27_859	Helicobacter pylori (strain G27)	605	Evidence at protein level	SUBCELLULAR LOCATION: Bacterial flagellum basal body {ECO:0000256|RuleBase:RU362116}.		6914	0.003587	IYDKAGDKYLLQSEY	NA	0.0049909	0.0481321
B5Z7R4_364	B5Z7R4	364	0.842785	0.302459	0.864216	0.32389	unreviewed	B5Z7R4_HELPG	Flagellar hook protein	flgE-2 HPG27_859	Helicobacter pylori (strain G27)	605	Evidence at protein level	SUBCELLULAR LOCATION: Bacterial flagellum basal body {ECO:0000256|RuleBase:RU362116}.		6914	0.001772	YDKAGDKYLLQSEYY	NA	0.0217486	0.0812909
B5Z7R4_365	B5Z7R4	365	0.857488	0.317163	0.834936	0.29461	unreviewed	B5Z7R4_HELPG	Flagellar hook protein	flgE-2 HPG27_859	Helicobacter pylori (strain G27)	605	Evidence at protein level	SUBCELLULAR LOCATION: Bacterial flagellum basal body {ECO:0000256|RuleBase:RU362116}.		10950	0.017394	DKAGDKYLLQSEYYM	NA	0.0185512	0.0760902
B5Z7R4_366	B5Z7R4	366	0.698102	0.157776	0.792572	0.252246	unreviewed	B5Z7R4_HELPG	Flagellar hook protein	flgE-2 HPG27_859	Helicobacter pylori (strain G27)	605	Evidence at protein level	SUBCELLULAR LOCATION: Bacterial flagellum basal body {ECO:0000256|RuleBase:RU362116}.		10950	0.18122	KAGDKYLLQSEYYMT	NA	0.0691072	0.148138
B5Z7R4_367	B5Z7R4	367	0.833695	0.29337	0.804477	0.264151	unreviewed	B5Z7R4_HELPG	Flagellar hook protein	flgE-2 HPG27_859	Helicobacter pylori (strain G27)	605	Evidence at protein level	SUBCELLULAR LOCATION: Bacterial flagellum basal body {ECO:0000256|RuleBase:RU362116}.		10950	0.38813	AGDKYLLQSEYYMTN	NA	0.0238766	0.0851861
B5Z7R4_368	B5Z7R4	368	0.730789	0.190464	0.819193	0.278868	unreviewed	B5Z7R4_HELPG	Flagellar hook protein	flgE-2 HPG27_859	Helicobacter pylori (strain G27)	605	Evidence at protein level	SUBCELLULAR LOCATION: Bacterial flagellum basal body {ECO:0000256|RuleBase:RU362116}.		1672	0.482329	GDKYLLQSEYYMTNS	NA	0.0563335	0.1325
B5Z7R4_369	B5Z7R4	369	0.902309	0.361984	0.858864	0.318538	unreviewed	B5Z7R4_HELPG	Flagellar hook protein	flgE-2 HPG27_859	Helicobacter pylori (strain G27)	605	Evidence at protein level	SUBCELLULAR LOCATION: Bacterial flagellum basal body {ECO:0000256|RuleBase:RU362116}.		1672	0.592044	DKYLLQSEYYMTNSN	NA	0.0102862	0.0598226
B5Z7R4_37	B5Z7R4	37	0.181119	-0.359207	0.454547	-0.0857788	unreviewed	B5Z7R4_HELPG	Flagellar hook protein	flgE-2 HPG27_859	Helicobacter pylori (strain G27)	605	Evidence at protein level	SUBCELLULAR LOCATION: Bacterial flagellum basal body {ECO:0000256|RuleBase:RU362116}.		10913	0.974661	NDPEFKTLFSSHLDA	NA	0.538819	0.586325
B5Z7R4_370	B5Z7R4	370	0.93107	0.390745	0.880831	0.340505	unreviewed	B5Z7R4_HELPG	Flagellar hook protein	flgE-2 HPG27_859	Helicobacter pylori (strain G27)	605	Evidence at protein level	SUBCELLULAR LOCATION: Bacterial flagellum basal body {ECO:0000256|RuleBase:RU362116}.		1672	0.748331	KYLLQSEYYMTNSND	NA	0.00627444	0.0507221
B5Z7R4_371	B5Z7R4	371	0.896454	0.356128	0.927743	0.387418	unreviewed	B5Z7R4_HELPG	Flagellar hook protein	flgE-2 HPG27_859	Helicobacter pylori (strain G27)	605	Evidence at protein level	SUBCELLULAR LOCATION: Bacterial flagellum basal body {ECO:0000256|RuleBase:RU362116}.		1672	0.332816	YLLQSEYYMTNSNDP	NA	0.011241	0.0619598
B5Z7R4_372	B5Z7R4	372	0.943531	0.403205	0.94039	0.400065	unreviewed	B5Z7R4_HELPG	Flagellar hook protein	flgE-2 HPG27_859	Helicobacter pylori (strain G27)	605	Evidence at protein level	SUBCELLULAR LOCATION: Bacterial flagellum basal body {ECO:0000256|RuleBase:RU362116}.		1672	0.080678	LLQSEYYMTNSNDPT	NA	0.00489652	0.0480895
B5Z7R4_373	B5Z7R4	373	0.965353	0.425028	0.93968	0.399355	unreviewed	B5Z7R4_HELPG	Flagellar hook protein	flgE-2 HPG27_859	Helicobacter pylori (strain G27)	605	Evidence at protein level	SUBCELLULAR LOCATION: Bacterial flagellum basal body {ECO:0000256|RuleBase:RU362116}.		10951	0.02042	LQSEYYMTNSNDPTS	NA	0.00296812	0.0462079
B5Z7R4_374	B5Z7R4	374	0.965544	0.425218	0.895701	0.355375	unreviewed	B5Z7R4_HELPG	Flagellar hook protein	flgE-2 HPG27_859	Helicobacter pylori (strain G27)	605	Evidence at protein level	SUBCELLULAR LOCATION: Bacterial flagellum basal body {ECO:0000256|RuleBase:RU362116}.		10951	0.039128	QSEYYMTNSNDPTSS	NA	0.00295367	0.0462079
B5Z7R4_375	B5Z7R4	375	0.927521	0.387195	0.877433	0.337108	unreviewed	B5Z7R4_HELPG	Flagellar hook protein	flgE-2 HPG27_859	Helicobacter pylori (strain G27)	605	Evidence at protein level	SUBCELLULAR LOCATION: Bacterial flagellum basal body {ECO:0000256|RuleBase:RU362116}.		10951	0.031846	SEYYMTNSNDPTSSP	NA	0.00670601	0.0515265
B5Z7R4_376	B5Z7R4	376	0.676557	0.136231	0.870324	0.329998	unreviewed	B5Z7R4_HELPG	Flagellar hook protein	flgE-2 HPG27_859	Helicobacter pylori (strain G27)	605	Evidence at protein level	SUBCELLULAR LOCATION: Bacterial flagellum basal body {ECO:0000256|RuleBase:RU362116}.		10951	0.034315	EYYMTNSNDPTSSPT	NA	0.0782916	0.158721
B5Z7R4_377	B5Z7R4	377	0.852193	0.311867	0.869801	0.329475	unreviewed	B5Z7R4_HELPG	Flagellar hook protein	flgE-2 HPG27_859	Helicobacter pylori (strain G27)	605	Evidence at protein level	SUBCELLULAR LOCATION: Bacterial flagellum basal body {ECO:0000256|RuleBase:RU362116}.		10951	0.00942	YYMTNSNDPTSSPTS	NA	0.0196703	0.0776691
B5Z7R4_378	B5Z7R4	378	0.929806	0.38948	0.84369	0.303364	unreviewed	B5Z7R4_HELPG	Flagellar hook protein	flgE-2 HPG27_859	Helicobacter pylori (strain G27)	605	Evidence at protein level	SUBCELLULAR LOCATION: Bacterial flagellum basal body {ECO:0000256|RuleBase:RU362116}.		10951	0.001837	YMTNSNDPTSSPTSK	NA	0.006426	0.0510366
B5Z7R4_379	B5Z7R4	379	0.962928	0.422602	0.881602	0.341276	unreviewed	B5Z7R4_HELPG	Flagellar hook protein	flgE-2 HPG27_859	Helicobacter pylori (strain G27)	605	Evidence at protein level	SUBCELLULAR LOCATION: Bacterial flagellum basal body {ECO:0000256|RuleBase:RU362116}.		10951	0.00012	MTNSNDPTSSPTSKR	NA	0.00315369	0.0462079
B5Z7R4_38	B5Z7R4	38	0.289498	-0.250827	0.407448	-0.132878	unreviewed	B5Z7R4_HELPG	Flagellar hook protein	flgE-2 HPG27_859	Helicobacter pylori (strain G27)	605	Evidence at protein level	SUBCELLULAR LOCATION: Bacterial flagellum basal body {ECO:0000256|RuleBase:RU362116}.		10913	0.960551	DPEFKTLFSSHLDAL	NA	0.380311	0.446118
B5Z7R4_380	B5Z7R4	380	0.796964	0.256638	0.866517	0.326192	unreviewed	B5Z7R4_HELPG	Flagellar hook protein	flgE-2 HPG27_859	Helicobacter pylori (strain G27)	605	Evidence at protein level	SUBCELLULAR LOCATION: Bacterial flagellum basal body {ECO:0000256|RuleBase:RU362116}.		10951	0.000172	TNSNDPTSSPTSKRK	NA	0.0337458	0.1014
B5Z7R4_381	B5Z7R4	381	0.86612	0.325794	0.842127	0.301801	unreviewed	B5Z7R4_HELPG	Flagellar hook protein	flgE-2 HPG27_859	Helicobacter pylori (strain G27)	605	Evidence at protein level	SUBCELLULAR LOCATION: Bacterial flagellum basal body {ECO:0000256|RuleBase:RU362116}.		10952	7.2e-05	NSNDPTSSPTSKRKN	NA	0.0167956	0.0729069
B5Z7R4_382	B5Z7R4	382	0.776768	0.236443	0.838517	0.298191	unreviewed	B5Z7R4_HELPG	Flagellar hook protein	flgE-2 HPG27_859	Helicobacter pylori (strain G27)	605	Evidence at protein level	SUBCELLULAR LOCATION: Bacterial flagellum basal body {ECO:0000256|RuleBase:RU362116}.		10952	6.2e-05	SNDPTSSPTSKRKNQ	NA	0.0400388	0.110965
B5Z7R4_383	B5Z7R4	383	0.807853	0.267527	0.862615	0.32229	unreviewed	B5Z7R4_HELPG	Flagellar hook protein	flgE-2 HPG27_859	Helicobacter pylori (strain G27)	605	Evidence at protein level	SUBCELLULAR LOCATION: Bacterial flagellum basal body {ECO:0000256|RuleBase:RU362116}.		10952	1.5e-05	NDPTSSPTSKRKNQT	NA	0.0306094	0.096461
B5Z7R4_384	B5Z7R4	384	0.944878	0.404552	0.854522	0.314196	unreviewed	B5Z7R4_HELPG	Flagellar hook protein	flgE-2 HPG27_859	Helicobacter pylori (strain G27)	605	Evidence at protein level	SUBCELLULAR LOCATION: Bacterial flagellum basal body {ECO:0000256|RuleBase:RU362116}.		10952	4e-06	DPTSSPTSKRKNQTW	NA	0.00475966	0.0475252
B5Z7R4_385	B5Z7R4	385	0.917458	0.377132	0.848747	0.308421	unreviewed	B5Z7R4_HELPG	Flagellar hook protein	flgE-2 HPG27_859	Helicobacter pylori (strain G27)	605	Evidence at protein level	SUBCELLULAR LOCATION: Bacterial flagellum basal body {ECO:0000256|RuleBase:RU362116}.		10952	1e-05	PTSSPTSKRKNQTWE	NA	0.00802822	0.0553562
B5Z7R4_386	B5Z7R4	386	0.825651	0.285326	0.879784	0.339458	unreviewed	B5Z7R4_HELPG	Flagellar hook protein	flgE-2 HPG27_859	Helicobacter pylori (strain G27)	605	Evidence at protein level	SUBCELLULAR LOCATION: Bacterial flagellum basal body {ECO:0000256|RuleBase:RU362116}.		10952	2.5e-05	TSSPTSKRKNQTWEV	NA	0.0258639	0.0883859
B5Z7R4_387	B5Z7R4	387	0.747893	0.207567	0.889974	0.349649	unreviewed	B5Z7R4_HELPG	Flagellar hook protein	flgE-2 HPG27_859	Helicobacter pylori (strain G27)	605	Evidence at protein level	SUBCELLULAR LOCATION: Bacterial flagellum basal body {ECO:0000256|RuleBase:RU362116}.		10952	0.000141	SSPTSKRKNQTWEVK	NA	0.0500365	0.124307
B5Z7R4_388	B5Z7R4	388	0.96304	0.422715	0.90309	0.362764	unreviewed	B5Z7R4_HELPG	Flagellar hook protein	flgE-2 HPG27_859	Helicobacter pylori (strain G27)	605	Evidence at protein level	SUBCELLULAR LOCATION: Bacterial flagellum basal body {ECO:0000256|RuleBase:RU362116}.		10952	0.000594	SPTSKRKNQTWEVKS	NA	0.00314481	0.0462079
B5Z7R4_389	B5Z7R4	389	0.995829	0.455503	0.931179	0.390853	unreviewed	B5Z7R4_HELPG	Flagellar hook protein	flgE-2 HPG27_859	Helicobacter pylori (strain G27)	605	Evidence at protein level	SUBCELLULAR LOCATION: Bacterial flagellum basal body {ECO:0000256|RuleBase:RU362116}.		10953	0.058893	PTSKRKNQTWEVKSY	NA	0.00119491	0.0462079
B5Z7R4_39	B5Z7R4	39	0.391428	-0.148898	0.374162	-0.166164	unreviewed	B5Z7R4_HELPG	Flagellar hook protein	flgE-2 HPG27_859	Helicobacter pylori (strain G27)	605	Evidence at protein level	SUBCELLULAR LOCATION: Bacterial flagellum basal body {ECO:0000256|RuleBase:RU362116}.		3305	0.686728	PEFKTLFSSHLDALN	NA	0.269301	0.346898
B5Z7R4_390	B5Z7R4	390	0.983035	0.44271	0.934336	0.39401	unreviewed	B5Z7R4_HELPG	Flagellar hook protein	flgE-2 HPG27_859	Helicobacter pylori (strain G27)	605	Evidence at protein level	SUBCELLULAR LOCATION: Bacterial flagellum basal body {ECO:0000256|RuleBase:RU362116}.		4172	0.114082	TSKRKNQTWEVKSYI	NA	0.00181869	0.0462079
B5Z7R4_391	B5Z7R4	391	0.966098	0.425772	0.925283	0.384957	unreviewed	B5Z7R4_HELPG	Flagellar hook protein	flgE-2 HPG27_859	Helicobacter pylori (strain G27)	605	Evidence at protein level	SUBCELLULAR LOCATION: Bacterial flagellum basal body {ECO:0000256|RuleBase:RU362116}.		10953	0.135749	SKRKNQTWEVKSYIV	NA	0.00291252	0.0462079
B5Z7R4_392	B5Z7R4	392	0.763675	0.22335	0.864905	0.32458	unreviewed	B5Z7R4_HELPG	Flagellar hook protein	flgE-2 HPG27_859	Helicobacter pylori (strain G27)	605	Evidence at protein level	SUBCELLULAR LOCATION: Bacterial flagellum basal body {ECO:0000256|RuleBase:RU362116}.		10953	0.204803	KRKNQTWEVKSYIVD	NA	0.0444479	0.117349
B5Z7R4_393	B5Z7R4	393	0.917777	0.377452	0.806084	0.265759	unreviewed	B5Z7R4_HELPG	Flagellar hook protein	flgE-2 HPG27_859	Helicobacter pylori (strain G27)	605	Evidence at protein level	SUBCELLULAR LOCATION: Bacterial flagellum basal body {ECO:0000256|RuleBase:RU362116}.		10953	0.100625	RKNQTWEVKSYIVDP	NA	0.00798387	0.0552256
B5Z7R4_394	B5Z7R4	394	0.693941	0.153615	0.739188	0.198862	unreviewed	B5Z7R4_HELPG	Flagellar hook protein	flgE-2 HPG27_859	Helicobacter pylori (strain G27)	605	Evidence at protein level	SUBCELLULAR LOCATION: Bacterial flagellum basal body {ECO:0000256|RuleBase:RU362116}.		10953	0.265459	KNQTWEVKSYIVDPK	NA	0.070827	0.150371
B5Z7R4_395	B5Z7R4	395	0.688931	0.148605	0.733194	0.192869	unreviewed	B5Z7R4_HELPG	Flagellar hook protein	flgE-2 HPG27_859	Helicobacter pylori (strain G27)	605	Evidence at protein level	SUBCELLULAR LOCATION: Bacterial flagellum basal body {ECO:0000256|RuleBase:RU362116}.		10953	0.374671	NQTWEVKSYIVDPKN	NA	0.0729324	0.152631
B5Z7R4_396	B5Z7R4	396	0.631615	0.0912889	0.681762	0.141437	unreviewed	B5Z7R4_HELPG	Flagellar hook protein	flgE-2 HPG27_859	Helicobacter pylori (strain G27)	605	Evidence at protein level	SUBCELLULAR LOCATION: Bacterial flagellum basal body {ECO:0000256|RuleBase:RU362116}.		10953	0.133988	QTWEVKSYIVDPKNK	NA	0.09938	0.180406
B5Z7R4_397	B5Z7R4	397	0.733709	0.193383	0.710108	0.169782	unreviewed	B5Z7R4_HELPG	Flagellar hook protein	flgE-2 HPG27_859	Helicobacter pylori (strain G27)	605	Evidence at protein level	SUBCELLULAR LOCATION: Bacterial flagellum basal body {ECO:0000256|RuleBase:RU362116}.		10954	0.113616	TWEVKSYIVDPKNKT	NA	0.0552429	0.130886
B5Z7R4_398	B5Z7R4	398	0.660616	0.120291	0.724357	0.184031	unreviewed	B5Z7R4_HELPG	Flagellar hook protein	flgE-2 HPG27_859	Helicobacter pylori (strain G27)	605	Evidence at protein level	SUBCELLULAR LOCATION: Bacterial flagellum basal body {ECO:0000256|RuleBase:RU362116}.		10954	0.121205	WEVKSYIVDPKNKTP	NA	0.0855108	0.166326
B5Z7R4_399	B5Z7R4	399	0.835667	0.295342	0.789961	0.249636	unreviewed	B5Z7R4_HELPG	Flagellar hook protein	flgE-2 HPG27_859	Helicobacter pylori (strain G27)	605	Evidence at protein level	SUBCELLULAR LOCATION: Bacterial flagellum basal body {ECO:0000256|RuleBase:RU362116}.		1043	0.112942	EVKSYIVDPKNKTPI	NA	0.0234041	0.0843197
B5Z7R4_4	B5Z7R4	4	0.158124	-0.382202	0.674752	0.134427	unreviewed	B5Z7R4_HELPG	Flagellar hook protein	flgE-2 HPG27_859	Helicobacter pylori (strain G27)	605	Evidence at protein level	SUBCELLULAR LOCATION: Bacterial flagellum basal body {ECO:0000256|RuleBase:RU362116}.		10910	0.010518	TLLNAYSGIKTHQFG	NA	0.580016	0.62233
B5Z7R4_40	B5Z7R4	40	0.482701	-0.057625	0.470736	-0.0695895	unreviewed	B5Z7R4_HELPG	Flagellar hook protein	flgE-2 HPG27_859	Helicobacter pylori (strain G27)	605	Evidence at protein level	SUBCELLULAR LOCATION: Bacterial flagellum basal body {ECO:0000256|RuleBase:RU362116}.		7290	0.080903	EFKTLFSSHLDALNA	NA	0.192043	0.275742
B5Z7R4_400	B5Z7R4	400	0.760176	0.219851	0.824194	0.283868	unreviewed	B5Z7R4_HELPG	Flagellar hook protein	flgE-2 HPG27_859	Helicobacter pylori (strain G27)	605	Evidence at protein level	SUBCELLULAR LOCATION: Bacterial flagellum basal body {ECO:0000256|RuleBase:RU362116}.		10954	0.153564	VKSYIVDPKNKTPIN	NA	0.0456635	0.119051
B5Z7R4_401	B5Z7R4	401	0.959637	0.419311	0.882929	0.342603	unreviewed	B5Z7R4_HELPG	Flagellar hook protein	flgE-2 HPG27_859	Helicobacter pylori (strain G27)	605	Evidence at protein level	SUBCELLULAR LOCATION: Bacterial flagellum basal body {ECO:0000256|RuleBase:RU362116}.		10954	0.056874	KSYIVDPKNKTPIND	NA	0.00341682	0.0462079
B5Z7R4_402	B5Z7R4	402	0.904871	0.364546	0.914491	0.374166	unreviewed	B5Z7R4_HELPG	Flagellar hook protein	flgE-2 HPG27_859	Helicobacter pylori (strain G27)	605	Evidence at protein level	SUBCELLULAR LOCATION: Bacterial flagellum basal body {ECO:0000256|RuleBase:RU362116}.		10954	0.005455	SYIVDPKNKTPINDP	NA	0.00988249	0.0588038
B5Z7R4_403	B5Z7R4	403	0.954294	0.413968	0.95968	0.419355	unreviewed	B5Z7R4_HELPG	Flagellar hook protein	flgE-2 HPG27_859	Helicobacter pylori (strain G27)	605	Evidence at protein level	SUBCELLULAR LOCATION: Bacterial flagellum basal body {ECO:0000256|RuleBase:RU362116}.		10954	9.2e-05	YIVDPKNKTPINDPT	NA	0.00387124	0.0462079
B5Z7R4_404	B5Z7R4	404	0.993479	0.453153	0.94644	0.406114	unreviewed	B5Z7R4_HELPG	Flagellar hook protein	flgE-2 HPG27_859	Helicobacter pylori (strain G27)	605	Evidence at protein level	SUBCELLULAR LOCATION: Bacterial flagellum basal body {ECO:0000256|RuleBase:RU362116}.		10954	0.00837	IVDPKNKTPINDPTW	NA	0.0012972	0.0462079
B5Z7R4_405	B5Z7R4	405	0.986121	0.445796	0.892082	0.351757	unreviewed	B5Z7R4_HELPG	Flagellar hook protein	flgE-2 HPG27_859	Helicobacter pylori (strain G27)	605	Evidence at protein level	SUBCELLULAR LOCATION: Bacterial flagellum basal body {ECO:0000256|RuleBase:RU362116}.		10955	0.028748	VDPKNKTPINDPTWE	NA	0.00165303	0.0462079
B5Z7R4_406	B5Z7R4	406	0.893434	0.353109	0.888009	0.347683	unreviewed	B5Z7R4_HELPG	Flagellar hook protein	flgE-2 HPG27_859	Helicobacter pylori (strain G27)	605	Evidence at protein level	SUBCELLULAR LOCATION: Bacterial flagellum basal body {ECO:0000256|RuleBase:RU362116}.		10955	0.035047	DPKNKTPINDPTWEI	NA	0.0117496	0.0627936
B5Z7R4_407	B5Z7R4	407	0.633083	0.0927578	0.794826	0.254501	unreviewed	B5Z7R4_HELPG	Flagellar hook protein	flgE-2 HPG27_859	Helicobacter pylori (strain G27)	605	Evidence at protein level	SUBCELLULAR LOCATION: Bacterial flagellum basal body {ECO:0000256|RuleBase:RU362116}.		10955	0.035666	PKNKTPINDPTWEIV	NA	0.0986569	0.17983
B5Z7R4_408	B5Z7R4	408	0.933928	0.393602	0.761088	0.220763	unreviewed	B5Z7R4_HELPG	Flagellar hook protein	flgE-2 HPG27_859	Helicobacter pylori (strain G27)	605	Evidence at protein level	SUBCELLULAR LOCATION: Bacterial flagellum basal body {ECO:0000256|RuleBase:RU362116}.		10955	0.01137	KNKTPINDPTWEIVG	NA	0.00593974	0.0500816
B5Z7R4_409	B5Z7R4	409	0.527565	-0.0127602	0.779726	0.2394	unreviewed	B5Z7R4_HELPG	Flagellar hook protein	flgE-2 HPG27_859	Helicobacter pylori (strain G27)	605	Evidence at protein level	SUBCELLULAR LOCATION: Bacterial flagellum basal body {ECO:0000256|RuleBase:RU362116}.		10955	0.014288	NKTPINDPTWEIVGF	NA	0.159544	0.243848
B5Z7R4_41	B5Z7R4	41	0.526064	-0.0142616	0.58528	0.0449543	unreviewed	B5Z7R4_HELPG	Flagellar hook protein	flgE-2 HPG27_859	Helicobacter pylori (strain G27)	605	Evidence at protein level	SUBCELLULAR LOCATION: Bacterial flagellum basal body {ECO:0000256|RuleBase:RU362116}.		5996	0.039635	FKTLFSSHLDALNAK	NA	0.160566	0.244545
B5Z7R4_410	B5Z7R4	410	0.817432	0.277106	0.838657	0.298332	unreviewed	B5Z7R4_HELPG	Flagellar hook protein	flgE-2 HPG27_859	Helicobacter pylori (strain G27)	605	Evidence at protein level	SUBCELLULAR LOCATION: Bacterial flagellum basal body {ECO:0000256|RuleBase:RU362116}.		10955	0.035362	KTPINDPTWEIVGFD	NA	0.0279963	0.0919533
B5Z7R4_411	B5Z7R4	411	0.98662	0.446294	0.79465	0.254324	unreviewed	B5Z7R4_HELPG	Flagellar hook protein	flgE-2 HPG27_859	Helicobacter pylori (strain G27)	605	Evidence at protein level	SUBCELLULAR LOCATION: Bacterial flagellum basal body {ECO:0000256|RuleBase:RU362116}.		10955	0.011813	TPINDPTWEIVGFDS	NA	0.00162693	0.0462079
B5Z7R4_412	B5Z7R4	412	0.927743	0.387417	0.832175	0.291849	unreviewed	B5Z7R4_HELPG	Flagellar hook protein	flgE-2 HPG27_859	Helicobacter pylori (strain G27)	605	Evidence at protein level	SUBCELLULAR LOCATION: Bacterial flagellum basal body {ECO:0000256|RuleBase:RU362116}.		10955	0.044554	PINDPTWEIVGFDSA	NA	0.00667816	0.0515265
B5Z7R4_413	B5Z7R4	413	0.713888	0.173563	0.806291	0.265965	unreviewed	B5Z7R4_HELPG	Flagellar hook protein	flgE-2 HPG27_859	Helicobacter pylori (strain G27)	605	Evidence at protein level	SUBCELLULAR LOCATION: Bacterial flagellum basal body {ECO:0000256|RuleBase:RU362116}.		10956	0.103932	INDPTWEIVGFDSAT	NA	0.0627912	0.140279
B5Z7R4_414	B5Z7R4	414	0.715192	0.174866	0.737346	0.19702	unreviewed	B5Z7R4_HELPG	Flagellar hook protein	flgE-2 HPG27_859	Helicobacter pylori (strain G27)	605	Evidence at protein level	SUBCELLULAR LOCATION: Bacterial flagellum basal body {ECO:0000256|RuleBase:RU362116}.		10956	0.169113	NDPTWEIVGFDSATH	NA	0.0622824	0.139582
B5Z7R4_415	B5Z7R4	415	0.688012	0.147686	0.668275	0.127949	unreviewed	B5Z7R4_HELPG	Flagellar hook protein	flgE-2 HPG27_859	Helicobacter pylori (strain G27)	605	Evidence at protein level	SUBCELLULAR LOCATION: Bacterial flagellum basal body {ECO:0000256|RuleBase:RU362116}.		10956	0.26744	DPTWEIVGFDSATHK	NA	0.0733232	0.153154
B5Z7R4_416	B5Z7R4	416	0.641893	0.101567	0.594963	0.0546374	unreviewed	B5Z7R4_HELPG	Flagellar hook protein	flgE-2 HPG27_859	Helicobacter pylori (strain G27)	605	Evidence at protein level	SUBCELLULAR LOCATION: Bacterial flagellum basal body {ECO:0000256|RuleBase:RU362116}.		10956	0.07391	PTWEIVGFDSATHKM	NA	0.094367	0.175211
B5Z7R4_417	B5Z7R4	417	0.58239	0.0420646	0.598805	0.0584797	unreviewed	B5Z7R4_HELPG	Flagellar hook protein	flgE-2 HPG27_859	Helicobacter pylori (strain G27)	605	Evidence at protein level	SUBCELLULAR LOCATION: Bacterial flagellum basal body {ECO:0000256|RuleBase:RU362116}.		10956	0.094468	TWEIVGFDSATHKMK	NA	0.125313	0.208221
B5Z7R4_418	B5Z7R4	418	0.347328	-0.192997	0.538051	-0.0022746	unreviewed	B5Z7R4_HELPG	Flagellar hook protein	flgE-2 HPG27_859	Helicobacter pylori (strain G27)	605	Evidence at protein level	SUBCELLULAR LOCATION: Bacterial flagellum basal body {ECO:0000256|RuleBase:RU362116}.		10956	0.034504	WEIVGFDSATHKMKS	NA	0.312878	0.386441
B5Z7R4_419	B5Z7R4	419	0.734403	0.194078	0.527121	-0.0132048	unreviewed	B5Z7R4_HELPG	Flagellar hook protein	flgE-2 HPG27_859	Helicobacter pylori (strain G27)	605	Evidence at protein level	SUBCELLULAR LOCATION: Bacterial flagellum basal body {ECO:0000256|RuleBase:RU362116}.		10956	0.010132	EIVGFDSATHKMKSA	NA	0.0549844	0.130687
B5Z7R4_42	B5Z7R4	42	0.66399	0.123664	0.668866	0.12854	unreviewed	B5Z7R4_HELPG	Flagellar hook protein	flgE-2 HPG27_859	Helicobacter pylori (strain G27)	605	Evidence at protein level	SUBCELLULAR LOCATION: Bacterial flagellum basal body {ECO:0000256|RuleBase:RU362116}.		6551	0.048934	KTLFSSHLDALNAKS	NA	0.0839564	0.164856
B5Z7R4_420	B5Z7R4	420	0.38424	-0.156085	0.559041	0.0187152	unreviewed	B5Z7R4_HELPG	Flagellar hook protein	flgE-2 HPG27_859	Helicobacter pylori (strain G27)	605	Evidence at protein level	SUBCELLULAR LOCATION: Bacterial flagellum basal body {ECO:0000256|RuleBase:RU362116}.		10956	0.002913	IVGFDSATHKMKSAP	NA	0.276018	0.353307
B5Z7R4_421	B5Z7R4	421	0.587242	0.0469163	0.660397	0.120071	unreviewed	B5Z7R4_HELPG	Flagellar hook protein	flgE-2 HPG27_859	Helicobacter pylori (strain G27)	605	Evidence at protein level	SUBCELLULAR LOCATION: Bacterial flagellum basal body {ECO:0000256|RuleBase:RU362116}.		10957	0.001028	VGFDSATHKMKSAPM	NA	0.122581	0.205452
B5Z7R4_422	B5Z7R4	422	0.74199	0.201665	0.679175	0.138849	unreviewed	B5Z7R4_HELPG	Flagellar hook protein	flgE-2 HPG27_859	Helicobacter pylori (strain G27)	605	Evidence at protein level	SUBCELLULAR LOCATION: Bacterial flagellum basal body {ECO:0000256|RuleBase:RU362116}.		10957	0.003168	GFDSATHKMKSAPMT	NA	0.0521848	0.126906
B5Z7R4_423	B5Z7R4	423	0.854109	0.313784	0.752825	0.212499	unreviewed	B5Z7R4_HELPG	Flagellar hook protein	flgE-2 HPG27_859	Helicobacter pylori (strain G27)	605	Evidence at protein level	SUBCELLULAR LOCATION: Bacterial flagellum basal body {ECO:0000256|RuleBase:RU362116}.		1072	0.005868	FDSATHKMKSAPMTL	NA	0.0192617	0.0771288
B5Z7R4_424	B5Z7R4	424	0.828294	0.287968	0.713448	0.173122	unreviewed	B5Z7R4_HELPG	Flagellar hook protein	flgE-2 HPG27_859	Helicobacter pylori (strain G27)	605	Evidence at protein level	SUBCELLULAR LOCATION: Bacterial flagellum basal body {ECO:0000256|RuleBase:RU362116}.		10957	0.016025	DSATHKMKSAPMTLD	NA	0.0252	0.0872386
B5Z7R4_425	B5Z7R4	425	0.752489	0.212163	0.641517	0.101191	unreviewed	B5Z7R4_HELPG	Flagellar hook protein	flgE-2 HPG27_859	Helicobacter pylori (strain G27)	605	Evidence at protein level	SUBCELLULAR LOCATION: Bacterial flagellum basal body {ECO:0000256|RuleBase:RU362116}.		10957	0.00372	SATHKMKSAPMTLDF	NA	0.0483838	0.122671
B5Z7R4_426	B5Z7R4	426	0.390358	-0.149968	0.586059	0.0457335	unreviewed	B5Z7R4_HELPG	Flagellar hook protein	flgE-2 HPG27_859	Helicobacter pylori (strain G27)	605	Evidence at protein level	SUBCELLULAR LOCATION: Bacterial flagellum basal body {ECO:0000256|RuleBase:RU362116}.		10957	0.014982	ATHKMKSAPMTLDFK	NA	0.270295	0.347842
B5Z7R4_427	B5Z7R4	427	0.382335	-0.157991	0.571127	0.030801	unreviewed	B5Z7R4_HELPG	Flagellar hook protein	flgE-2 HPG27_859	Helicobacter pylori (strain G27)	605	Evidence at protein level	SUBCELLULAR LOCATION: Bacterial flagellum basal body {ECO:0000256|RuleBase:RU362116}.		10957	0.023747	THKMKSAPMTLDFKG	NA	0.277819	0.354965
B5Z7R4_428	B5Z7R4	428	0.576821	0.0364952	0.567155	0.0268293	unreviewed	B5Z7R4_HELPG	Flagellar hook protein	flgE-2 HPG27_859	Helicobacter pylori (strain G27)	605	Evidence at protein level	SUBCELLULAR LOCATION: Bacterial flagellum basal body {ECO:0000256|RuleBase:RU362116}.		10957	0.004653	HKMKSAPMTLDFKGN	NA	0.128506	0.211677
B5Z7R4_429	B5Z7R4	429	0.753631	0.213305	0.642938	0.102612	unreviewed	B5Z7R4_HELPG	Flagellar hook protein	flgE-2 HPG27_859	Helicobacter pylori (strain G27)	605	Evidence at protein level	SUBCELLULAR LOCATION: Bacterial flagellum basal body {ECO:0000256|RuleBase:RU362116}.		10958	0.00065	KMKSAPMTLDFKGNK	NA	0.047976	0.122176
B5Z7R4_43	B5Z7R4	43	0.862217	0.321892	0.756134	0.215808	unreviewed	B5Z7R4_HELPG	Flagellar hook protein	flgE-2 HPG27_859	Helicobacter pylori (strain G27)	605	Evidence at protein level	SUBCELLULAR LOCATION: Bacterial flagellum basal body {ECO:0000256|RuleBase:RU362116}.		6551	0.106946	TLFSSHLDALNAKSV	NA	0.0175792	0.074303
B5Z7R4_430	B5Z7R4	430	0.73263	0.192305	0.719125	0.1788	unreviewed	B5Z7R4_HELPG	Flagellar hook protein	flgE-2 HPG27_859	Helicobacter pylori (strain G27)	605	Evidence at protein level	SUBCELLULAR LOCATION: Bacterial flagellum basal body {ECO:0000256|RuleBase:RU362116}.		10958	0.006293	MKSAPMTLDFKGNKL	NA	0.0556451	0.131475
B5Z7R4_431	B5Z7R4	431	0.769271	0.228946	0.775347	0.235021	unreviewed	B5Z7R4_HELPG	Flagellar hook protein	flgE-2 HPG27_859	Helicobacter pylori (strain G27)	605	Evidence at protein level	SUBCELLULAR LOCATION: Bacterial flagellum basal body {ECO:0000256|RuleBase:RU362116}.		10958	0.013945	KSAPMTLDFKGNKLT	NA	0.042534	0.114663
B5Z7R4_432	B5Z7R4	432	0.763273	0.222948	0.712565	0.17224	unreviewed	B5Z7R4_HELPG	Flagellar hook protein	flgE-2 HPG27_859	Helicobacter pylori (strain G27)	605	Evidence at protein level	SUBCELLULAR LOCATION: Bacterial flagellum basal body {ECO:0000256|RuleBase:RU362116}.		10958	0.01675	SAPMTLDFKGNKLTY	NA	0.0445868	0.117524
B5Z7R4_433	B5Z7R4	433	0.857927	0.317602	0.61191	0.0715839	unreviewed	B5Z7R4_HELPG	Flagellar hook protein	flgE-2 HPG27_859	Helicobacter pylori (strain G27)	605	Evidence at protein level	SUBCELLULAR LOCATION: Bacterial flagellum basal body {ECO:0000256|RuleBase:RU362116}.		10958	0.020257	APMTLDFKGNKLTYS	NA	0.0184601	0.0759466
B5Z7R4_434	B5Z7R4	434	0.439725	-0.100601	0.597896	0.0575708	unreviewed	B5Z7R4_HELPG	Flagellar hook protein	flgE-2 HPG27_859	Helicobacter pylori (strain G27)	605	Evidence at protein level	SUBCELLULAR LOCATION: Bacterial flagellum basal body {ECO:0000256|RuleBase:RU362116}.		2501	0.005887	PMTLDFKGNKLTYSL	NA	0.226769	0.308158
B5Z7R4_435	B5Z7R4	435	0.229351	-0.310974	0.597174	0.0568485	unreviewed	B5Z7R4_HELPG	Flagellar hook protein	flgE-2 HPG27_859	Helicobacter pylori (strain G27)	605	Evidence at protein level	SUBCELLULAR LOCATION: Bacterial flagellum basal body {ECO:0000256|RuleBase:RU362116}.		2501	0.003588	MTLDFKGNKLTYSLD	NA	0.462173	0.518375
B5Z7R4_436	B5Z7R4	436	0.699205	0.15888	0.587356	0.0470302	unreviewed	B5Z7R4_HELPG	Flagellar hook protein	flgE-2 HPG27_859	Helicobacter pylori (strain G27)	605	Evidence at protein level	SUBCELLULAR LOCATION: Bacterial flagellum basal body {ECO:0000256|RuleBase:RU362116}.		2501	0.009493	TLDFKGNKLTYSLDK	NA	0.0686551	0.147512
B5Z7R4_437	B5Z7R4	437	0.759662	0.219336	0.632619	0.0922934	unreviewed	B5Z7R4_HELPG	Flagellar hook protein	flgE-2 HPG27_859	Helicobacter pylori (strain G27)	605	Evidence at protein level	SUBCELLULAR LOCATION: Bacterial flagellum basal body {ECO:0000256|RuleBase:RU362116}.		2501	0.001491	LDFKGNKLTYSLDKS	NA	0.045844	0.119253
B5Z7R4_438	B5Z7R4	438	0.808836	0.26851	0.747383	0.207058	unreviewed	B5Z7R4_HELPG	Flagellar hook protein	flgE-2 HPG27_859	Helicobacter pylori (strain G27)	605	Evidence at protein level	SUBCELLULAR LOCATION: Bacterial flagellum basal body {ECO:0000256|RuleBase:RU362116}.		6538	0.010511	DFKGNKLTYSLDKSE	NA	0.0303354	0.0959624
B5Z7R4_439	B5Z7R4	439	0.666041	0.125715	0.764286	0.22396	unreviewed	B5Z7R4_HELPG	Flagellar hook protein	flgE-2 HPG27_859	Helicobacter pylori (strain G27)	605	Evidence at protein level	SUBCELLULAR LOCATION: Bacterial flagellum basal body {ECO:0000256|RuleBase:RU362116}.		6538	0.052532	FKGNKLTYSLDKSEN	NA	0.0830174	0.164028
B5Z7R4_44	B5Z7R4	44	0.809358	0.269032	0.825282	0.284956	unreviewed	B5Z7R4_HELPG	Flagellar hook protein	flgE-2 HPG27_859	Helicobacter pylori (strain G27)	605	Evidence at protein level	SUBCELLULAR LOCATION: Bacterial flagellum basal body {ECO:0000256|RuleBase:RU362116}.		6551	0.668202	LFSSHLDALNAKSVV	NA	0.0301897	0.0956926
B5Z7R4_440	B5Z7R4	440	0.803173	0.262847	0.744574	0.204249	unreviewed	B5Z7R4_HELPG	Flagellar hook protein	flgE-2 HPG27_859	Helicobacter pylori (strain G27)	605	Evidence at protein level	SUBCELLULAR LOCATION: Bacterial flagellum basal body {ECO:0000256|RuleBase:RU362116}.		10959	0.082898	KGNKLTYSLDKSENH	NA	0.0319358	0.0985655
B5Z7R4_441	B5Z7R4	441	0.783719	0.243393	0.699181	0.158855	unreviewed	B5Z7R4_HELPG	Flagellar hook protein	flgE-2 HPG27_859	Helicobacter pylori (strain G27)	605	Evidence at protein level	SUBCELLULAR LOCATION: Bacterial flagellum basal body {ECO:0000256|RuleBase:RU362116}.		10959	0.108888	GNKLTYSLDKSENHD	NA	0.0378013	0.107649
B5Z7R4_442	B5Z7R4	442	0.661103	0.120777	0.712592	0.172266	unreviewed	B5Z7R4_HELPG	Flagellar hook protein	flgE-2 HPG27_859	Helicobacter pylori (strain G27)	605	Evidence at protein level	SUBCELLULAR LOCATION: Bacterial flagellum basal body {ECO:0000256|RuleBase:RU362116}.		10959	0.047053	NKLTYSLDKSENHDS	NA	0.0852858	0.16626
B5Z7R4_443	B5Z7R4	443	0.58187	0.0415445	0.680405	0.14008	unreviewed	B5Z7R4_HELPG	Flagellar hook protein	flgE-2 HPG27_859	Helicobacter pylori (strain G27)	605	Evidence at protein level	SUBCELLULAR LOCATION: Bacterial flagellum basal body {ECO:0000256|RuleBase:RU362116}.		10959	0.012594	KLTYSLDKSENHDSS	NA	0.125609	0.208571
B5Z7R4_444	B5Z7R4	444	0.733094	0.192768	0.664366	0.12404	unreviewed	B5Z7R4_HELPG	Flagellar hook protein	flgE-2 HPG27_859	Helicobacter pylori (strain G27)	605	Evidence at protein level	SUBCELLULAR LOCATION: Bacterial flagellum basal body {ECO:0000256|RuleBase:RU362116}.		10959	0.001154	LTYSLDKSENHDSSD	NA	0.0554723	0.131248
B5Z7R4_445	B5Z7R4	445	0.64224	0.101915	0.698056	0.15773	unreviewed	B5Z7R4_HELPG	Flagellar hook protein	flgE-2 HPG27_859	Helicobacter pylori (strain G27)	605	Evidence at protein level	SUBCELLULAR LOCATION: Bacterial flagellum basal body {ECO:0000256|RuleBase:RU362116}.		10959	0.000786	TYSLDKSENHDSSDL	NA	0.0941997	0.175152
B5Z7R4_446	B5Z7R4	446	0.703523	0.163198	0.741434	0.201108	unreviewed	B5Z7R4_HELPG	Flagellar hook protein	flgE-2 HPG27_859	Helicobacter pylori (strain G27)	605	Evidence at protein level	SUBCELLULAR LOCATION: Bacterial flagellum basal body {ECO:0000256|RuleBase:RU362116}.		10959	0.001365	YSLDKSENHDSSDLS	NA	0.0669015	0.145494
B5Z7R4_447	B5Z7R4	447	0.829551	0.289226	0.708832	0.168506	unreviewed	B5Z7R4_HELPG	Flagellar hook protein	flgE-2 HPG27_859	Helicobacter pylori (strain G27)	605	Evidence at protein level	SUBCELLULAR LOCATION: Bacterial flagellum basal body {ECO:0000256|RuleBase:RU362116}.		10959	0.00928	SLDKSENHDSSDLSY	NA	0.0248883	0.0870982
B5Z7R4_448	B5Z7R4	448	0.79876	0.258435	0.665804	0.125478	unreviewed	B5Z7R4_HELPG	Flagellar hook protein	flgE-2 HPG27_859	Helicobacter pylori (strain G27)	605	Evidence at protein level	SUBCELLULAR LOCATION: Bacterial flagellum basal body {ECO:0000256|RuleBase:RU362116}.		10960	0.027502	LDKSENHDSSDLSYQ	NA	0.0332162	0.100573
B5Z7R4_449	B5Z7R4	449	0.570086	0.0297599	0.6291	0.0887748	unreviewed	B5Z7R4_HELPG	Flagellar hook protein	flgE-2 HPG27_859	Helicobacter pylori (strain G27)	605	Evidence at protein level	SUBCELLULAR LOCATION: Bacterial flagellum basal body {ECO:0000256|RuleBase:RU362116}.		10960	0.05717	DKSENHDSSDLSYQD	NA	0.132448	0.215943
B5Z7R4_45	B5Z7R4	45	0.919039	0.378713	0.86688	0.326554	unreviewed	B5Z7R4_HELPG	Flagellar hook protein	flgE-2 HPG27_859	Helicobacter pylori (strain G27)	605	Evidence at protein level	SUBCELLULAR LOCATION: Bacterial flagellum basal body {ECO:0000256|RuleBase:RU362116}.		6551	0.864059	FSSHLDALNAKSVVT	NA	0.00781068	0.0547621
B5Z7R4_450	B5Z7R4	450	0.427099	-0.113227	0.60756	0.0672341	unreviewed	B5Z7R4_HELPG	Flagellar hook protein	flgE-2 HPG27_859	Helicobacter pylori (strain G27)	605	Evidence at protein level	SUBCELLULAR LOCATION: Bacterial flagellum basal body {ECO:0000256|RuleBase:RU362116}.		10960	0.066386	KSENHDSSDLSYQDS	NA	0.2375	0.318868
B5Z7R4_451	B5Z7R4	451	0.520006	-0.0203194	0.601799	0.0614732	unreviewed	B5Z7R4_HELPG	Flagellar hook protein	flgE-2 HPG27_859	Helicobacter pylori (strain G27)	605	Evidence at protein level	SUBCELLULAR LOCATION: Bacterial flagellum basal body {ECO:0000256|RuleBase:RU362116}.		1442	0.022381	SENHDSSDLSYQDSK	NA	0.164738	0.248613
B5Z7R4_452	B5Z7R4	452	0.721848	0.181522	0.653684	0.113358	unreviewed	B5Z7R4_HELPG	Flagellar hook protein	flgE-2 HPG27_859	Helicobacter pylori (strain G27)	605	Evidence at protein level	SUBCELLULAR LOCATION: Bacterial flagellum basal body {ECO:0000256|RuleBase:RU362116}.		1442	0.301555	ENHDSSDLSYQDSKL	NA	0.0597163	0.135995
B5Z7R4_453	B5Z7R4	453	0.769955	0.22963	0.66736	0.127034	unreviewed	B5Z7R4_HELPG	Flagellar hook protein	flgE-2 HPG27_859	Helicobacter pylori (strain G27)	605	Evidence at protein level	SUBCELLULAR LOCATION: Bacterial flagellum basal body {ECO:0000256|RuleBase:RU362116}.		10960	0.462157	NHDSSDLSYQDSKLL	NA	0.042303	0.114323
B5Z7R4_454	B5Z7R4	454	0.829509	0.289184	0.655015	0.114689	unreviewed	B5Z7R4_HELPG	Flagellar hook protein	flgE-2 HPG27_859	Helicobacter pylori (strain G27)	605	Evidence at protein level	SUBCELLULAR LOCATION: Bacterial flagellum basal body {ECO:0000256|RuleBase:RU362116}.		7323	0.613873	HDSSDLSYQDSKLLE	NA	0.0248987	0.0871089
B5Z7R4_455	B5Z7R4	455	0.495481	-0.0448447	0.590544	0.0502179	unreviewed	B5Z7R4_HELPG	Flagellar hook protein	flgE-2 HPG27_859	Helicobacter pylori (strain G27)	605	Evidence at protein level	SUBCELLULAR LOCATION: Bacterial flagellum basal body {ECO:0000256|RuleBase:RU362116}.		7323	0.656886	DSSDLSYQDSKLLEA	NA	0.182362	0.265957
B5Z7R4_456	B5Z7R4	456	0.45828	-0.0820456	0.510985	-0.0293411	unreviewed	B5Z7R4_HELPG	Flagellar hook protein	flgE-2 HPG27_859	Helicobacter pylori (strain G27)	605	Evidence at protein level	SUBCELLULAR LOCATION: Bacterial flagellum basal body {ECO:0000256|RuleBase:RU362116}.		10961	0.496775	SSDLSYQDSKLLEAS	NA	0.211419	0.29403
B5Z7R4_457	B5Z7R4	457	0.399492	-0.140833	0.440106	-0.100219	unreviewed	B5Z7R4_HELPG	Flagellar hook protein	flgE-2 HPG27_859	Helicobacter pylori (strain G27)	605	Evidence at protein level	SUBCELLULAR LOCATION: Bacterial flagellum basal body {ECO:0000256|RuleBase:RU362116}.		10961	0.260954	SDLSYQDSKLLEASQ	NA	0.261902	0.340444
B5Z7R4_458	B5Z7R4	458	0.37216	-0.168165	0.413357	-0.126969	unreviewed	B5Z7R4_HELPG	Flagellar hook protein	flgE-2 HPG27_859	Helicobacter pylori (strain G27)	605	Evidence at protein level	SUBCELLULAR LOCATION: Bacterial flagellum basal body {ECO:0000256|RuleBase:RU362116}.		10961	0.406676	DLSYQDSKLLEASQD	NA	0.287602	0.363625
B5Z7R4_459	B5Z7R4	459	0.475118	-0.0652078	0.365805	-0.17452	unreviewed	B5Z7R4_HELPG	Flagellar hook protein	flgE-2 HPG27_859	Helicobacter pylori (strain G27)	605	Evidence at protein level	SUBCELLULAR LOCATION: Bacterial flagellum basal body {ECO:0000256|RuleBase:RU362116}.		10961	0.112506	LSYQDSKLLEASQDG	NA	0.197944	0.281081
B5Z7R4_46	B5Z7R4	46	0.871804	0.331478	0.850774	0.310449	unreviewed	B5Z7R4_HELPG	Flagellar hook protein	flgE-2 HPG27_859	Helicobacter pylori (strain G27)	605	Evidence at protein level	SUBCELLULAR LOCATION: Bacterial flagellum basal body {ECO:0000256|RuleBase:RU362116}.		6551	0.931558	SSHLDALNAKSVVTN	NA	0.015683	0.0713773
B5Z7R4_460	B5Z7R4	460	0.361733	-0.178592	0.353343	-0.186983	unreviewed	B5Z7R4_HELPG	Flagellar hook protein	flgE-2 HPG27_859	Helicobacter pylori (strain G27)	605	Evidence at protein level	SUBCELLULAR LOCATION: Bacterial flagellum basal body {ECO:0000256|RuleBase:RU362116}.		10961	0.016136	SYQDSKLLEASQDGK	NA	0.297954	0.373128
B5Z7R4_461	B5Z7R4	461	0.220523	-0.319803	0.336183	-0.204143	unreviewed	B5Z7R4_HELPG	Flagellar hook protein	flgE-2 HPG27_859	Helicobacter pylori (strain G27)	605	Evidence at protein level	SUBCELLULAR LOCATION: Bacterial flagellum basal body {ECO:0000256|RuleBase:RU362116}.		10961	0.0015	YQDSKLLEASQDGKP	NA	0.475367	0.530243
B5Z7R4_462	B5Z7R4	462	0.33718	-0.203146	0.281796	-0.25853	unreviewed	B5Z7R4_HELPG	Flagellar hook protein	flgE-2 HPG27_859	Helicobacter pylori (strain G27)	605	Evidence at protein level	SUBCELLULAR LOCATION: Bacterial flagellum basal body {ECO:0000256|RuleBase:RU362116}.		46	0.001192	QDSKLLEASQDGKPR	NA	0.323847	0.396393
B5Z7R4_463	B5Z7R4	463	0.286361	-0.253965	0.26496	-0.275365	unreviewed	B5Z7R4_HELPG	Flagellar hook protein	flgE-2 HPG27_859	Helicobacter pylori (strain G27)	605	Evidence at protein level	SUBCELLULAR LOCATION: Bacterial flagellum basal body {ECO:0000256|RuleBase:RU362116}.		46	0.001203	DSKLLEASQDGKPRG	NA	0.384301	0.449759
B5Z7R4_464	B5Z7R4	464	0.203183	-0.337142	0.327608	-0.212718	unreviewed	B5Z7R4_HELPG	Flagellar hook protein	flgE-2 HPG27_859	Helicobacter pylori (strain G27)	605	Evidence at protein level	SUBCELLULAR LOCATION: Bacterial flagellum basal body {ECO:0000256|RuleBase:RU362116}.		46	0.001273	SKLLEASQDGKPRGI	NA	0.502341	0.554646
B5Z7R4_465	B5Z7R4	465	0.277555	-0.262771	0.396711	-0.143615	unreviewed	B5Z7R4_HELPG	Flagellar hook protein	flgE-2 HPG27_859	Helicobacter pylori (strain G27)	605	Evidence at protein level	SUBCELLULAR LOCATION: Bacterial flagellum basal body {ECO:0000256|RuleBase:RU362116}.		46	0.000336	KLLEASQDGKPRGIF	NA	0.395652	0.460012
B5Z7R4_466	B5Z7R4	466	0.533761	-0.00656476	0.487491	-0.0528345	unreviewed	B5Z7R4_HELPG	Flagellar hook protein	flgE-2 HPG27_859	Helicobacter pylori (strain G27)	605	Evidence at protein level	SUBCELLULAR LOCATION: Bacterial flagellum basal body {ECO:0000256|RuleBase:RU362116}.		10962	0.000199	LLEASQDGKPRGIFR	NA	0.155367	0.239945
B5Z7R4_467	B5Z7R4	467	0.682693	0.142368	0.592032	0.0517066	unreviewed	B5Z7R4_HELPG	Flagellar hook protein	flgE-2 HPG27_859	Helicobacter pylori (strain G27)	605	Evidence at protein level	SUBCELLULAR LOCATION: Bacterial flagellum basal body {ECO:0000256|RuleBase:RU362116}.		10962	0.000291	LEASQDGKPRGIFRD	NA	0.0756057	0.155551
B5Z7R4_468	B5Z7R4	468	0.740263	0.199938	0.632497	0.0921714	unreviewed	B5Z7R4_HELPG	Flagellar hook protein	flgE-2 HPG27_859	Helicobacter pylori (strain G27)	605	Evidence at protein level	SUBCELLULAR LOCATION: Bacterial flagellum basal body {ECO:0000256|RuleBase:RU362116}.		10962	0.000142	EASQDGKPRGIFRDM	NA	0.0528184	0.127772
B5Z7R4_469	B5Z7R4	469	0.725889	0.185563	0.531221	-0.0091046	unreviewed	B5Z7R4_HELPG	Flagellar hook protein	flgE-2 HPG27_859	Helicobacter pylori (strain G27)	605	Evidence at protein level	SUBCELLULAR LOCATION: Bacterial flagellum basal body {ECO:0000256|RuleBase:RU362116}.		10962	3.8e-05	ASQDGKPRGIFRDMR	NA	0.058179	0.134333
B5Z7R4_47	B5Z7R4	47	0.871982	0.331656	0.866136	0.32581	unreviewed	B5Z7R4_HELPG	Flagellar hook protein	flgE-2 HPG27_859	Helicobacter pylori (strain G27)	605	Evidence at protein level	SUBCELLULAR LOCATION: Bacterial flagellum basal body {ECO:0000256|RuleBase:RU362116}.		10914	0.687516	SHLDALNAKSVVTND	NA	0.0156488	0.0713453
B5Z7R4_470	B5Z7R4	470	0.479879	-0.060447	0.402088	-0.138238	unreviewed	B5Z7R4_HELPG	Flagellar hook protein	flgE-2 HPG27_859	Helicobacter pylori (strain G27)	605	Evidence at protein level	SUBCELLULAR LOCATION: Bacterial flagellum basal body {ECO:0000256|RuleBase:RU362116}.		10962	0.042697	SQDGKPRGIFRDMRI	NA	0.194226	0.277637
B5Z7R4_471	B5Z7R4	471	0.0273809	-0.512945	0.264891	-0.275435	unreviewed	B5Z7R4_HELPG	Flagellar hook protein	flgE-2 HPG27_859	Helicobacter pylori (strain G27)	605	Evidence at protein level	SUBCELLULAR LOCATION: Bacterial flagellum basal body {ECO:0000256|RuleBase:RU362116}.		10962	0.110231	QDGKPRGIFRDMRIE	NA	0.914918	0.922546
B5Z7R4_472	B5Z7R4	472	0.0370283	-0.503297	0.138754	-0.401572	unreviewed	B5Z7R4_HELPG	Flagellar hook protein	flgE-2 HPG27_859	Helicobacter pylori (strain G27)	605	Evidence at protein level	SUBCELLULAR LOCATION: Bacterial flagellum basal body {ECO:0000256|RuleBase:RU362116}.		10962	0.171126	DGKPRGIFRDMRIEE	NA	0.889944	0.900474
B5Z7R4_473	B5Z7R4	473	0.0542771	-0.486049	0.0627582	-0.477567	unreviewed	B5Z7R4_HELPG	Flagellar hook protein	flgE-2 HPG27_859	Helicobacter pylori (strain G27)	605	Evidence at protein level	SUBCELLULAR LOCATION: Bacterial flagellum basal body {ECO:0000256|RuleBase:RU362116}.		10962	0.209347	GKPRGIFRDMRIEEN	NA	0.838208	0.854481
B5Z7R4_474	B5Z7R4	474	0.0952057	-0.44512	0.185798	-0.354528	unreviewed	B5Z7R4_HELPG	Flagellar hook protein	flgE-2 HPG27_859	Helicobacter pylori (strain G27)	605	Evidence at protein level	SUBCELLULAR LOCATION: Bacterial flagellum basal body {ECO:0000256|RuleBase:RU362116}.		10963	0.089862	KPRGIFRDMRIEENG	NA	0.718178	0.745128
B5Z7R4_475	B5Z7R4	475	0.099899	-0.440427	0.330904	-0.209421	unreviewed	B5Z7R4_HELPG	Flagellar hook protein	flgE-2 HPG27_859	Helicobacter pylori (strain G27)	605	Evidence at protein level	SUBCELLULAR LOCATION: Bacterial flagellum basal body {ECO:0000256|RuleBase:RU362116}.		10963	0.050279	PRGIFRDMRIEENGV	NA	0.706203	0.734303
B5Z7R4_476	B5Z7R4	476	0.64258	0.102254	0.437921	-0.102405	unreviewed	B5Z7R4_HELPG	Flagellar hook protein	flgE-2 HPG27_859	Helicobacter pylori (strain G27)	605	Evidence at protein level	SUBCELLULAR LOCATION: Bacterial flagellum basal body {ECO:0000256|RuleBase:RU362116}.		10963	0.05251	RGIFRDMRIEENGVI	NA	0.0940362	0.175002
B5Z7R4_477	B5Z7R4	477	0.76256	0.222234	0.53037	-0.00995566	unreviewed	B5Z7R4_HELPG	Flagellar hook protein	flgE-2 HPG27_859	Helicobacter pylori (strain G27)	605	Evidence at protein level	SUBCELLULAR LOCATION: Bacterial flagellum basal body {ECO:0000256|RuleBase:RU362116}.		10963	0.02681	GIFRDMRIEENGVIS	NA	0.0448334	0.117837
B5Z7R4_478	B5Z7R4	478	0.589359	0.049033	0.618622	0.0782966	unreviewed	B5Z7R4_HELPG	Flagellar hook protein	flgE-2 HPG27_859	Helicobacter pylori (strain G27)	605	Evidence at protein level	SUBCELLULAR LOCATION: Bacterial flagellum basal body {ECO:0000256|RuleBase:RU362116}.		10963	0.036675	IFRDMRIEENGVISL	NA	0.121403	0.20435
B5Z7R4_479	B5Z7R4	479	0.557453	0.0171271	0.576086	0.0357602	unreviewed	B5Z7R4_HELPG	Flagellar hook protein	flgE-2 HPG27_859	Helicobacter pylori (strain G27)	605	Evidence at protein level	SUBCELLULAR LOCATION: Bacterial flagellum basal body {ECO:0000256|RuleBase:RU362116}.		10963	0.081473	FRDMRIEENGVISLA	NA	0.1401	0.224063
B5Z7R4_48	B5Z7R4	48	0.781689	0.241364	0.872642	0.332317	unreviewed	B5Z7R4_HELPG	Flagellar hook protein	flgE-2 HPG27_859	Helicobacter pylori (strain G27)	605	Evidence at protein level	SUBCELLULAR LOCATION: Bacterial flagellum basal body {ECO:0000256|RuleBase:RU362116}.		10914	0.122596	HLDALNAKSVVTNDR	NA	0.0384473	0.108687
B5Z7R4_480	B5Z7R4	480	0.54116	0.000834679	0.547774	0.00744808	unreviewed	B5Z7R4_HELPG	Flagellar hook protein	flgE-2 HPG27_859	Helicobacter pylori (strain G27)	605	Evidence at protein level	SUBCELLULAR LOCATION: Bacterial flagellum basal body {ECO:0000256|RuleBase:RU362116}.		10963	0.02858	RDMRIEENGVISLAF	NA	0.150476	0.234968
B5Z7R4_481	B5Z7R4	481	0.429898	-0.110428	0.489688	-0.0506372	unreviewed	B5Z7R4_HELPG	Flagellar hook protein	flgE-2 HPG27_859	Helicobacter pylori (strain G27)	605	Evidence at protein level	SUBCELLULAR LOCATION: Bacterial flagellum basal body {ECO:0000256|RuleBase:RU362116}.		10963	0.003304	DMRIEENGVISLAFS	NA	0.2351	0.316356
B5Z7R4_482	B5Z7R4	482	0.620999	0.0806735	0.440041	-0.100285	unreviewed	B5Z7R4_HELPG	Flagellar hook protein	flgE-2 HPG27_859	Helicobacter pylori (strain G27)	605	Evidence at protein level	SUBCELLULAR LOCATION: Bacterial flagellum basal body {ECO:0000256|RuleBase:RU362116}.		10964	0.002184	MRIEENGVISLAFSN	NA	0.104677	0.18648
B5Z7R4_483	B5Z7R4	483	0.298932	-0.241393	0.409536	-0.13079	unreviewed	B5Z7R4_HELPG	Flagellar hook protein	flgE-2 HPG27_859	Helicobacter pylori (strain G27)	605	Evidence at protein level	SUBCELLULAR LOCATION: Bacterial flagellum basal body {ECO:0000256|RuleBase:RU362116}.		10964	0.002989	RIEENGVISLAFSNG	NA	0.368508	0.435645
B5Z7R4_484	B5Z7R4	484	0.309215	-0.231111	0.453227	-0.0870986	unreviewed	B5Z7R4_HELPG	Flagellar hook protein	flgE-2 HPG27_859	Helicobacter pylori (strain G27)	605	Evidence at protein level	SUBCELLULAR LOCATION: Bacterial flagellum basal body {ECO:0000256|RuleBase:RU362116}.		10964	0.004553	IEENGVISLAFSNGV	NA	0.355992	0.424513
B5Z7R4_485	B5Z7R4	485	0.388634	-0.151692	0.431124	-0.109202	unreviewed	B5Z7R4_HELPG	Flagellar hook protein	flgE-2 HPG27_859	Helicobacter pylori (strain G27)	605	Evidence at protein level	SUBCELLULAR LOCATION: Bacterial flagellum basal body {ECO:0000256|RuleBase:RU362116}.		10964	0.013703	EENGVISLAFSNGVV	NA	0.271899	0.349273
B5Z7R4_486	B5Z7R4	486	0.648355	0.10803	0.493694	-0.0466313	unreviewed	B5Z7R4_HELPG	Flagellar hook protein	flgE-2 HPG27_859	Helicobacter pylori (strain G27)	605	Evidence at protein level	SUBCELLULAR LOCATION: Bacterial flagellum basal body {ECO:0000256|RuleBase:RU362116}.		10964	0.090165	ENGVISLAFSNGVVE	NA	0.0912701	0.172402
B5Z7R4_487	B5Z7R4	487	0.510483	-0.0298422	0.509045	-0.031281	unreviewed	B5Z7R4_HELPG	Flagellar hook protein	flgE-2 HPG27_859	Helicobacter pylori (strain G27)	605	Evidence at protein level	SUBCELLULAR LOCATION: Bacterial flagellum basal body {ECO:0000256|RuleBase:RU362116}.		10964	0.220498	NGVISLAFSNGVVEP	NA	0.171438	0.255407
B5Z7R4_488	B5Z7R4	488	0.611785	0.0714591	0.50954	-0.0307862	unreviewed	B5Z7R4_HELPG	Flagellar hook protein	flgE-2 HPG27_859	Helicobacter pylori (strain G27)	605	Evidence at protein level	SUBCELLULAR LOCATION: Bacterial flagellum basal body {ECO:0000256|RuleBase:RU362116}.		10964	0.024137	GVISLAFSNGVVEPV	NA	0.10939	0.191885
B5Z7R4_489	B5Z7R4	489	0.385966	-0.15436	0.47857	-0.0617557	unreviewed	B5Z7R4_HELPG	Flagellar hook protein	flgE-2 HPG27_859	Helicobacter pylori (strain G27)	605	Evidence at protein level	SUBCELLULAR LOCATION: Bacterial flagellum basal body {ECO:0000256|RuleBase:RU362116}.		10964	0.024348	VISLAFSNGVVEPVA	NA	0.274395	0.351682
B5Z7R4_49	B5Z7R4	49	0.886166	0.345841	0.875293	0.334967	unreviewed	B5Z7R4_HELPG	Flagellar hook protein	flgE-2 HPG27_859	Helicobacter pylori (strain G27)	605	Evidence at protein level	SUBCELLULAR LOCATION: Bacterial flagellum basal body {ECO:0000256|RuleBase:RU362116}.		10914	0.006127	LDALNAKSVVTNDRN	NA	0.0130164	0.065531
B5Z7R4_490	B5Z7R4	490	0.391108	-0.149218	0.487924	-0.0524015	unreviewed	B5Z7R4_HELPG	Flagellar hook protein	flgE-2 HPG27_859	Helicobacter pylori (strain G27)	605	Evidence at protein level	SUBCELLULAR LOCATION: Bacterial flagellum basal body {ECO:0000256|RuleBase:RU362116}.		10965	0.143836	ISLAFSNGVVEPVAR	NA	0.269598	0.347169
B5Z7R4_491	B5Z7R4	491	0.493508	-0.046818	0.458871	-0.0814545	unreviewed	B5Z7R4_HELPG	Flagellar hook protein	flgE-2 HPG27_859	Helicobacter pylori (strain G27)	605	Evidence at protein level	SUBCELLULAR LOCATION: Bacterial flagellum basal body {ECO:0000256|RuleBase:RU362116}.		10965	0.150519	SLAFSNGVVEPVARI	NA	0.183835	0.26767
B5Z7R4_492	B5Z7R4	492	0.557254	0.0169285	0.497945	-0.0423803	unreviewed	B5Z7R4_HELPG	Flagellar hook protein	flgE-2 HPG27_859	Helicobacter pylori (strain G27)	605	Evidence at protein level	SUBCELLULAR LOCATION: Bacterial flagellum basal body {ECO:0000256|RuleBase:RU362116}.		10965	0.022912	LAFSNGVVEPVARIG	NA	0.140223	0.224131
B5Z7R4_493	B5Z7R4	493	0.46652	-0.0738056	0.525605	-0.014721	unreviewed	B5Z7R4_HELPG	Flagellar hook protein	flgE-2 HPG27_859	Helicobacter pylori (strain G27)	605	Evidence at protein level	SUBCELLULAR LOCATION: Bacterial flagellum basal body {ECO:0000256|RuleBase:RU362116}.		10965	0.003226	AFSNGVVEPVARIGI	NA	0.204765	0.287783
B5Z7R4_494	B5Z7R4	494	0.581337	0.0410113	0.523683	-0.0166423	unreviewed	B5Z7R4_HELPG	Flagellar hook protein	flgE-2 HPG27_859	Helicobacter pylori (strain G27)	605	Evidence at protein level	SUBCELLULAR LOCATION: Bacterial flagellum basal body {ECO:0000256|RuleBase:RU362116}.		10965	0.001613	FSNGVVEPVARIGIL	NA	0.125913	0.208901
B5Z7R4_495	B5Z7R4	495	0.529404	-0.0109211	0.506363	-0.0339626	unreviewed	B5Z7R4_HELPG	Flagellar hook protein	flgE-2 HPG27_859	Helicobacter pylori (strain G27)	605	Evidence at protein level	SUBCELLULAR LOCATION: Bacterial flagellum basal body {ECO:0000256|RuleBase:RU362116}.		10965	0.001986	SNGVVEPVARIGILA	NA	0.158297	0.242716
B5Z7R4_496	B5Z7R4	496	0.483901	-0.0564245	0.455564	-0.0847615	unreviewed	B5Z7R4_HELPG	Flagellar hook protein	flgE-2 HPG27_859	Helicobacter pylori (strain G27)	605	Evidence at protein level	SUBCELLULAR LOCATION: Bacterial flagellum basal body {ECO:0000256|RuleBase:RU362116}.		10965	0.00057	NGVVEPVARIGILAF	NA	0.191119	0.274943
B5Z7R4_497	B5Z7R4	497	0.470653	-0.0696731	0.367574	-0.172752	unreviewed	B5Z7R4_HELPG	Flagellar hook protein	flgE-2 HPG27_859	Helicobacter pylori (strain G27)	605	Evidence at protein level	SUBCELLULAR LOCATION: Bacterial flagellum basal body {ECO:0000256|RuleBase:RU362116}.		10965	0.000258	GVVEPVARIGILAFT	NA	0.201471	0.28483
B5Z7R4_498	B5Z7R4	498	0.212526	-0.3278	0.326126	-0.2142	unreviewed	B5Z7R4_HELPG	Flagellar hook protein	flgE-2 HPG27_859	Helicobacter pylori (strain G27)	605	Evidence at protein level	SUBCELLULAR LOCATION: Bacterial flagellum basal body {ECO:0000256|RuleBase:RU362116}.		10966	0.000698	VVEPVARIGILAFTN	NA	0.487631	0.541953
B5Z7R4_499	B5Z7R4	499	0.141385	-0.398941	0.266421	-0.273905	unreviewed	B5Z7R4_HELPG	Flagellar hook protein	flgE-2 HPG27_859	Helicobacter pylori (strain G27)	605	Evidence at protein level	SUBCELLULAR LOCATION: Bacterial flagellum basal body {ECO:0000256|RuleBase:RU362116}.		10966	0.00579	VEPVARIGILAFTND	NA	0.61269	0.650969
B5Z7R4_5	B5Z7R4	5	0.748671	0.208345	0.691949	0.151623	unreviewed	B5Z7R4_HELPG	Flagellar hook protein	flgE-2 HPG27_859	Helicobacter pylori (strain G27)	605	Evidence at protein level	SUBCELLULAR LOCATION: Bacterial flagellum basal body {ECO:0000256|RuleBase:RU362116}.		10910	0.019081	LLNAYSGIKTHQFGI	NA	0.0497553	0.124021
B5Z7R4_50	B5Z7R4	50	0.951571	0.411245	0.86781	0.327485	unreviewed	B5Z7R4_HELPG	Flagellar hook protein	flgE-2 HPG27_859	Helicobacter pylori (strain G27)	605	Evidence at protein level	SUBCELLULAR LOCATION: Bacterial flagellum basal body {ECO:0000256|RuleBase:RU362116}.		10914	0.00188	DALNAKSVVTNDRNY	NA	0.00411611	0.046576
B5Z7R4_500	B5Z7R4	500	0.322166	-0.21816	0.219617	-0.320709	unreviewed	B5Z7R4_HELPG	Flagellar hook protein	flgE-2 HPG27_859	Helicobacter pylori (strain G27)	605	Evidence at protein level	SUBCELLULAR LOCATION: Bacterial flagellum basal body {ECO:0000256|RuleBase:RU362116}.		10966	0.027322	EPVARIGILAFTNDQ	NA	0.34076	0.41158
B5Z7R4_501	B5Z7R4	501	0.185374	-0.354951	0.206349	-0.333977	unreviewed	B5Z7R4_HELPG	Flagellar hook protein	flgE-2 HPG27_859	Helicobacter pylori (strain G27)	605	Evidence at protein level	SUBCELLULAR LOCATION: Bacterial flagellum basal body {ECO:0000256|RuleBase:RU362116}.		10966	0.056696	PVARIGILAFTNDQG	NA	0.53158	0.580452
B5Z7R4_502	B5Z7R4	502	0.236632	-0.303693	0.269625	-0.2707	unreviewed	B5Z7R4_HELPG	Flagellar hook protein	flgE-2 HPG27_859	Helicobacter pylori (strain G27)	605	Evidence at protein level	SUBCELLULAR LOCATION: Bacterial flagellum basal body {ECO:0000256|RuleBase:RU362116}.		10966	0.08455	VARIGILAFTNDQGL	NA	0.451557	0.509147
B5Z7R4_503	B5Z7R4	503	0.146186	-0.394139	0.285555	-0.25477	unreviewed	B5Z7R4_HELPG	Flagellar hook protein	flgE-2 HPG27_859	Helicobacter pylori (strain G27)	605	Evidence at protein level	SUBCELLULAR LOCATION: Bacterial flagellum basal body {ECO:0000256|RuleBase:RU362116}.		10966	0.190905	ARIGILAFTNDQGLR	NA	0.603054	0.642156
B5Z7R4_504	B5Z7R4	504	0.457769	-0.0825572	0.394395	-0.145931	unreviewed	B5Z7R4_HELPG	Flagellar hook protein	flgE-2 HPG27_859	Helicobacter pylori (strain G27)	605	Evidence at protein level	SUBCELLULAR LOCATION: Bacterial flagellum basal body {ECO:0000256|RuleBase:RU362116}.		10966	0.284038	RIGILAFTNDQGLRK	NA	0.211835	0.294383
B5Z7R4_505	B5Z7R4	505	0.401815	-0.138511	0.528327	-0.0119988	unreviewed	B5Z7R4_HELPG	Flagellar hook protein	flgE-2 HPG27_859	Helicobacter pylori (strain G27)	605	Evidence at protein level	SUBCELLULAR LOCATION: Bacterial flagellum basal body {ECO:0000256|RuleBase:RU362116}.		10966	0.174115	IGILAFTNDQGLRKI	NA	0.259795	0.338522
B5Z7R4_506	B5Z7R4	506	0.729573	0.189247	0.679096	0.138771	unreviewed	B5Z7R4_HELPG	Flagellar hook protein	flgE-2 HPG27_859	Helicobacter pylori (strain G27)	605	Evidence at protein level	SUBCELLULAR LOCATION: Bacterial flagellum basal body {ECO:0000256|RuleBase:RU362116}.		10967	0.060042	GILAFTNDQGLRKIG	NA	0.0567895	0.132738
B5Z7R4_507	B5Z7R4	507	0.906292	0.365966	0.748767	0.208441	unreviewed	B5Z7R4_HELPG	Flagellar hook protein	flgE-2 HPG27_859	Helicobacter pylori (strain G27)	605	Evidence at protein level	SUBCELLULAR LOCATION: Bacterial flagellum basal body {ECO:0000256|RuleBase:RU362116}.		10967	0.00676	ILAFTNDQGLRKIGG	NA	0.00966211	0.0583927
B5Z7R4_508	B5Z7R4	508	0.900034	0.359708	0.851577	0.311252	unreviewed	B5Z7R4_HELPG	Flagellar hook protein	flgE-2 HPG27_859	Helicobacter pylori (strain G27)	605	Evidence at protein level	SUBCELLULAR LOCATION: Bacterial flagellum basal body {ECO:0000256|RuleBase:RU362116}.		10967	0.000859	LAFTNDQGLRKIGGN	NA	0.0106521	0.0606118
B5Z7R4_509	B5Z7R4	509	0.806122	0.265797	0.869592	0.329266	unreviewed	B5Z7R4_HELPG	Flagellar hook protein	flgE-2 HPG27_859	Helicobacter pylori (strain G27)	605	Evidence at protein level	SUBCELLULAR LOCATION: Bacterial flagellum basal body {ECO:0000256|RuleBase:RU362116}.		10967	0.000223	AFTNDQGLRKIGGNL	NA	0.0310965	0.0972811
B5Z7R4_51	B5Z7R4	51	0.885057	0.344732	0.874373	0.334048	unreviewed	B5Z7R4_HELPG	Flagellar hook protein	flgE-2 HPG27_859	Helicobacter pylori (strain G27)	605	Evidence at protein level	SUBCELLULAR LOCATION: Bacterial flagellum basal body {ECO:0000256|RuleBase:RU362116}.		10914	0.003304	ALNAKSVVTNDRNYG	NA	0.0132145	0.0660008
B5Z7R4_510	B5Z7R4	510	0.915866	0.375541	0.839367	0.299041	unreviewed	B5Z7R4_HELPG	Flagellar hook protein	flgE-2 HPG27_859	Helicobacter pylori (strain G27)	605	Evidence at protein level	SUBCELLULAR LOCATION: Bacterial flagellum basal body {ECO:0000256|RuleBase:RU362116}.		7044	0.001301	FTNDQGLRKIGGNLY	NA	0.00824987	0.0557379
B5Z7R4_511	B5Z7R4	511	0.819644	0.279319	0.742203	0.201877	unreviewed	B5Z7R4_HELPG	Flagellar hook protein	flgE-2 HPG27_859	Helicobacter pylori (strain G27)	605	Evidence at protein level	SUBCELLULAR LOCATION: Bacterial flagellum basal body {ECO:0000256|RuleBase:RU362116}.		7044	0.030151	TNDQGLRKIGGNLYE	NA	0.027412	0.0909687
B5Z7R4_512	B5Z7R4	512	0.755169	0.214843	0.695291	0.154965	unreviewed	B5Z7R4_HELPG	Flagellar hook protein	flgE-2 HPG27_859	Helicobacter pylori (strain G27)	605	Evidence at protein level	SUBCELLULAR LOCATION: Bacterial flagellum basal body {ECO:0000256|RuleBase:RU362116}.		7044	0.049556	NDQGLRKIGGNLYEM	NA	0.0474284	0.121379
B5Z7R4_513	B5Z7R4	513	0.414211	-0.126115	0.656748	0.116423	unreviewed	B5Z7R4_HELPG	Flagellar hook protein	flgE-2 HPG27_859	Helicobacter pylori (strain G27)	605	Evidence at protein level	SUBCELLULAR LOCATION: Bacterial flagellum basal body {ECO:0000256|RuleBase:RU362116}.		7044	0.087546	DQGLRKIGGNLYEMQ	NA	0.248722	0.328665
B5Z7R4_514	B5Z7R4	514	0.571562	0.0312366	0.580363	0.0400371	unreviewed	B5Z7R4_HELPG	Flagellar hook protein	flgE-2 HPG27_859	Helicobacter pylori (strain G27)	605	Evidence at protein level	SUBCELLULAR LOCATION: Bacterial flagellum basal body {ECO:0000256|RuleBase:RU362116}.		10968	0.013925	QGLRKIGGNLYEMQE	NA	0.131575	0.215188
B5Z7R4_515	B5Z7R4	515	0.723155	0.18283	0.52084	-0.0194858	unreviewed	B5Z7R4_HELPG	Flagellar hook protein	flgE-2 HPG27_859	Helicobacter pylori (strain G27)	605	Evidence at protein level	SUBCELLULAR LOCATION: Bacterial flagellum basal body {ECO:0000256|RuleBase:RU362116}.		10968	0.014156	GLRKIGGNLYEMQEG	NA	0.0592174	0.135451
B5Z7R4_516	B5Z7R4	516	0.437716	-0.10261	0.621338	0.0810128	unreviewed	B5Z7R4_HELPG	Flagellar hook protein	flgE-2 HPG27_859	Helicobacter pylori (strain G27)	605	Evidence at protein level	SUBCELLULAR LOCATION: Bacterial flagellum basal body {ECO:0000256|RuleBase:RU362116}.		10968	0.01856	LRKIGGNLYEMQEGT	NA	0.22846	0.309667
B5Z7R4_517	B5Z7R4	517	0.457554	-0.0827715	0.659339	0.119013	unreviewed	B5Z7R4_HELPG	Flagellar hook protein	flgE-2 HPG27_859	Helicobacter pylori (strain G27)	605	Evidence at protein level	SUBCELLULAR LOCATION: Bacterial flagellum basal body {ECO:0000256|RuleBase:RU362116}.		4340	0.006812	RKIGGNLYEMQEGTI	NA	0.21201	0.294487
B5Z7R4_518	B5Z7R4	518	0.916704	0.376378	0.686353	0.146027	unreviewed	B5Z7R4_HELPG	Flagellar hook protein	flgE-2 HPG27_859	Helicobacter pylori (strain G27)	605	Evidence at protein level	SUBCELLULAR LOCATION: Bacterial flagellum basal body {ECO:0000256|RuleBase:RU362116}.		4340	0.023447	KIGGNLYEMQEGTIN	NA	0.00813277	0.0555725
B5Z7R4_519	B5Z7R4	519	0.761565	0.221239	0.786621	0.246295	unreviewed	B5Z7R4_HELPG	Flagellar hook protein	flgE-2 HPG27_859	Helicobacter pylori (strain G27)	605	Evidence at protein level	SUBCELLULAR LOCATION: Bacterial flagellum basal body {ECO:0000256|RuleBase:RU362116}.		10968	0.306654	IGGNLYEMQEGTING	NA	0.0451797	0.118445
B5Z7R4_52	B5Z7R4	52	0.834568	0.294242	0.876898	0.336573	unreviewed	B5Z7R4_HELPG	Flagellar hook protein	flgE-2 HPG27_859	Helicobacter pylori (strain G27)	605	Evidence at protein level	SUBCELLULAR LOCATION: Bacterial flagellum basal body {ECO:0000256|RuleBase:RU362116}.		10914	0.004578	LNAKSVVTNDRNYGV	NA	0.0236675	0.0848852
B5Z7R4_520	B5Z7R4	520	0.858224	0.317898	0.880294	0.339969	unreviewed	B5Z7R4_HELPG	Flagellar hook protein	flgE-2 HPG27_859	Helicobacter pylori (strain G27)	605	Evidence at protein level	SUBCELLULAR LOCATION: Bacterial flagellum basal body {ECO:0000256|RuleBase:RU362116}.		10968	0.554752	GGNLYEMQEGTINGE	NA	0.0183986	0.0758405
B5Z7R4_521	B5Z7R4	521	0.939057	0.398731	0.871379	0.331053	unreviewed	B5Z7R4_HELPG	Flagellar hook protein	flgE-2 HPG27_859	Helicobacter pylori (strain G27)	605	Evidence at protein level	SUBCELLULAR LOCATION: Bacterial flagellum basal body {ECO:0000256|RuleBase:RU362116}.		10968	0.673246	GNLYEMQEGTINGEN	NA	0.00536683	0.0485294
B5Z7R4_522	B5Z7R4	522	0.925921	0.385596	0.909633	0.369308	unreviewed	B5Z7R4_HELPG	Flagellar hook protein	flgE-2 HPG27_859	Helicobacter pylori (strain G27)	605	Evidence at protein level	SUBCELLULAR LOCATION: Bacterial flagellum basal body {ECO:0000256|RuleBase:RU362116}.		10969	0.305954	NLYEMQEGTINGENR	NA	0.00690639	0.0520021
B5Z7R4_523	B5Z7R4	523	0.872128	0.331802	0.914932	0.374606	unreviewed	B5Z7R4_HELPG	Flagellar hook protein	flgE-2 HPG27_859	Helicobacter pylori (strain G27)	605	Evidence at protein level	SUBCELLULAR LOCATION: Bacterial flagellum basal body {ECO:0000256|RuleBase:RU362116}.		10969	0.026504	LYEMQEGTINGENRP	NA	0.0156208	0.0713453
B5Z7R4_524	B5Z7R4	524	0.952836	0.412511	0.906504	0.366179	unreviewed	B5Z7R4_HELPG	Flagellar hook protein	flgE-2 HPG27_859	Helicobacter pylori (strain G27)	605	Evidence at protein level	SUBCELLULAR LOCATION: Bacterial flagellum basal body {ECO:0000256|RuleBase:RU362116}.		10969	0.003303	YEMQEGTINGENRPL	NA	0.00400177	0.0464041
B5Z7R4_525	B5Z7R4	525	0.884718	0.344392	0.903216	0.36289	unreviewed	B5Z7R4_HELPG	Flagellar hook protein	flgE-2 HPG27_859	Helicobacter pylori (strain G27)	605	Evidence at protein level	SUBCELLULAR LOCATION: Bacterial flagellum basal body {ECO:0000256|RuleBase:RU362116}.		10969	0.00114	EMQEGTINGENRPLS	NA	0.0132758	0.066195
B5Z7R4_526	B5Z7R4	526	0.896918	0.356592	0.912665	0.37234	unreviewed	B5Z7R4_HELPG	Flagellar hook protein	flgE-2 HPG27_859	Helicobacter pylori (strain G27)	605	Evidence at protein level	SUBCELLULAR LOCATION: Bacterial flagellum basal body {ECO:0000256|RuleBase:RU362116}.		10969	0.00098	MQEGTINGENRPLSG	NA	0.0111634	0.0618333
B5Z7R4_527	B5Z7R4	527	0.90948	0.369154	0.908866	0.36854	unreviewed	B5Z7R4_HELPG	Flagellar hook protein	flgE-2 HPG27_859	Helicobacter pylori (strain G27)	605	Evidence at protein level	SUBCELLULAR LOCATION: Bacterial flagellum basal body {ECO:0000256|RuleBase:RU362116}.		10969	0.003737	QEGTINGENRPLSGN	NA	0.00917792	0.0568534
B5Z7R4_528	B5Z7R4	528	0.919374	0.379048	0.914197	0.373871	unreviewed	B5Z7R4_HELPG	Flagellar hook protein	flgE-2 HPG27_859	Helicobacter pylori (strain G27)	605	Evidence at protein level	SUBCELLULAR LOCATION: Bacterial flagellum basal body {ECO:0000256|RuleBase:RU362116}.		10969	0.007496	EGTINGENRPLSGNP	NA	0.00776533	0.0546873
B5Z7R4_529	B5Z7R4	529	0.93384	0.393515	0.908335	0.368009	unreviewed	B5Z7R4_HELPG	Flagellar hook protein	flgE-2 HPG27_859	Helicobacter pylori (strain G27)	605	Evidence at protein level	SUBCELLULAR LOCATION: Bacterial flagellum basal body {ECO:0000256|RuleBase:RU362116}.		10969	0.002216	GTINGENRPLSGNPI	NA	0.00594979	0.0500816
B5Z7R4_53	B5Z7R4	53	0.814505	0.274179	0.851692	0.311366	unreviewed	B5Z7R4_HELPG	Flagellar hook protein	flgE-2 HPG27_859	Helicobacter pylori (strain G27)	605	Evidence at protein level	SUBCELLULAR LOCATION: Bacterial flagellum basal body {ECO:0000256|RuleBase:RU362116}.		10914	0.007944	NAKSVVTNDRNYGVT	NA	0.0287796	0.0931467
B5Z7R4_530	B5Z7R4	530	0.911373	0.371048	0.881868	0.341542	unreviewed	B5Z7R4_HELPG	Flagellar hook protein	flgE-2 HPG27_859	Helicobacter pylori (strain G27)	605	Evidence at protein level	SUBCELLULAR LOCATION: Bacterial flagellum basal body {ECO:0000256|RuleBase:RU362116}.		10970	0.012304	TINGENRPLSGNPIL	NA	0.00889631	0.0566525
B5Z7R4_531	B5Z7R4	531	0.867605	0.32728	0.881367	0.341041	unreviewed	B5Z7R4_HELPG	Flagellar hook protein	flgE-2 HPG27_859	Helicobacter pylori (strain G27)	605	Evidence at protein level	SUBCELLULAR LOCATION: Bacterial flagellum basal body {ECO:0000256|RuleBase:RU362116}.		2653	0.040897	INGENRPLSGNPILG	NA	0.016502	0.0724341
B5Z7R4_532	B5Z7R4	532	0.777145	0.236819	0.882721	0.342396	unreviewed	B5Z7R4_HELPG	Flagellar hook protein	flgE-2 HPG27_859	Helicobacter pylori (strain G27)	605	Evidence at protein level	SUBCELLULAR LOCATION: Bacterial flagellum basal body {ECO:0000256|RuleBase:RU362116}.		10970	0.034413	NGENRPLSGNPILGW	NA	0.0399162	0.110748
B5Z7R4_533	B5Z7R4	533	0.916869	0.376543	0.853844	0.313518	unreviewed	B5Z7R4_HELPG	Flagellar hook protein	flgE-2 HPG27_859	Helicobacter pylori (strain G27)	605	Evidence at protein level	SUBCELLULAR LOCATION: Bacterial flagellum basal body {ECO:0000256|RuleBase:RU362116}.		10970	0.013085	GENRPLSGNPILGWD	NA	0.0081099	0.0555127
B5Z7R4_534	B5Z7R4	534	0.940614	0.400288	0.868211	0.327885	unreviewed	B5Z7R4_HELPG	Flagellar hook protein	flgE-2 HPG27_859	Helicobacter pylori (strain G27)	605	Evidence at protein level	SUBCELLULAR LOCATION: Bacterial flagellum basal body {ECO:0000256|RuleBase:RU362116}.		10970	0.029247	ENRPLSGNPILGWDE	NA	0.00520013	0.0481782
B5Z7R4_535	B5Z7R4	535	0.766987	0.226661	0.890034	0.349708	unreviewed	B5Z7R4_HELPG	Flagellar hook protein	flgE-2 HPG27_859	Helicobacter pylori (strain G27)	605	Evidence at protein level	SUBCELLULAR LOCATION: Bacterial flagellum basal body {ECO:0000256|RuleBase:RU362116}.		10970	0.045731	NRPLSGNPILGWDEE	NA	0.0433098	0.115506
B5Z7R4_536	B5Z7R4	536	0.939439	0.399113	0.889607	0.349281	unreviewed	B5Z7R4_HELPG	Flagellar hook protein	flgE-2 HPG27_859	Helicobacter pylori (strain G27)	605	Evidence at protein level	SUBCELLULAR LOCATION: Bacterial flagellum basal body {ECO:0000256|RuleBase:RU362116}.		10970	0.006303	RPLSGNPILGWDEEG	NA	0.00532529	0.0485294
B5Z7R4_537	B5Z7R4	537	0.886259	0.345934	0.895075	0.354749	unreviewed	B5Z7R4_HELPG	Flagellar hook protein	flgE-2 HPG27_859	Helicobacter pylori (strain G27)	605	Evidence at protein level	SUBCELLULAR LOCATION: Bacterial flagellum basal body {ECO:0000256|RuleBase:RU362116}.		10970	0.033928	PLSGNPILGWDEEGK	NA	0.0129999	0.0654752
B5Z7R4_538	B5Z7R4	538	0.914734	0.374408	0.936821	0.396495	unreviewed	B5Z7R4_HELPG	Flagellar hook protein	flgE-2 HPG27_859	Helicobacter pylori (strain G27)	605	Evidence at protein level	SUBCELLULAR LOCATION: Bacterial flagellum basal body {ECO:0000256|RuleBase:RU362116}.		10971	0.0626	LSGNPILGWDEEGKL	NA	0.00841082	0.0560036
B5Z7R4_539	B5Z7R4	539	0.967957	0.427631	0.940578	0.400252	unreviewed	B5Z7R4_HELPG	Flagellar hook protein	flgE-2 HPG27_859	Helicobacter pylori (strain G27)	605	Evidence at protein level	SUBCELLULAR LOCATION: Bacterial flagellum basal body {ECO:0000256|RuleBase:RU362116}.		10971	0.11248	SGNPILGWDEEGKLK	NA	0.00277643	0.0462079
B5Z7R4_54	B5Z7R4	54	0.898791	0.358465	0.854198	0.313873	unreviewed	B5Z7R4_HELPG	Flagellar hook protein	flgE-2 HPG27_859	Helicobacter pylori (strain G27)	605	Evidence at protein level	SUBCELLULAR LOCATION: Bacterial flagellum basal body {ECO:0000256|RuleBase:RU362116}.		7751	0.010229	AKSVVTNDRNYGVTG	NA	0.0108549	0.0611839
B5Z7R4_540	B5Z7R4	540	0.975715	0.435389	0.949956	0.40963	unreviewed	B5Z7R4_HELPG	Flagellar hook protein	flgE-2 HPG27_859	Helicobacter pylori (strain G27)	605	Evidence at protein level	SUBCELLULAR LOCATION: Bacterial flagellum basal body {ECO:0000256|RuleBase:RU362116}.		10971	0.101154	GNPILGWDEEGKLKF	NA	0.0022523	0.0462079
B5Z7R4_541	B5Z7R4	541	0.958225	0.417899	0.946118	0.405792	unreviewed	B5Z7R4_HELPG	Flagellar hook protein	flgE-2 HPG27_859	Helicobacter pylori (strain G27)	605	Evidence at protein level	SUBCELLULAR LOCATION: Bacterial flagellum basal body {ECO:0000256|RuleBase:RU362116}.		10971	0.037133	NPILGWDEEGKLKFG	NA	0.0035333	0.0462079
B5Z7R4_542	B5Z7R4	542	0.933151	0.392825	0.920587	0.380261	unreviewed	B5Z7R4_HELPG	Flagellar hook protein	flgE-2 HPG27_859	Helicobacter pylori (strain G27)	605	Evidence at protein level	SUBCELLULAR LOCATION: Bacterial flagellum basal body {ECO:0000256|RuleBase:RU362116}.		10971	0.00483	PILGWDEEGKLKFGK	NA	0.00602934	0.0500816
B5Z7R4_543	B5Z7R4	543	0.895541	0.355216	0.91341	0.373084	unreviewed	B5Z7R4_HELPG	Flagellar hook protein	flgE-2 HPG27_859	Helicobacter pylori (strain G27)	605	Evidence at protein level	SUBCELLULAR LOCATION: Bacterial flagellum basal body {ECO:0000256|RuleBase:RU362116}.		10971	0.000358	ILGWDEEGKLKFGKI	NA	0.0113935	0.0621489
B5Z7R4_544	B5Z7R4	544	0.840301	0.299975	0.860661	0.320335	unreviewed	B5Z7R4_HELPG	Flagellar hook protein	flgE-2 HPG27_859	Helicobacter pylori (strain G27)	605	Evidence at protein level	SUBCELLULAR LOCATION: Bacterial flagellum basal body {ECO:0000256|RuleBase:RU362116}.		6475	9.4e-05	LGWDEEGKLKFGKIR	NA	0.022318	0.0822887
B5Z7R4_545	B5Z7R4	545	0.939831	0.399506	0.805464	0.265138	unreviewed	B5Z7R4_HELPG	Flagellar hook protein	flgE-2 HPG27_859	Helicobacter pylori (strain G27)	605	Evidence at protein level	SUBCELLULAR LOCATION: Bacterial flagellum basal body {ECO:0000256|RuleBase:RU362116}.		6475	7.2e-05	GWDEEGKLKFGKIRH	NA	0.00528283	0.0483902
B5Z7R4_546	B5Z7R4	546	0.694479	0.154154	0.680159	0.139833	unreviewed	B5Z7R4_HELPG	Flagellar hook protein	flgE-2 HPG27_859	Helicobacter pylori (strain G27)	605	Evidence at protein level	SUBCELLULAR LOCATION: Bacterial flagellum basal body {ECO:0000256|RuleBase:RU362116}.		6475	0.000283	WDEEGKLKFGKIRHK	NA	0.0706037	0.150083
B5Z7R4_547	B5Z7R4	547	0.657165	0.116839	0.567111	0.0267852	unreviewed	B5Z7R4_HELPG	Flagellar hook protein	flgE-2 HPG27_859	Helicobacter pylori (strain G27)	605	Evidence at protein level	SUBCELLULAR LOCATION: Bacterial flagellum basal body {ECO:0000256|RuleBase:RU362116}.		6475	0.00043	DEEGKLKFGKIRHKY	NA	0.0871162	0.168102
B5Z7R4_548	B5Z7R4	548	0.269019	-0.271306	0.407274	-0.133051	unreviewed	B5Z7R4_HELPG	Flagellar hook protein	flgE-2 HPG27_859	Helicobacter pylori (strain G27)	605	Evidence at protein level	SUBCELLULAR LOCATION: Bacterial flagellum basal body {ECO:0000256|RuleBase:RU362116}.		10972	0.000429	EEGKLKFGKIRHKYL	NA	0.406868	0.469859
B5Z7R4_549	B5Z7R4	549	0.27506	-0.265266	0.31452	-0.225805	unreviewed	B5Z7R4_HELPG	Flagellar hook protein	flgE-2 HPG27_859	Helicobacter pylori (strain G27)	605	Evidence at protein level	SUBCELLULAR LOCATION: Bacterial flagellum basal body {ECO:0000256|RuleBase:RU362116}.		6914	0.003606	EGKLKFGKIRHKYLE	NA	0.39891	0.462542
B5Z7R4_55	B5Z7R4	55	0.825538	0.285212	0.867715	0.327389	unreviewed	B5Z7R4_HELPG	Flagellar hook protein	flgE-2 HPG27_859	Helicobacter pylori (strain G27)	605	Evidence at protein level	SUBCELLULAR LOCATION: Bacterial flagellum basal body {ECO:0000256|RuleBase:RU362116}.		7751	0.012894	KSVVTNDRNYGVTGS	NA	0.0258926	0.0883859
B5Z7R4_550	B5Z7R4	550	0.140648	-0.399677	0.248868	-0.291457	unreviewed	B5Z7R4_HELPG	Flagellar hook protein	flgE-2 HPG27_859	Helicobacter pylori (strain G27)	605	Evidence at protein level	SUBCELLULAR LOCATION: Bacterial flagellum basal body {ECO:0000256|RuleBase:RU362116}.		10972	0.010032	GKLKFGKIRHKYLET	NA	0.614185	0.652222
B5Z7R4_551	B5Z7R4	551	0.23071	-0.309616	0.236695	-0.303631	unreviewed	B5Z7R4_HELPG	Flagellar hook protein	flgE-2 HPG27_859	Helicobacter pylori (strain G27)	605	Evidence at protein level	SUBCELLULAR LOCATION: Bacterial flagellum basal body {ECO:0000256|RuleBase:RU362116}.		10972	0.016874	KLKFGKIRHKYLETS	NA	0.460171	0.516662
B5Z7R4_552	B5Z7R4	552	0.328905	-0.211421	0.325902	-0.214423	unreviewed	B5Z7R4_HELPG	Flagellar hook protein	flgE-2 HPG27_859	Helicobacter pylori (strain G27)	605	Evidence at protein level	SUBCELLULAR LOCATION: Bacterial flagellum basal body {ECO:0000256|RuleBase:RU362116}.		10972	0.002725	LKFGKIRHKYLETSN	NA	0.333071	0.404429
B5Z7R4_553	B5Z7R4	553	0.208152	-0.332173	0.389885	-0.150441	unreviewed	B5Z7R4_HELPG	Flagellar hook protein	flgE-2 HPG27_859	Helicobacter pylori (strain G27)	605	Evidence at protein level	SUBCELLULAR LOCATION: Bacterial flagellum basal body {ECO:0000256|RuleBase:RU362116}.		10972	0.004123	KFGKIRHKYLETSNV	NA	0.494466	0.547567
B5Z7R4_554	B5Z7R4	554	0.721097	0.180771	0.483759	-0.0565669	unreviewed	B5Z7R4_HELPG	Flagellar hook protein	flgE-2 HPG27_859	Helicobacter pylori (strain G27)	605	Evidence at protein level	SUBCELLULAR LOCATION: Bacterial flagellum basal body {ECO:0000256|RuleBase:RU362116}.		10972	0.007941	FGKIRHKYLETSNVN	NA	0.0600039	0.136247
B5Z7R4_555	B5Z7R4	555	0.460559	-0.0797664	0.577429	0.0371032	unreviewed	B5Z7R4_HELPG	Flagellar hook protein	flgE-2 HPG27_859	Helicobacter pylori (strain G27)	605	Evidence at protein level	SUBCELLULAR LOCATION: Bacterial flagellum basal body {ECO:0000256|RuleBase:RU362116}.		10972	0.038459	GKIRHKYLETSNVNA	NA	0.209568	0.29235
B5Z7R4_556	B5Z7R4	556	0.70008	0.159755	0.713335	0.173009	unreviewed	B5Z7R4_HELPG	Flagellar hook protein	flgE-2 HPG27_859	Helicobacter pylori (strain G27)	605	Evidence at protein level	SUBCELLULAR LOCATION: Bacterial flagellum basal body {ECO:0000256|RuleBase:RU362116}.		10973	0.1817	KIRHKYLETSNVNAG	NA	0.068298	0.147088
B5Z7R4_557	B5Z7R4	557	0.797255	0.25693	0.75893	0.218605	unreviewed	B5Z7R4_HELPG	Flagellar hook protein	flgE-2 HPG27_859	Helicobacter pylori (strain G27)	605	Evidence at protein level	SUBCELLULAR LOCATION: Bacterial flagellum basal body {ECO:0000256|RuleBase:RU362116}.		10973	0.382477	IRHKYLETSNVNAGN	NA	0.0336594	0.101237
B5Z7R4_558	B5Z7R4	558	0.887681	0.347355	0.862073	0.321747	unreviewed	B5Z7R4_HELPG	Flagellar hook protein	flgE-2 HPG27_859	Helicobacter pylori (strain G27)	605	Evidence at protein level	SUBCELLULAR LOCATION: Bacterial flagellum basal body {ECO:0000256|RuleBase:RU362116}.		7726	0.512499	RHKYLETSNVNAGNA	NA	0.012747	0.0649118
B5Z7R4_559	B5Z7R4	559	0.949076	0.40875	0.921304	0.380979	unreviewed	B5Z7R4_HELPG	Flagellar hook protein	flgE-2 HPG27_859	Helicobacter pylori (strain G27)	605	Evidence at protein level	SUBCELLULAR LOCATION: Bacterial flagellum basal body {ECO:0000256|RuleBase:RU362116}.		7726	0.146492	HKYLETSNVNAGNAL	NA	0.00434928	0.0467799
B5Z7R4_56	B5Z7R4	56	0.897591	0.357265	0.890611	0.350285	unreviewed	B5Z7R4_HELPG	Flagellar hook protein	flgE-2 HPG27_859	Helicobacter pylori (strain G27)	605	Evidence at protein level	SUBCELLULAR LOCATION: Bacterial flagellum basal body {ECO:0000256|RuleBase:RU362116}.		7751	0.0067	SVVTNDRNYGVTGSG	NA	0.011052	0.0616277
B5Z7R4_560	B5Z7R4	560	0.976272	0.435946	0.96121	0.420885	unreviewed	B5Z7R4_HELPG	Flagellar hook protein	flgE-2 HPG27_859	Helicobacter pylori (strain G27)	605	Evidence at protein level	SUBCELLULAR LOCATION: Bacterial flagellum basal body {ECO:0000256|RuleBase:RU362116}.		10973	0.005867	KYLETSNVNAGNALT	NA	0.00221747	0.0462079
B5Z7R4_561	B5Z7R4	561	0.996237	0.455912	0.970134	0.429808	unreviewed	B5Z7R4_HELPG	Flagellar hook protein	flgE-2 HPG27_859	Helicobacter pylori (strain G27)	605	Evidence at protein level	SUBCELLULAR LOCATION: Bacterial flagellum basal body {ECO:0000256|RuleBase:RU362116}.		10973	0.000403	YLETSNVNAGNALTN	NA	0.00117738	0.0462079
B5Z7R4_562	B5Z7R4	562	0.996785	0.456459	0.961238	0.420912	unreviewed	B5Z7R4_HELPG	Flagellar hook protein	flgE-2 HPG27_859	Helicobacter pylori (strain G27)	605	Evidence at protein level	SUBCELLULAR LOCATION: Bacterial flagellum basal body {ECO:0000256|RuleBase:RU362116}.		10973	0.002043	LETSNVNAGNALTNL	NA	0.00115459	0.0462079
B5Z7R4_563	B5Z7R4	563	0.932297	0.391972	0.954773	0.414448	unreviewed	B5Z7R4_HELPG	Flagellar hook protein	flgE-2 HPG27_859	Helicobacter pylori (strain G27)	605	Evidence at protein level	SUBCELLULAR LOCATION: Bacterial flagellum basal body {ECO:0000256|RuleBase:RU362116}.		2568	0.004539	ETSNVNAGNALTNLI	NA	0.00612891	0.050167
B5Z7R4_564	B5Z7R4	564	0.904597	0.364271	0.937352	0.397026	unreviewed	B5Z7R4_HELPG	Flagellar hook protein	flgE-2 HPG27_859	Helicobacter pylori (strain G27)	605	Evidence at protein level	SUBCELLULAR LOCATION: Bacterial flagellum basal body {ECO:0000256|RuleBase:RU362116}.		2568	0.004376	TSNVNAGNALTNLIL	NA	0.0099251	0.0589322
B5Z7R4_565	B5Z7R4	565	0.943951	0.403625	0.864365	0.324039	unreviewed	B5Z7R4_HELPG	Flagellar hook protein	flgE-2 HPG27_859	Helicobacter pylori (strain G27)	605	Evidence at protein level	SUBCELLULAR LOCATION: Bacterial flagellum basal body {ECO:0000256|RuleBase:RU362116}.		2568	0.001046	SNVNAGNALTNLILM	NA	0.00485343	0.0479363
B5Z7R4_566	B5Z7R4	566	0.909128	0.368802	0.854284	0.313959	unreviewed	B5Z7R4_HELPG	Flagellar hook protein	flgE-2 HPG27_859	Helicobacter pylori (strain G27)	605	Evidence at protein level	SUBCELLULAR LOCATION: Bacterial flagellum basal body {ECO:0000256|RuleBase:RU362116}.		10878	0.001117	NVNAGNALTNLILMQ	NA	0.00923034	0.0569616
B5Z7R4_567	B5Z7R4	567	0.631851	0.0915258	0.8472	0.306874	unreviewed	B5Z7R4_HELPG	Flagellar hook protein	flgE-2 HPG27_859	Helicobacter pylori (strain G27)	605	Evidence at protein level	SUBCELLULAR LOCATION: Bacterial flagellum basal body {ECO:0000256|RuleBase:RU362116}.		10974	0.001967	VNAGNALTNLILMQR	NA	0.0992632	0.180299
B5Z7R4_568	B5Z7R4	568	0.881895	0.341569	0.840327	0.300001	unreviewed	B5Z7R4_HELPG	Flagellar hook protein	flgE-2 HPG27_859	Helicobacter pylori (strain G27)	605	Evidence at protein level	SUBCELLULAR LOCATION: Bacterial flagellum basal body {ECO:0000256|RuleBase:RU362116}.		10974	0.002016	NAGNALTNLILMQRG	NA	0.0137877	0.0675396
B5Z7R4_569	B5Z7R4	569	0.869176	0.32885	0.818169	0.277843	unreviewed	B5Z7R4_HELPG	Flagellar hook protein	flgE-2 HPG27_859	Helicobacter pylori (strain G27)	605	Evidence at protein level	SUBCELLULAR LOCATION: Bacterial flagellum basal body {ECO:0000256|RuleBase:RU362116}.		10974	0.000752	AGNALTNLILMQRGY	NA	0.0161933	0.0721216
B5Z7R4_57	B5Z7R4	57	0.90215	0.361824	0.872908	0.332583	unreviewed	B5Z7R4_HELPG	Flagellar hook protein	flgE-2 HPG27_859	Helicobacter pylori (strain G27)	605	Evidence at protein level	SUBCELLULAR LOCATION: Bacterial flagellum basal body {ECO:0000256|RuleBase:RU362116}.		10915	0.006271	VVTNDRNYGVTGSGN	NA	0.0103115	0.0599112
B5Z7R4_570	B5Z7R4	570	0.909586	0.369261	0.883309	0.342983	unreviewed	B5Z7R4_HELPG	Flagellar hook protein	flgE-2 HPG27_859	Helicobacter pylori (strain G27)	605	Evidence at protein level	SUBCELLULAR LOCATION: Bacterial flagellum basal body {ECO:0000256|RuleBase:RU362116}.		10974	0.000385	GNALTNLILMQRGYS	NA	0.00916207	0.0568534
B5Z7R4_571	B5Z7R4	571	0.798335	0.258009	0.893019	0.352694	unreviewed	B5Z7R4_HELPG	Flagellar hook protein	flgE-2 HPG27_859	Helicobacter pylori (strain G27)	605	Evidence at protein level	SUBCELLULAR LOCATION: Bacterial flagellum basal body {ECO:0000256|RuleBase:RU362116}.		10974	0.019111	NALTNLILMQRGYSM	NA	0.0333409	0.100737
B5Z7R4_572	B5Z7R4	572	0.957553	0.417227	0.909655	0.369329	unreviewed	B5Z7R4_HELPG	Flagellar hook protein	flgE-2 HPG27_859	Helicobacter pylori (strain G27)	605	Evidence at protein level	SUBCELLULAR LOCATION: Bacterial flagellum basal body {ECO:0000256|RuleBase:RU362116}.		10879	0.347806	ALTNLILMQRGYSMN	NA	0.0035901	0.0462079
B5Z7R4_573	B5Z7R4	573	0.930448	0.390122	0.915427	0.375101	unreviewed	B5Z7R4_HELPG	Flagellar hook protein	flgE-2 HPG27_859	Helicobacter pylori (strain G27)	605	Evidence at protein level	SUBCELLULAR LOCATION: Bacterial flagellum basal body {ECO:0000256|RuleBase:RU362116}.		10879	0.627846	LTNLILMQRGYSMNA	NA	0.00634825	0.0509481
B5Z7R4_574	B5Z7R4	574	0.952354	0.412028	0.849168	0.308842	unreviewed	B5Z7R4_HELPG	Flagellar hook protein	flgE-2 HPG27_859	Helicobacter pylori (strain G27)	605	Evidence at protein level	SUBCELLULAR LOCATION: Bacterial flagellum basal body {ECO:0000256|RuleBase:RU362116}.		10879	0.766145	TNLILMQRGYSMNAR	NA	0.0040454	0.0465688
B5Z7R4_575	B5Z7R4	575	0.938445	0.398119	0.771386	0.231061	unreviewed	B5Z7R4_HELPG	Flagellar hook protein	flgE-2 HPG27_859	Helicobacter pylori (strain G27)	605	Evidence at protein level	SUBCELLULAR LOCATION: Bacterial flagellum basal body {ECO:0000256|RuleBase:RU362116}.		10975	0.443129	NLILMQRGYSMNARA	NA	0.00543348	0.0488727
B5Z7R4_576	B5Z7R4	576	0.46704	-0.073286	0.694251	0.153925	unreviewed	B5Z7R4_HELPG	Flagellar hook protein	flgE-2 HPG27_859	Helicobacter pylori (strain G27)	605	Evidence at protein level	SUBCELLULAR LOCATION: Bacterial flagellum basal body {ECO:0000256|RuleBase:RU362116}.		10975	0.053567	LILMQRGYSMNARAF	NA	0.204349	0.287413
B5Z7R4_577	B5Z7R4	577	0.568646	0.0283205	0.630738	0.0904128	unreviewed	B5Z7R4_HELPG	Flagellar hook protein	flgE-2 HPG27_859	Helicobacter pylori (strain G27)	605	Evidence at protein level	SUBCELLULAR LOCATION: Bacterial flagellum basal body {ECO:0000256|RuleBase:RU362116}.		10975	0.002357	ILMQRGYSMNARAFG	NA	0.133301	0.217068
B5Z7R4_578	B5Z7R4	578	0.544771	0.00444517	0.599797	0.0594714	unreviewed	B5Z7R4_HELPG	Flagellar hook protein	flgE-2 HPG27_859	Helicobacter pylori (strain G27)	605	Evidence at protein level	SUBCELLULAR LOCATION: Bacterial flagellum basal body {ECO:0000256|RuleBase:RU362116}.		10975	0.003795	LMQRGYSMNARAFGA	NA	0.148128	0.232459
B5Z7R4_579	B5Z7R4	579	0.634791	0.0944654	0.628287	0.0879609	unreviewed	B5Z7R4_HELPG	Flagellar hook protein	flgE-2 HPG27_859	Helicobacter pylori (strain G27)	605	Evidence at protein level	SUBCELLULAR LOCATION: Bacterial flagellum basal body {ECO:0000256|RuleBase:RU362116}.		10975	0.012265	MQRGYSMNARAFGAG	NA	0.0978188	0.178906
B5Z7R4_58	B5Z7R4	58	0.928983	0.388658	0.872837	0.332511	unreviewed	B5Z7R4_HELPG	Flagellar hook protein	flgE-2 HPG27_859	Helicobacter pylori (strain G27)	605	Evidence at protein level	SUBCELLULAR LOCATION: Bacterial flagellum basal body {ECO:0000256|RuleBase:RU362116}.		10915	0.006596	VTNDRNYGVTGSGNV	NA	0.0065263	0.0512414
B5Z7R4_580	B5Z7R4	580	0.783738	0.243412	0.607332	0.0670061	unreviewed	B5Z7R4_HELPG	Flagellar hook protein	flgE-2 HPG27_859	Helicobacter pylori (strain G27)	605	Evidence at protein level	SUBCELLULAR LOCATION: Bacterial flagellum basal body {ECO:0000256|RuleBase:RU362116}.		10975	0.024272	QRGYSMNARAFGAGD	NA	0.0377953	0.107649
B5Z7R4_581	B5Z7R4	581	0.609487	0.0691615	0.56758	0.0272542	unreviewed	B5Z7R4_HELPG	Flagellar hook protein	flgE-2 HPG27_859	Helicobacter pylori (strain G27)	605	Evidence at protein level	SUBCELLULAR LOCATION: Bacterial flagellum basal body {ECO:0000256|RuleBase:RU362116}.		10975	0.006052	RGYSMNARAFGAGDD	NA	0.110584	0.193373
B5Z7R4_582	B5Z7R4	582	0.463872	-0.0764535	0.514953	-0.025373	unreviewed	B5Z7R4_HELPG	Flagellar hook protein	flgE-2 HPG27_859	Helicobacter pylori (strain G27)	605	Evidence at protein level	SUBCELLULAR LOCATION: Bacterial flagellum basal body {ECO:0000256|RuleBase:RU362116}.		10975	0.003685	GYSMNARAFGAGDDM	NA	0.206892	0.289799
B5Z7R4_583	B5Z7R4	583	0.346012	-0.194314	0.381096	-0.15923	unreviewed	B5Z7R4_HELPG	Flagellar hook protein	flgE-2 HPG27_859	Helicobacter pylori (strain G27)	605	Evidence at protein level	SUBCELLULAR LOCATION: Bacterial flagellum basal body {ECO:0000256|RuleBase:RU362116}.		10976	0.006675	YSMNARAFGAGDDMI	NA	0.314279	0.387892
B5Z7R4_584	B5Z7R4	584	0.371655	-0.168671	0.285499	-0.254826	unreviewed	B5Z7R4_HELPG	Flagellar hook protein	flgE-2 HPG27_859	Helicobacter pylori (strain G27)	605	Evidence at protein level	SUBCELLULAR LOCATION: Bacterial flagellum basal body {ECO:0000256|RuleBase:RU362116}.		10976	0.026159	SMNARAFGAGDDMIK	NA	0.288097	0.364097
B5Z7R4_585	B5Z7R4	585	0.114455	-0.425871	0.230219	-0.310107	unreviewed	B5Z7R4_HELPG	Flagellar hook protein	flgE-2 HPG27_859	Helicobacter pylori (strain G27)	605	Evidence at protein level	SUBCELLULAR LOCATION: Bacterial flagellum basal body {ECO:0000256|RuleBase:RU362116}.		10976	0.043858	MNARAFGAGDDMIKE	NA	0.671098	0.702367
B5Z7R4_586	B5Z7R4	586	0.131504	-0.408822	0.203914	-0.336412	unreviewed	B5Z7R4_HELPG	Flagellar hook protein	flgE-2 HPG27_859	Helicobacter pylori (strain G27)	605	Evidence at protein level	SUBCELLULAR LOCATION: Bacterial flagellum basal body {ECO:0000256|RuleBase:RU362116}.		10976	0.056061	NARAFGAGDDMIKEA	NA	0.633231	0.669466
B5Z7R4_587	B5Z7R4	587	0.187469	-0.352856	0.231615	-0.30871	unreviewed	B5Z7R4_HELPG	Flagellar hook protein	flgE-2 HPG27_859	Helicobacter pylori (strain G27)	605	Evidence at protein level	SUBCELLULAR LOCATION: Bacterial flagellum basal body {ECO:0000256|RuleBase:RU362116}.		10976	0.014651	ARAFGAGDDMIKEAI	NA	0.528054	0.577813
B5Z7R4_588	B5Z7R4	588	0.214486	-0.32584	0.295917	-0.244408	unreviewed	B5Z7R4_HELPG	Flagellar hook protein	flgE-2 HPG27_859	Helicobacter pylori (strain G27)	605	Evidence at protein level	SUBCELLULAR LOCATION: Bacterial flagellum basal body {ECO:0000256|RuleBase:RU362116}.		10976	0.001639	RAFGAGDDMIKEAIS	NA	0.484596	0.53898
B5Z7R4_589	B5Z7R4	589	0.510162	-0.0301633	0.384536	-0.155789	unreviewed	B5Z7R4_HELPG	Flagellar hook protein	flgE-2 HPG27_859	Helicobacter pylori (strain G27)	605	Evidence at protein level	SUBCELLULAR LOCATION: Bacterial flagellum basal body {ECO:0000256|RuleBase:RU362116}.		10976	0.000259	AFGAGDDMIKEAISL	NA	0.171666	0.255653
B5Z7R4_59	B5Z7R4	59	0.81028	0.269955	0.863521	0.323196	unreviewed	B5Z7R4_HELPG	Flagellar hook protein	flgE-2 HPG27_859	Helicobacter pylori (strain G27)	605	Evidence at protein level	SUBCELLULAR LOCATION: Bacterial flagellum basal body {ECO:0000256|RuleBase:RU362116}.		10915	0.011484	TNDRNYGVTGSGNVL	NA	0.0299343	0.0951839
B5Z7R4_590	B5Z7R4	590	0.435964	-0.104362	0.433803	-0.106522	unreviewed	B5Z7R4_HELPG	Flagellar hook protein	flgE-2 HPG27_859	Helicobacter pylori (strain G27)	605	Evidence at protein level	SUBCELLULAR LOCATION: Bacterial flagellum basal body {ECO:0000256|RuleBase:RU362116}.		10976	0.000483	FGAGDDMIKEAISLK	NA	0.229939	0.31095
B5Z7R4_591	B5Z7R4	591	0.5746	0.0342748	0.506909	-0.0334167	unreviewed	B5Z7R4_HELPG	Flagellar hook protein	flgE-2 HPG27_859	Helicobacter pylori (strain G27)	605	Evidence at protein level	SUBCELLULAR LOCATION: Bacterial flagellum basal body {ECO:0000256|RuleBase:RU362116}.		7048	0.002304	GAGDDMIKEAISLKK	NA	0.129795	0.213244
B5Z7R4_6	B5Z7R4	6	0.888562	0.348236	0.703989	0.163663	unreviewed	B5Z7R4_HELPG	Flagellar hook protein	flgE-2 HPG27_859	Helicobacter pylori (strain G27)	605	Evidence at protein level	SUBCELLULAR LOCATION: Bacterial flagellum basal body {ECO:0000256|RuleBase:RU362116}.		10910	0.053925	LNAYSGIKTHQFGID	NA	0.0125924	0.0643897
B5Z7R4_60	B5Z7R4	60	0.825179	0.284854	0.843361	0.303035	unreviewed	B5Z7R4_HELPG	Flagellar hook protein	flgE-2 HPG27_859	Helicobacter pylori (strain G27)	605	Evidence at protein level	SUBCELLULAR LOCATION: Bacterial flagellum basal body {ECO:0000256|RuleBase:RU362116}.		10915	0.044226	NDRNYGVTGSGNVLS	NA	0.0259837	0.0885154
B5Z7R4_61	B5Z7R4	61	0.851014	0.310688	0.847372	0.307047	unreviewed	B5Z7R4_HELPG	Flagellar hook protein	flgE-2 HPG27_859	Helicobacter pylori (strain G27)	605	Evidence at protein level	SUBCELLULAR LOCATION: Bacterial flagellum basal body {ECO:0000256|RuleBase:RU362116}.		10915	0.088545	DRNYGVTGSGNVLSN	NA	0.0199251	0.078076
B5Z7R4_62	B5Z7R4	62	0.801348	0.261022	0.870309	0.329984	unreviewed	B5Z7R4_HELPG	Flagellar hook protein	flgE-2 HPG27_859	Helicobacter pylori (strain G27)	605	Evidence at protein level	SUBCELLULAR LOCATION: Bacterial flagellum basal body {ECO:0000256|RuleBase:RU362116}.		10915	0.013286	RNYGVTGSGNVLSNK	NA	0.032462	0.0993442
B5Z7R4_63	B5Z7R4	63	0.949041	0.408715	0.894904	0.354578	unreviewed	B5Z7R4_HELPG	Flagellar hook protein	flgE-2 HPG27_859	Helicobacter pylori (strain G27)	605	Evidence at protein level	SUBCELLULAR LOCATION: Bacterial flagellum basal body {ECO:0000256|RuleBase:RU362116}.		10915	0.006289	NYGVTGSGNVLSNKD	NA	0.00435268	0.0467799
B5Z7R4_64	B5Z7R4	64	0.924964	0.384639	0.915225	0.374899	unreviewed	B5Z7R4_HELPG	Flagellar hook protein	flgE-2 HPG27_859	Helicobacter pylori (strain G27)	605	Evidence at protein level	SUBCELLULAR LOCATION: Bacterial flagellum basal body {ECO:0000256|RuleBase:RU362116}.		10915	0.000893	YGVTGSGNVLSNKDG	NA	0.00702828	0.0526377
B5Z7R4_65	B5Z7R4	65	0.948154	0.407828	0.952896	0.41257	unreviewed	B5Z7R4_HELPG	Flagellar hook protein	flgE-2 HPG27_859	Helicobacter pylori (strain G27)	605	Evidence at protein level	SUBCELLULAR LOCATION: Bacterial flagellum basal body {ECO:0000256|RuleBase:RU362116}.		10916	0.000616	GVTGSGNVLSNKDGE	NA	0.00443806	0.0468645
B5Z7R4_66	B5Z7R4	66	0.952618	0.412293	0.95914	0.418814	unreviewed	B5Z7R4_HELPG	Flagellar hook protein	flgE-2 HPG27_859	Helicobacter pylori (strain G27)	605	Evidence at protein level	SUBCELLULAR LOCATION: Bacterial flagellum basal body {ECO:0000256|RuleBase:RU362116}.		10916	0.012144	VTGSGNVLSNKDGEY	NA	0.00402147	0.0464721
B5Z7R4_67	B5Z7R4	67	0.9897	0.449375	0.969937	0.429611	unreviewed	B5Z7R4_HELPG	Flagellar hook protein	flgE-2 HPG27_859	Helicobacter pylori (strain G27)	605	Evidence at protein level	SUBCELLULAR LOCATION: Bacterial flagellum basal body {ECO:0000256|RuleBase:RU362116}.		10916	0.01759	TGSGNVLSNKDGEYM	NA	0.00147284	0.0462079
B5Z7R4_68	B5Z7R4	68	0.980261	0.439936	0.978321	0.437995	unreviewed	B5Z7R4_HELPG	Flagellar hook protein	flgE-2 HPG27_859	Helicobacter pylori (strain G27)	605	Evidence at protein level	SUBCELLULAR LOCATION: Bacterial flagellum basal body {ECO:0000256|RuleBase:RU362116}.		10916	0.03851	GSGNVLSNKDGEYMP	NA	0.00197595	0.0462079
B5Z7R4_69	B5Z7R4	69	0.978949	0.438623	0.98529	0.444964	unreviewed	B5Z7R4_HELPG	Flagellar hook protein	flgE-2 HPG27_859	Helicobacter pylori (strain G27)	605	Evidence at protein level	SUBCELLULAR LOCATION: Bacterial flagellum basal body {ECO:0000256|RuleBase:RU362116}.		10916	0.046041	SGNVLSNKDGEYMPS	NA	0.00205373	0.0462079
B5Z7R4_7	B5Z7R4	7	0.86787	0.327544	0.841845	0.301519	unreviewed	B5Z7R4_HELPG	Flagellar hook protein	flgE-2 HPG27_859	Helicobacter pylori (strain G27)	605	Evidence at protein level	SUBCELLULAR LOCATION: Bacterial flagellum basal body {ECO:0000256|RuleBase:RU362116}.		10910	0.092146	NAYSGIKTHQFGIDS	NA	0.0164499	0.0724146
B5Z7R4_70	B5Z7R4	70	0.990077	0.449751	0.981102	0.440776	unreviewed	B5Z7R4_HELPG	Flagellar hook protein	flgE-2 HPG27_859	Helicobacter pylori (strain G27)	605	Evidence at protein level	SUBCELLULAR LOCATION: Bacterial flagellum basal body {ECO:0000256|RuleBase:RU362116}.		10916	0.015012	GNVLSNKDGEYMPSE	NA	0.00145495	0.0462079
B5Z7R4_71	B5Z7R4	71	0.987461	0.447135	0.971478	0.431152	unreviewed	B5Z7R4_HELPG	Flagellar hook protein	flgE-2 HPG27_859	Helicobacter pylori (strain G27)	605	Evidence at protein level	SUBCELLULAR LOCATION: Bacterial flagellum basal body {ECO:0000256|RuleBase:RU362116}.		10916	0.002358	NVLSNKDGEYMPSEG	NA	0.00158395	0.0462079
B5Z7R4_72	B5Z7R4	72	0.968762	0.428436	0.962612	0.422286	unreviewed	B5Z7R4_HELPG	Flagellar hook protein	flgE-2 HPG27_859	Helicobacter pylori (strain G27)	605	Evidence at protein level	SUBCELLULAR LOCATION: Bacterial flagellum basal body {ECO:0000256|RuleBase:RU362116}.		10916	0.001609	VLSNKDGEYMPSEGE	NA	0.00271924	0.0462079
B5Z7R4_73	B5Z7R4	73	0.932141	0.391816	0.949377	0.409051	unreviewed	B5Z7R4_HELPG	Flagellar hook protein	flgE-2 HPG27_859	Helicobacter pylori (strain G27)	605	Evidence at protein level	SUBCELLULAR LOCATION: Bacterial flagellum basal body {ECO:0000256|RuleBase:RU362116}.		10917	0.002064	LSNKDGEYMPSEGEF	NA	0.00614741	0.0502367
B5Z7R4_74	B5Z7R4	74	0.934619	0.394293	0.926675	0.38635	unreviewed	B5Z7R4_HELPG	Flagellar hook protein	flgE-2 HPG27_859	Helicobacter pylori (strain G27)	605	Evidence at protein level	SUBCELLULAR LOCATION: Bacterial flagellum basal body {ECO:0000256|RuleBase:RU362116}.		10917	0.002717	SNKDGEYMPSEGEFH	NA	0.00586	0.0499531
B5Z7R4_75	B5Z7R4	75	0.9239	0.383574	0.86167	0.321344	unreviewed	B5Z7R4_HELPG	Flagellar hook protein	flgE-2 HPG27_859	Helicobacter pylori (strain G27)	605	Evidence at protein level	SUBCELLULAR LOCATION: Bacterial flagellum basal body {ECO:0000256|RuleBase:RU362116}.		10917	0.002795	NKDGEYMPSEGEFHM	NA	0.00716522	0.052805
B5Z7R4_76	B5Z7R4	76	0.873954	0.333629	0.809377	0.269051	unreviewed	B5Z7R4_HELPG	Flagellar hook protein	flgE-2 HPG27_859	Helicobacter pylori (strain G27)	605	Evidence at protein level	SUBCELLULAR LOCATION: Bacterial flagellum basal body {ECO:0000256|RuleBase:RU362116}.		10917	0.011882	KDGEYMPSEGEFHMA	NA	0.0152704	0.0705737
B5Z7R4_77	B5Z7R4	77	0.643734	0.103408	0.805366	0.26504	unreviewed	B5Z7R4_HELPG	Flagellar hook protein	flgE-2 HPG27_859	Helicobacter pylori (strain G27)	605	Evidence at protein level	SUBCELLULAR LOCATION: Bacterial flagellum basal body {ECO:0000256|RuleBase:RU362116}.		10917	0.015544	DGEYMPSEGEFHMAY	NA	0.0934807	0.174345
B5Z7R4_78	B5Z7R4	78	0.670676	0.13035	0.800808	0.260483	unreviewed	B5Z7R4_HELPG	Flagellar hook protein	flgE-2 HPG27_859	Helicobacter pylori (strain G27)	605	Evidence at protein level	SUBCELLULAR LOCATION: Bacterial flagellum basal body {ECO:0000256|RuleBase:RU362116}.		10917	0.001896	GEYMPSEGEFHMAYQ	NA	0.0809158	0.161643
B5Z7R4_79	B5Z7R4	79	0.914566	0.37424	0.820509	0.280183	unreviewed	B5Z7R4_HELPG	Flagellar hook protein	flgE-2 HPG27_859	Helicobacter pylori (strain G27)	605	Evidence at protein level	SUBCELLULAR LOCATION: Bacterial flagellum basal body {ECO:0000256|RuleBase:RU362116}.		10917	0.002658	EYMPSEGEFHMAYQG	NA	0.0084347	0.0560314
B5Z7R4_8	B5Z7R4	8	0.856718	0.316392	0.873718	0.333392	unreviewed	B5Z7R4_HELPG	Flagellar hook protein	flgE-2 HPG27_859	Helicobacter pylori (strain G27)	605	Evidence at protein level	SUBCELLULAR LOCATION: Bacterial flagellum basal body {ECO:0000256|RuleBase:RU362116}.		10191	0.114056	AYSGIKTHQFGIDSL	NA	0.0187118	0.0763004
B5Z7R4_80	B5Z7R4	80	0.901112	0.360786	0.889644	0.349318	unreviewed	B5Z7R4_HELPG	Flagellar hook protein	flgE-2 HPG27_859	Helicobacter pylori (strain G27)	605	Evidence at protein level	SUBCELLULAR LOCATION: Bacterial flagellum basal body {ECO:0000256|RuleBase:RU362116}.		10917	0.005802	YMPSEGEFHMAYQGK	NA	0.0104781	0.0603895
B5Z7R4_81	B5Z7R4	81	0.972455	0.432129	0.946778	0.406452	unreviewed	B5Z7R4_HELPG	Flagellar hook protein	flgE-2 HPG27_859	Helicobacter pylori (strain G27)	605	Evidence at protein level	SUBCELLULAR LOCATION: Bacterial flagellum basal body {ECO:0000256|RuleBase:RU362116}.		10918	0.008363	MPSEGEFHMAYQGKG	NA	0.00246429	0.0462079
B5Z7R4_82	B5Z7R4	82	0.989411	0.449085	0.931314	0.390988	unreviewed	B5Z7R4_HELPG	Flagellar hook protein	flgE-2 HPG27_859	Helicobacter pylori (strain G27)	605	Evidence at protein level	SUBCELLULAR LOCATION: Bacterial flagellum basal body {ECO:0000256|RuleBase:RU362116}.		10918	0.018192	PSEGEFHMAYQGKGW	NA	0.00148661	0.0462079
B5Z7R4_83	B5Z7R4	83	0.956346	0.416021	0.830179	0.289853	unreviewed	B5Z7R4_HELPG	Flagellar hook protein	flgE-2 HPG27_859	Helicobacter pylori (strain G27)	605	Evidence at protein level	SUBCELLULAR LOCATION: Bacterial flagellum basal body {ECO:0000256|RuleBase:RU362116}.		10918	0.031013	SEGEFHMAYQGKGWF	NA	0.00369201	0.0462079
B5Z7R4_84	B5Z7R4	84	0.837244	0.296919	0.699377	0.159051	unreviewed	B5Z7R4_HELPG	Flagellar hook protein	flgE-2 HPG27_859	Helicobacter pylori (strain G27)	605	Evidence at protein level	SUBCELLULAR LOCATION: Bacterial flagellum basal body {ECO:0000256|RuleBase:RU362116}.		10918	0.03886	EGEFHMAYQGKGWFV	NA	0.0230317	0.0836068
B5Z7R4_85	B5Z7R4	85	0.395438	-0.144887	0.539401	-0.000924862	unreviewed	B5Z7R4_HELPG	Flagellar hook protein	flgE-2 HPG27_859	Helicobacter pylori (strain G27)	605	Evidence at protein level	SUBCELLULAR LOCATION: Bacterial flagellum basal body {ECO:0000256|RuleBase:RU362116}.		10918	0.005093	GEFHMAYQGKGWFVI	NA	0.265605	0.34358
B5Z7R4_86	B5Z7R4	86	0.318444	-0.221882	0.403902	-0.136423	unreviewed	B5Z7R4_HELPG	Flagellar hook protein	flgE-2 HPG27_859	Helicobacter pylori (strain G27)	605	Evidence at protein level	SUBCELLULAR LOCATION: Bacterial flagellum basal body {ECO:0000256|RuleBase:RU362116}.		10918	0.011884	EFHMAYQGKGWFVIG	NA	0.345076	0.415644
B5Z7R4_87	B5Z7R4	87	0.189531	-0.350794	0.271861	-0.268465	unreviewed	B5Z7R4_HELPG	Flagellar hook protein	flgE-2 HPG27_859	Helicobacter pylori (strain G27)	605	Evidence at protein level	SUBCELLULAR LOCATION: Bacterial flagellum basal body {ECO:0000256|RuleBase:RU362116}.		10918	0.058081	FHMAYQGKGWFVIGP	NA	0.524607	0.574684
B5Z7R4_88	B5Z7R4	88	0.278855	-0.261471	0.266478	-0.273847	unreviewed	B5Z7R4_HELPG	Flagellar hook protein	flgE-2 HPG27_859	Helicobacter pylori (strain G27)	605	Evidence at protein level	SUBCELLULAR LOCATION: Bacterial flagellum basal body {ECO:0000256|RuleBase:RU362116}.		10918	0.10771	HMAYQGKGWFVIGPN	NA	0.393963	0.458405
B5Z7R4_89	B5Z7R4	89	0.177036	-0.363289	0.260107	-0.280219	unreviewed	B5Z7R4_HELPG	Flagellar hook protein	flgE-2 HPG27_859	Helicobacter pylori (strain G27)	605	Evidence at protein level	SUBCELLULAR LOCATION: Bacterial flagellum basal body {ECO:0000256|RuleBase:RU362116}.		10919	0.021923	MAYQGKGWFVIGPNK	NA	0.54587	0.592651
B5Z7R4_9	B5Z7R4	9	0.847405	0.30708	0.882102	0.341776	unreviewed	B5Z7R4_HELPG	Flagellar hook protein	flgE-2 HPG27_859	Helicobacter pylori (strain G27)	605	Evidence at protein level	SUBCELLULAR LOCATION: Bacterial flagellum basal body {ECO:0000256|RuleBase:RU362116}.		10191	0.168882	YSGIKTHQFGIDSLS	NA	0.020713	0.0794541
B5Z7R4_90	B5Z7R4	90	0.368525	-0.1718	0.335519	-0.204807	unreviewed	B5Z7R4_HELPG	Flagellar hook protein	flgE-2 HPG27_859	Helicobacter pylori (strain G27)	605	Evidence at protein level	SUBCELLULAR LOCATION: Bacterial flagellum basal body {ECO:0000256|RuleBase:RU362116}.		10919	0.03227	AYQGKGWFVIGPNKN	NA	0.291171	0.367053
B5Z7R4_91	B5Z7R4	91	0.286588	-0.253738	0.408208	-0.132118	unreviewed	B5Z7R4_HELPG	Flagellar hook protein	flgE-2 HPG27_859	Helicobacter pylori (strain G27)	605	Evidence at protein level	SUBCELLULAR LOCATION: Bacterial flagellum basal body {ECO:0000256|RuleBase:RU362116}.		10919	0.297181	YQGKGWFVIGPNKNG	NA	0.384011	0.449489
B5Z7R4_92	B5Z7R4	92	0.56659	0.0262642	0.504219	-0.0361069	unreviewed	B5Z7R4_HELPG	Flagellar hook protein	flgE-2 HPG27_859	Helicobacter pylori (strain G27)	605	Evidence at protein level	SUBCELLULAR LOCATION: Bacterial flagellum basal body {ECO:0000256|RuleBase:RU362116}.		10919	0.533331	QGKGWFVIGPNKNGE	NA	0.134531	0.218624
B5Z7R4_93	B5Z7R4	93	0.642298	0.101972	0.601041	0.0607158	unreviewed	B5Z7R4_HELPG	Flagellar hook protein	flgE-2 HPG27_859	Helicobacter pylori (strain G27)	605	Evidence at protein level	SUBCELLULAR LOCATION: Bacterial flagellum basal body {ECO:0000256|RuleBase:RU362116}.		10919	0.54538	GKGWFVIGPNKNGEM	NA	0.0941719	0.175148
B5Z7R4_94	B5Z7R4	94	0.657093	0.116767	0.735308	0.194982	unreviewed	B5Z7R4_HELPG	Flagellar hook protein	flgE-2 HPG27_859	Helicobacter pylori (strain G27)	605	Evidence at protein level	SUBCELLULAR LOCATION: Bacterial flagellum basal body {ECO:0000256|RuleBase:RU362116}.		10919	0.344131	KGWFVIGPNKNGEMT	NA	0.0871498	0.168121
B5Z7R4_95	B5Z7R4	95	0.852639	0.312313	0.820526	0.280201	unreviewed	B5Z7R4_HELPG	Flagellar hook protein	flgE-2 HPG27_859	Helicobacter pylori (strain G27)	605	Evidence at protein level	SUBCELLULAR LOCATION: Bacterial flagellum basal body {ECO:0000256|RuleBase:RU362116}.		10919	0.058186	GWFVIGPNKNGEMTI	NA	0.0195749	0.077659
B5Z7R4_96	B5Z7R4	96	0.95792	0.417595	0.891085	0.350759	unreviewed	B5Z7R4_HELPG	Flagellar hook protein	flgE-2 HPG27_859	Helicobacter pylori (strain G27)	605	Evidence at protein level	SUBCELLULAR LOCATION: Bacterial flagellum basal body {ECO:0000256|RuleBase:RU362116}.		10919	0.002217	WFVIGPNKNGEMTIN	NA	0.00355903	0.0462079
B5Z7R4_97	B5Z7R4	97	0.992682	0.452356	0.957509	0.417184	unreviewed	B5Z7R4_HELPG	Flagellar hook protein	flgE-2 HPG27_859	Helicobacter pylori (strain G27)	605	Evidence at protein level	SUBCELLULAR LOCATION: Bacterial flagellum basal body {ECO:0000256|RuleBase:RU362116}.		10920	0.000187	FVIGPNKNGEMTINK	NA	0.00133322	0.0462079
B5Z7R4_98	B5Z7R4	98	0.995089	0.454764	0.98592	0.445594	unreviewed	B5Z7R4_HELPG	Flagellar hook protein	flgE-2 HPG27_859	Helicobacter pylori (strain G27)	605	Evidence at protein level	SUBCELLULAR LOCATION: Bacterial flagellum basal body {ECO:0000256|RuleBase:RU362116}.		10920	0.002074	VIGPNKNGEMTINKD	NA	0.00122664	0.0462079
B5Z7R4_99	B5Z7R4	99	0.989215	0.44889	0.993995	0.453669	unreviewed	B5Z7R4_HELPG	Flagellar hook protein	flgE-2 HPG27_859	Helicobacter pylori (strain G27)	605	Evidence at protein level	SUBCELLULAR LOCATION: Bacterial flagellum basal body {ECO:0000256|RuleBase:RU362116}.		10920	0.006048	IGPNKNGEMTINKDG	NA	0.0014963	0.0462079
O24968_1	O24968	1	0.268406	-0.271919	0.29058	-0.249745	reviewed	HCPD_HELPY	Putative beta-lactamase HcpD (EC 3.5.2.6) (Cysteine-rich protein D) (Penicillin-binding protein 4) (PBP 4)	hcpD HP_0160	Helicobacter pylori (strain ATCC 700392 / 26695) (Campylobacter pylori)	306	Evidence at protein level	SUBCELLULAR LOCATION: Secreted {ECO:0000250}.		10283	0.002767	MIKSWTKKWFLILFL	NA	0.40768	0.470652
O24968_10	O24968	10	0.0354054	-0.50492	0.0782371	-0.462089	reviewed	HCPD_HELPY	Putative beta-lactamase HcpD (EC 3.5.2.6) (Cysteine-rich protein D) (Penicillin-binding protein 4) (PBP 4)	hcpD HP_0160	Helicobacter pylori (strain ATCC 700392 / 26695) (Campylobacter pylori)	306	Evidence at protein level	SUBCELLULAR LOCATION: Secreted {ECO:0000250}.		10284	0.000149	FLILFLMASCSSYLV	NA	0.894383	0.904507
O24968_100	O24968	100	0.997805	0.45748	0.773561	0.233236	reviewed	HCPD_HELPY	Putative beta-lactamase HcpD (EC 3.5.2.6) (Cysteine-rich protein D) (Penicillin-binding protein 4) (PBP 4)	hcpD HP_0160	Helicobacter pylori (strain ATCC 700392 / 26695) (Campylobacter pylori)	306	Evidence at protein level	SUBCELLULAR LOCATION: Secreted {ECO:0000250}.		10290	0.047855	ASLGSMYEDGDGVQK	NA	0.00111312	0.0462079
O24968_101	O24968	101	0.998418	0.458093	0.849608	0.309282	reviewed	HCPD_HELPY	Putative beta-lactamase HcpD (EC 3.5.2.6) (Cysteine-rich protein D) (Penicillin-binding protein 4) (PBP 4)	hcpD HP_0160	Helicobacter pylori (strain ATCC 700392 / 26695) (Campylobacter pylori)	306	Evidence at protein level	SUBCELLULAR LOCATION: Secreted {ECO:0000250}.		10290	0.016288	SLGSMYEDGDGVQKN	NA	0.0010882	0.0462079
O24968_102	O24968	102	0.694069	0.153743	0.870703	0.330377	reviewed	HCPD_HELPY	Putative beta-lactamase HcpD (EC 3.5.2.6) (Cysteine-rich protein D) (Penicillin-binding protein 4) (PBP 4)	hcpD HP_0160	Helicobacter pylori (strain ATCC 700392 / 26695) (Campylobacter pylori)	306	Evidence at protein level	SUBCELLULAR LOCATION: Secreted {ECO:0000250}.		10290	0.00328	LGSMYEDGDGVQKNL	NA	0.070774	0.150312
O24968_103	O24968	103	0.793798	0.253473	0.824738	0.284413	reviewed	HCPD_HELPY	Putative beta-lactamase HcpD (EC 3.5.2.6) (Cysteine-rich protein D) (Penicillin-binding protein 4) (PBP 4)	hcpD HP_0160	Helicobacter pylori (strain ATCC 700392 / 26695) (Campylobacter pylori)	306	Evidence at protein level	SUBCELLULAR LOCATION: Secreted {ECO:0000250}.		10290	0.003956	GSMYEDGDGVQKNLP	NA	0.0346906	0.10303
O24968_104	O24968	104	0.869423	0.329097	0.819504	0.279178	reviewed	HCPD_HELPY	Putative beta-lactamase HcpD (EC 3.5.2.6) (Cysteine-rich protein D) (Penicillin-binding protein 4) (PBP 4)	hcpD HP_0160	Helicobacter pylori (strain ATCC 700392 / 26695) (Campylobacter pylori)	306	Evidence at protein level	SUBCELLULAR LOCATION: Secreted {ECO:0000250}.		10291	0.000455	SMYEDGDGVQKNLPK	NA	0.0161452	0.0719962
O24968_105	O24968	105	0.767984	0.227658	0.876618	0.336292	reviewed	HCPD_HELPY	Putative beta-lactamase HcpD (EC 3.5.2.6) (Cysteine-rich protein D) (Penicillin-binding protein 4) (PBP 4)	hcpD HP_0160	Helicobacter pylori (strain ATCC 700392 / 26695) (Campylobacter pylori)	306	Evidence at protein level	SUBCELLULAR LOCATION: Secreted {ECO:0000250}.		10291	0.00023	MYEDGDGVQKNLPKA	NA	0.0429708	0.115063
O24968_106	O24968	106	0.972245	0.43192	0.911996	0.371671	reviewed	HCPD_HELPY	Putative beta-lactamase HcpD (EC 3.5.2.6) (Cysteine-rich protein D) (Penicillin-binding protein 4) (PBP 4)	hcpD HP_0160	Helicobacter pylori (strain ATCC 700392 / 26695) (Campylobacter pylori)	306	Evidence at protein level	SUBCELLULAR LOCATION: Secreted {ECO:0000250}.		10291	0.000284	YEDGDGVQKNLPKAI	NA	0.00247849	0.0462079
O24968_107	O24968	107	0.979638	0.439312	0.891024	0.350698	reviewed	HCPD_HELPY	Putative beta-lactamase HcpD (EC 3.5.2.6) (Cysteine-rich protein D) (Penicillin-binding protein 4) (PBP 4)	hcpD HP_0160	Helicobacter pylori (strain ATCC 700392 / 26695) (Campylobacter pylori)	306	Evidence at protein level	SUBCELLULAR LOCATION: Secreted {ECO:0000250}.		10291	0.003358	EDGDGVQKNLPKAIY	NA	0.00201247	0.0462079
O24968_108	O24968	108	0.970693	0.430367	0.829168	0.288842	reviewed	HCPD_HELPY	Putative beta-lactamase HcpD (EC 3.5.2.6) (Cysteine-rich protein D) (Penicillin-binding protein 4) (PBP 4)	hcpD HP_0160	Helicobacter pylori (strain ATCC 700392 / 26695) (Campylobacter pylori)	306	Evidence at protein level	SUBCELLULAR LOCATION: Secreted {ECO:0000250}.		10295	0.009683	DGDGVQKNLPKAIYY	NA	0.00258375	0.0462079
O24968_109	O24968	109	0.76456	0.224235	0.701043	0.160718	reviewed	HCPD_HELPY	Putative beta-lactamase HcpD (EC 3.5.2.6) (Cysteine-rich protein D) (Penicillin-binding protein 4) (PBP 4)	hcpD HP_0160	Helicobacter pylori (strain ATCC 700392 / 26695) (Campylobacter pylori)	306	Evidence at protein level	SUBCELLULAR LOCATION: Secreted {ECO:0000250}.		10295	0.013299	GDGVQKNLPKAIYYY	NA	0.044142	0.116918
O24968_11	O24968	11	0.113128	-0.427198	0.0995557	-0.44077	reviewed	HCPD_HELPY	Putative beta-lactamase HcpD (EC 3.5.2.6) (Cysteine-rich protein D) (Penicillin-binding protein 4) (PBP 4)	hcpD HP_0160	Helicobacter pylori (strain ATCC 700392 / 26695) (Campylobacter pylori)	306	Evidence at protein level	SUBCELLULAR LOCATION: Secreted {ECO:0000250}.		8279	0.00025	LILFLMASCSSYLVA	NA	0.674185	0.704798
O24968_110	O24968	110	0.458702	-0.0816234	0.557509	0.0171838	reviewed	HCPD_HELPY	Putative beta-lactamase HcpD (EC 3.5.2.6) (Cysteine-rich protein D) (Penicillin-binding protein 4) (PBP 4)	hcpD HP_0160	Helicobacter pylori (strain ATCC 700392 / 26695) (Campylobacter pylori)	306	Evidence at protein level	SUBCELLULAR LOCATION: Secreted {ECO:0000250}.		10295	0.002632	DGVQKNLPKAIYYYR	NA	0.211076	0.293803
O24968_111	O24968	111	0.331623	-0.208702	0.377498	-0.162827	reviewed	HCPD_HELPY	Putative beta-lactamase HcpD (EC 3.5.2.6) (Cysteine-rich protein D) (Penicillin-binding protein 4) (PBP 4)	hcpD HP_0160	Helicobacter pylori (strain ATCC 700392 / 26695) (Campylobacter pylori)	306	Evidence at protein level	SUBCELLULAR LOCATION: Secreted {ECO:0000250}.		10295	0.000662	GVQKNLPKAIYYYRR	NA	0.330014	0.401667
O24968_112	O24968	112	0.261969	-0.278357	0.246864	-0.293461	reviewed	HCPD_HELPY	Putative beta-lactamase HcpD (EC 3.5.2.6) (Cysteine-rich protein D) (Penicillin-binding protein 4) (PBP 4)	hcpD HP_0160	Helicobacter pylori (strain ATCC 700392 / 26695) (Campylobacter pylori)	306	Evidence at protein level	SUBCELLULAR LOCATION: Secreted {ECO:0000250}.		10295	0.000747	VQKNLPKAIYYYRRG	NA	0.416292	0.478892
O24968_113	O24968	113	0.0706378	-0.469688	0.16993	-0.370396	reviewed	HCPD_HELPY	Putative beta-lactamase HcpD (EC 3.5.2.6) (Cysteine-rich protein D) (Penicillin-binding protein 4) (PBP 4)	hcpD HP_0160	Helicobacter pylori (strain ATCC 700392 / 26695) (Campylobacter pylori)	306	Evidence at protein level	SUBCELLULAR LOCATION: Secreted {ECO:0000250}.		3329	0.000306	QKNLPKAIYYYRRGC	NA	0.787278	0.80792
O24968_114	O24968	114	0.111389	-0.428936	0.144476	-0.39585	reviewed	HCPD_HELPY	Putative beta-lactamase HcpD (EC 3.5.2.6) (Cysteine-rich protein D) (Penicillin-binding protein 4) (PBP 4)	hcpD HP_0160	Helicobacter pylori (strain ATCC 700392 / 26695) (Campylobacter pylori)	306	Evidence at protein level	SUBCELLULAR LOCATION: Secreted {ECO:0000250}.		3329	0.000119	KNLPKAIYYYRRGCH	NA	0.678262	0.708379
O24968_115	O24968	115	0.0740302	-0.466296	0.106199	-0.434126	reviewed	HCPD_HELPY	Putative beta-lactamase HcpD (EC 3.5.2.6) (Cysteine-rich protein D) (Penicillin-binding protein 4) (PBP 4)	hcpD HP_0160	Helicobacter pylori (strain ATCC 700392 / 26695) (Campylobacter pylori)	306	Evidence at protein level	SUBCELLULAR LOCATION: Secreted {ECO:0000250}.		10295	0.00087	NLPKAIYYYRRGCHL	NA	0.777081	0.798902
O24968_116	O24968	116	0.204353	-0.335972	0.113088	-0.427238	reviewed	HCPD_HELPY	Putative beta-lactamase HcpD (EC 3.5.2.6) (Cysteine-rich protein D) (Penicillin-binding protein 4) (PBP 4)	hcpD HP_0160	Helicobacter pylori (strain ATCC 700392 / 26695) (Campylobacter pylori)	306	Evidence at protein level	SUBCELLULAR LOCATION: Secreted {ECO:0000250}.		10296	0.024621	LPKAIYYYRRGCHLK	NA	0.500475	0.553197
O24968_117	O24968	117	0.0705863	-0.469739	0.149267	-0.391059	reviewed	HCPD_HELPY	Putative beta-lactamase HcpD (EC 3.5.2.6) (Cysteine-rich protein D) (Penicillin-binding protein 4) (PBP 4)	hcpD HP_0160	Helicobacter pylori (strain ATCC 700392 / 26695) (Campylobacter pylori)	306	Evidence at protein level	SUBCELLULAR LOCATION: Secreted {ECO:0000250}.		10296	0.090751	PKAIYYYRRGCHLKG	NA	0.787434	0.80792
O24968_118	O24968	118	0.105081	-0.435244	0.151128	-0.389198	reviewed	HCPD_HELPY	Putative beta-lactamase HcpD (EC 3.5.2.6) (Cysteine-rich protein D) (Penicillin-binding protein 4) (PBP 4)	hcpD HP_0160	Helicobacter pylori (strain ATCC 700392 / 26695) (Campylobacter pylori)	306	Evidence at protein level	SUBCELLULAR LOCATION: Secreted {ECO:0000250}.		10296	0.155866	KAIYYYRRGCHLKGG	NA	0.693369	0.722581
O24968_119	O24968	119	0.292282	-0.248044	0.119302	-0.421024	reviewed	HCPD_HELPY	Putative beta-lactamase HcpD (EC 3.5.2.6) (Cysteine-rich protein D) (Penicillin-binding protein 4) (PBP 4)	hcpD HP_0160	Helicobacter pylori (strain ATCC 700392 / 26695) (Campylobacter pylori)	306	Evidence at protein level	SUBCELLULAR LOCATION: Secreted {ECO:0000250}.		10296	0.01989	AIYYYRRGCHLKGGV	NA	0.376798	0.442952
O24968_12	O24968	12	0.20654	-0.333785	0.132968	-0.407358	reviewed	HCPD_HELPY	Putative beta-lactamase HcpD (EC 3.5.2.6) (Cysteine-rich protein D) (Penicillin-binding protein 4) (PBP 4)	hcpD HP_0160	Helicobacter pylori (strain ATCC 700392 / 26695) (Campylobacter pylori)	306	Evidence at protein level	SUBCELLULAR LOCATION: Secreted {ECO:0000250}.		10284	0.000484	ILFLMASCSSYLVAT	NA	0.497007	0.549923
O24968_120	O24968	120	0.0833372	-0.456988	0.129518	-0.410807	reviewed	HCPD_HELPY	Putative beta-lactamase HcpD (EC 3.5.2.6) (Cysteine-rich protein D) (Penicillin-binding protein 4) (PBP 4)	hcpD HP_0160	Helicobacter pylori (strain ATCC 700392 / 26695) (Campylobacter pylori)	306	Evidence at protein level	SUBCELLULAR LOCATION: Secreted {ECO:0000250}.		10296	0.001771	IYYYRRGCHLKGGVS	NA	0.750163	0.774554
O24968_121	O24968	121	0.0452231	-0.495103	0.160144	-0.380182	reviewed	HCPD_HELPY	Putative beta-lactamase HcpD (EC 3.5.2.6) (Cysteine-rich protein D) (Penicillin-binding protein 4) (PBP 4)	hcpD HP_0160	Helicobacter pylori (strain ATCC 700392 / 26695) (Campylobacter pylori)	306	Evidence at protein level	SUBCELLULAR LOCATION: Secreted {ECO:0000250}.		10296	7e-05	YYYRRGCHLKGGVSC	NA	0.866149	0.879148
O24968_122	O24968	122	0.121667	-0.418658	0.227077	-0.313248	reviewed	HCPD_HELPY	Putative beta-lactamase HcpD (EC 3.5.2.6) (Cysteine-rich protein D) (Penicillin-binding protein 4) (PBP 4)	hcpD HP_0160	Helicobacter pylori (strain ATCC 700392 / 26695) (Campylobacter pylori)	306	Evidence at protein level	SUBCELLULAR LOCATION: Secreted {ECO:0000250}.		10296	6.5e-05	YYRRGCHLKGGVSCG	NA	0.654687	0.687853
O24968_123	O24968	123	0.25821	-0.282116	0.344438	-0.195887	reviewed	HCPD_HELPY	Putative beta-lactamase HcpD (EC 3.5.2.6) (Cysteine-rich protein D) (Penicillin-binding protein 4) (PBP 4)	hcpD HP_0160	Helicobacter pylori (strain ATCC 700392 / 26695) (Campylobacter pylori)	306	Evidence at protein level	SUBCELLULAR LOCATION: Secreted {ECO:0000250}.		10296	0.000211	YRRGCHLKGGVSCGS	NA	0.421379	0.482982
O24968_124	O24968	124	0.626948	0.0866226	0.461107	-0.0792183	reviewed	HCPD_HELPY	Putative beta-lactamase HcpD (EC 3.5.2.6) (Cysteine-rich protein D) (Penicillin-binding protein 4) (PBP 4)	hcpD HP_0160	Helicobacter pylori (strain ATCC 700392 / 26695) (Campylobacter pylori)	306	Evidence at protein level	SUBCELLULAR LOCATION: Secreted {ECO:0000250}.		10297	0.000172	RRGCHLKGGVSCGSL	NA	0.101692	0.183187
O24968_125	O24968	125	0.670143	0.129817	0.565411	0.0250851	reviewed	HCPD_HELPY	Putative beta-lactamase HcpD (EC 3.5.2.6) (Cysteine-rich protein D) (Penicillin-binding protein 4) (PBP 4)	hcpD HP_0160	Helicobacter pylori (strain ATCC 700392 / 26695) (Campylobacter pylori)	306	Evidence at protein level	SUBCELLULAR LOCATION: Secreted {ECO:0000250}.		10297	0.000101	RGCHLKGGVSCGSLG	NA	0.0811558	0.161933
O24968_126	O24968	126	0.628568	0.0882426	0.66024	0.119915	reviewed	HCPD_HELPY	Putative beta-lactamase HcpD (EC 3.5.2.6) (Cysteine-rich protein D) (Penicillin-binding protein 4) (PBP 4)	hcpD HP_0160	Helicobacter pylori (strain ATCC 700392 / 26695) (Campylobacter pylori)	306	Evidence at protein level	SUBCELLULAR LOCATION: Secreted {ECO:0000250}.		10297	0.000102	GCHLKGGVSCGSLGF	NA	0.100887	0.182367
O24968_127	O24968	127	0.643185	0.102859	0.679717	0.139391	reviewed	HCPD_HELPY	Putative beta-lactamase HcpD (EC 3.5.2.6) (Cysteine-rich protein D) (Penicillin-binding protein 4) (PBP 4)	hcpD HP_0160	Helicobacter pylori (strain ATCC 700392 / 26695) (Campylobacter pylori)	306	Evidence at protein level	SUBCELLULAR LOCATION: Secreted {ECO:0000250}.		10297	5.8e-05	CHLKGGVSCGSLGFM	NA	0.0937453	0.17468
O24968_128	O24968	128	0.732358	0.192032	0.69576	0.155434	reviewed	HCPD_HELPY	Putative beta-lactamase HcpD (EC 3.5.2.6) (Cysteine-rich protein D) (Penicillin-binding protein 4) (PBP 4)	hcpD HP_0160	Helicobacter pylori (strain ATCC 700392 / 26695) (Campylobacter pylori)	306	Evidence at protein level	SUBCELLULAR LOCATION: Secreted {ECO:0000250}.		10297	6.2e-05	HLKGGVSCGSLGFMY	NA	0.0557468	0.131689
O24968_129	O24968	129	0.724332	0.184006	0.637058	0.0967321	reviewed	HCPD_HELPY	Putative beta-lactamase HcpD (EC 3.5.2.6) (Cysteine-rich protein D) (Penicillin-binding protein 4) (PBP 4)	hcpD HP_0160	Helicobacter pylori (strain ATCC 700392 / 26695) (Campylobacter pylori)	306	Evidence at protein level	SUBCELLULAR LOCATION: Secreted {ECO:0000250}.		10297	7.2e-05	LKGGVSCGSLGFMYF	NA	0.0587694	0.134968
O24968_13	O24968	13	0.135543	-0.404783	0.175141	-0.365184	reviewed	HCPD_HELPY	Putative beta-lactamase HcpD (EC 3.5.2.6) (Cysteine-rich protein D) (Penicillin-binding protein 4) (PBP 4)	hcpD HP_0160	Helicobacter pylori (strain ATCC 700392 / 26695) (Campylobacter pylori)	306	Evidence at protein level	SUBCELLULAR LOCATION: Secreted {ECO:0000250}.		10284	0.00093	LFLMASCSSYLVATT	NA	0.624719	0.661461
O24968_130	O24968	130	0.750357	0.210031	0.583797	0.0434714	reviewed	HCPD_HELPY	Putative beta-lactamase HcpD (EC 3.5.2.6) (Cysteine-rich protein D) (Penicillin-binding protein 4) (PBP 4)	hcpD HP_0160	Helicobacter pylori (strain ATCC 700392 / 26695) (Campylobacter pylori)	306	Evidence at protein level	SUBCELLULAR LOCATION: Secreted {ECO:0000250}.		7549	0.000111	KGGVSCGSLGFMYFN	NA	0.049148	0.123458
O24968_131	O24968	131	0.335058	-0.205268	0.528266	-0.0120602	reviewed	HCPD_HELPY	Putative beta-lactamase HcpD (EC 3.5.2.6) (Cysteine-rich protein D) (Penicillin-binding protein 4) (PBP 4)	hcpD HP_0160	Helicobacter pylori (strain ATCC 700392 / 26695) (Campylobacter pylori)	306	Evidence at protein level	SUBCELLULAR LOCATION: Secreted {ECO:0000250}.		7549	8.4e-05	GGVSCGSLGFMYFNG	NA	0.326189	0.398565
O24968_132	O24968	132	0.376881	-0.163445	0.511865	-0.0284604	reviewed	HCPD_HELPY	Putative beta-lactamase HcpD (EC 3.5.2.6) (Cysteine-rich protein D) (Penicillin-binding protein 4) (PBP 4)	hcpD HP_0160	Helicobacter pylori (strain ATCC 700392 / 26695) (Campylobacter pylori)	306	Evidence at protein level	SUBCELLULAR LOCATION: Secreted {ECO:0000250}.		10290	0.000113	GVSCGSLGFMYFNGT	NA	0.283027	0.359207
O24968_133	O24968	133	0.4547	-0.0856259	0.486815	-0.053511	reviewed	HCPD_HELPY	Putative beta-lactamase HcpD (EC 3.5.2.6) (Cysteine-rich protein D) (Penicillin-binding protein 4) (PBP 4)	hcpD HP_0160	Helicobacter pylori (strain ATCC 700392 / 26695) (Campylobacter pylori)	306	Evidence at protein level	SUBCELLULAR LOCATION: Secreted {ECO:0000250}.		10290	0.00153	VSCGSLGFMYFNGTG	NA	0.214343	0.296853
O24968_134	O24968	134	0.642331	0.102005	0.579464	0.0391386	reviewed	HCPD_HELPY	Putative beta-lactamase HcpD (EC 3.5.2.6) (Cysteine-rich protein D) (Penicillin-binding protein 4) (PBP 4)	hcpD HP_0160	Helicobacter pylori (strain ATCC 700392 / 26695) (Campylobacter pylori)	306	Evidence at protein level	SUBCELLULAR LOCATION: Secreted {ECO:0000250}.		7549	0.004259	SCGSLGFMYFNGTGV	NA	0.0941562	0.175146
O24968_135	O24968	135	0.625104	0.0847782	0.693413	0.153087	reviewed	HCPD_HELPY	Putative beta-lactamase HcpD (EC 3.5.2.6) (Cysteine-rich protein D) (Penicillin-binding protein 4) (PBP 4)	hcpD HP_0160	Helicobacter pylori (strain ATCC 700392 / 26695) (Campylobacter pylori)	306	Evidence at protein level	SUBCELLULAR LOCATION: Secreted {ECO:0000250}.		7549	0.156489	CGSLGFMYFNGTGVK	NA	0.102613	0.184097
O24968_136	O24968	136	0.798306	0.25798	0.691726	0.151401	reviewed	HCPD_HELPY	Putative beta-lactamase HcpD (EC 3.5.2.6) (Cysteine-rich protein D) (Penicillin-binding protein 4) (PBP 4)	hcpD HP_0160	Helicobacter pylori (strain ATCC 700392 / 26695) (Campylobacter pylori)	306	Evidence at protein level	SUBCELLULAR LOCATION: Secreted {ECO:0000250}.		7549	0.39513	GSLGFMYFNGTGVKQ	NA	0.0333493	0.100737
O24968_137	O24968	137	0.946624	0.406299	0.675652	0.135326	reviewed	HCPD_HELPY	Putative beta-lactamase HcpD (EC 3.5.2.6) (Cysteine-rich protein D) (Penicillin-binding protein 4) (PBP 4)	hcpD HP_0160	Helicobacter pylori (strain ATCC 700392 / 26695) (Campylobacter pylori)	306	Evidence at protein level	SUBCELLULAR LOCATION: Secreted {ECO:0000250}.		10298	0.552134	SLGFMYFNGTGVKQN	NA	0.00458607	0.0470258
O24968_138	O24968	138	0.446267	-0.094059	0.655295	0.114969	reviewed	HCPD_HELPY	Putative beta-lactamase HcpD (EC 3.5.2.6) (Cysteine-rich protein D) (Penicillin-binding protein 4) (PBP 4)	hcpD HP_0160	Helicobacter pylori (strain ATCC 700392 / 26695) (Campylobacter pylori)	306	Evidence at protein level	SUBCELLULAR LOCATION: Secreted {ECO:0000250}.		10298	0.242082	LGFMYFNGTGVKQNY	NA	0.221301	0.303276
O24968_139	O24968	139	0.561959	0.0216334	0.576613	0.0362876	reviewed	HCPD_HELPY	Putative beta-lactamase HcpD (EC 3.5.2.6) (Cysteine-rich protein D) (Penicillin-binding protein 4) (PBP 4)	hcpD HP_0160	Helicobacter pylori (strain ATCC 700392 / 26695) (Campylobacter pylori)	306	Evidence at protein level	SUBCELLULAR LOCATION: Secreted {ECO:0000250}.		10298	0.127417	GFMYFNGTGVKQNYA	NA	0.137331	0.221311
O24968_14	O24968	14	0.174223	-0.366102	0.271618	-0.268707	reviewed	HCPD_HELPY	Putative beta-lactamase HcpD (EC 3.5.2.6) (Cysteine-rich protein D) (Penicillin-binding protein 4) (PBP 4)	hcpD HP_0160	Helicobacter pylori (strain ATCC 700392 / 26695) (Campylobacter pylori)	306	Evidence at protein level	SUBCELLULAR LOCATION: Secreted {ECO:0000250}.		10284	0.0004	FLMASCSSYLVATTG	NA	0.550787	0.596553
O24968_140	O24968	140	0.523318	-0.0170073	0.58547	0.0451442	reviewed	HCPD_HELPY	Putative beta-lactamase HcpD (EC 3.5.2.6) (Cysteine-rich protein D) (Penicillin-binding protein 4) (PBP 4)	hcpD HP_0160	Helicobacter pylori (strain ATCC 700392 / 26695) (Campylobacter pylori)	306	Evidence at protein level	SUBCELLULAR LOCATION: Secreted {ECO:0000250}.		10298	0.015505	FMYFNGTGVKQNYAK	NA	0.162449	0.246089
O24968_141	O24968	141	0.404897	-0.135428	0.69314	0.152814	reviewed	HCPD_HELPY	Putative beta-lactamase HcpD (EC 3.5.2.6) (Cysteine-rich protein D) (Penicillin-binding protein 4) (PBP 4)	hcpD HP_0160	Helicobacter pylori (strain ATCC 700392 / 26695) (Campylobacter pylori)	306	Evidence at protein level	SUBCELLULAR LOCATION: Secreted {ECO:0000250}.		10298	0.001363	MYFNGTGVKQNYAKA	NA	0.257015	0.335826
O24968_142	O24968	142	0.990908	0.450582	0.773183	0.232857	reviewed	HCPD_HELPY	Putative beta-lactamase HcpD (EC 3.5.2.6) (Cysteine-rich protein D) (Penicillin-binding protein 4) (PBP 4)	hcpD HP_0160	Helicobacter pylori (strain ATCC 700392 / 26695) (Campylobacter pylori)	306	Evidence at protein level	SUBCELLULAR LOCATION: Secreted {ECO:0000250}.		10298	0.001412	YFNGTGVKQNYAKAL	NA	0.00141541	0.0462079
O24968_143	O24968	143	0.984617	0.444291	0.800721	0.260396	reviewed	HCPD_HELPY	Putative beta-lactamase HcpD (EC 3.5.2.6) (Cysteine-rich protein D) (Penicillin-binding protein 4) (PBP 4)	hcpD HP_0160	Helicobacter pylori (strain ATCC 700392 / 26695) (Campylobacter pylori)	306	Evidence at protein level	SUBCELLULAR LOCATION: Secreted {ECO:0000250}.		10298	0.027291	FNGTGVKQNYAKALF	NA	0.00173195	0.0462079
O24968_144	O24968	144	0.962175	0.421849	0.788469	0.248143	reviewed	HCPD_HELPY	Putative beta-lactamase HcpD (EC 3.5.2.6) (Cysteine-rich protein D) (Penicillin-binding protein 4) (PBP 4)	hcpD HP_0160	Helicobacter pylori (strain ATCC 700392 / 26695) (Campylobacter pylori)	306	Evidence at protein level	SUBCELLULAR LOCATION: Secreted {ECO:0000250}.		10298	0.044008	NGTGVKQNYAKALFL	NA	0.003213	0.0462079
O24968_145	O24968	145	0.661011	0.120685	0.761729	0.221403	reviewed	HCPD_HELPY	Putative beta-lactamase HcpD (EC 3.5.2.6) (Cysteine-rich protein D) (Penicillin-binding protein 4) (PBP 4)	hcpD HP_0160	Helicobacter pylori (strain ATCC 700392 / 26695) (Campylobacter pylori)	306	Evidence at protein level	SUBCELLULAR LOCATION: Secreted {ECO:0000250}.		10299	0.073835	GTGVKQNYAKALFLS	NA	0.0853283	0.16626
O24968_146	O24968	146	0.343636	-0.19669	0.682815	0.142489	reviewed	HCPD_HELPY	Putative beta-lactamase HcpD (EC 3.5.2.6) (Cysteine-rich protein D) (Penicillin-binding protein 4) (PBP 4)	hcpD HP_0160	Helicobacter pylori (strain ATCC 700392 / 26695) (Campylobacter pylori)	306	Evidence at protein level	SUBCELLULAR LOCATION: Secreted {ECO:0000250}.		3878	0.036581	TGVKQNYAKALFLSK	NA	0.316826	0.389786
O24968_147	O24968	147	0.857207	0.316882	0.528786	-0.0115397	reviewed	HCPD_HELPY	Putative beta-lactamase HcpD (EC 3.5.2.6) (Cysteine-rich protein D) (Penicillin-binding protein 4) (PBP 4)	hcpD HP_0160	Helicobacter pylori (strain ATCC 700392 / 26695) (Campylobacter pylori)	306	Evidence at protein level	SUBCELLULAR LOCATION: Secreted {ECO:0000250}.		3878	0.038987	GVKQNYAKALFLSKY	NA	0.0186095	0.0761164
O24968_148	O24968	148	0.590046	0.0497203	0.515786	-0.0245392	reviewed	HCPD_HELPY	Putative beta-lactamase HcpD (EC 3.5.2.6) (Cysteine-rich protein D) (Penicillin-binding protein 4) (PBP 4)	hcpD HP_0160	Helicobacter pylori (strain ATCC 700392 / 26695) (Campylobacter pylori)	306	Evidence at protein level	SUBCELLULAR LOCATION: Secreted {ECO:0000250}.		10299	0.067756	VKQNYAKALFLSKYA	NA	0.121022	0.20398
O24968_149	O24968	149	0.19203	-0.348295	0.490527	-0.0497987	reviewed	HCPD_HELPY	Putative beta-lactamase HcpD (EC 3.5.2.6) (Cysteine-rich protein D) (Penicillin-binding protein 4) (PBP 4)	hcpD HP_0160	Helicobacter pylori (strain ATCC 700392 / 26695) (Campylobacter pylori)	306	Evidence at protein level	SUBCELLULAR LOCATION: Secreted {ECO:0000250}.		10299	0.025023	KQNYAKALFLSKYAC	NA	0.520459	0.571104
O24968_15	O24968	15	0.246273	-0.294053	0.382369	-0.157957	reviewed	HCPD_HELPY	Putative beta-lactamase HcpD (EC 3.5.2.6) (Cysteine-rich protein D) (Penicillin-binding protein 4) (PBP 4)	hcpD HP_0160	Helicobacter pylori (strain ATCC 700392 / 26695) (Campylobacter pylori)	306	Evidence at protein level	SUBCELLULAR LOCATION: Secreted {ECO:0000250}.		10284	0.000754	LMASCSSYLVATTGE	NA	0.437851	0.497516
O24968_150	O24968	150	0.596013	0.0556877	0.376807	-0.163518	reviewed	HCPD_HELPY	Putative beta-lactamase HcpD (EC 3.5.2.6) (Cysteine-rich protein D) (Penicillin-binding protein 4) (PBP 4)	hcpD HP_0160	Helicobacter pylori (strain ATCC 700392 / 26695) (Campylobacter pylori)	306	Evidence at protein level	SUBCELLULAR LOCATION: Secreted {ECO:0000250}.		10299	0.003776	QNYAKALFLSKYACS	NA	0.117751	0.200643
O24968_151	O24968	151	0.217338	-0.322988	0.33502	-0.205306	reviewed	HCPD_HELPY	Putative beta-lactamase HcpD (EC 3.5.2.6) (Cysteine-rich protein D) (Penicillin-binding protein 4) (PBP 4)	hcpD HP_0160	Helicobacter pylori (strain ATCC 700392 / 26695) (Campylobacter pylori)	306	Evidence at protein level	SUBCELLULAR LOCATION: Secreted {ECO:0000250}.		10299	0.006905	NYAKALFLSKYACSL	NA	0.480215	0.534903
O24968_152	O24968	152	0.288609	-0.251717	0.323425	-0.2169	reviewed	HCPD_HELPY	Putative beta-lactamase HcpD (EC 3.5.2.6) (Cysteine-rich protein D) (Penicillin-binding protein 4) (PBP 4)	hcpD HP_0160	Helicobacter pylori (strain ATCC 700392 / 26695) (Campylobacter pylori)	306	Evidence at protein level	SUBCELLULAR LOCATION: Secreted {ECO:0000250}.		7290	0.025544	YAKALFLSKYACSLN	NA	0.38144	0.44718
O24968_153	O24968	153	0.381107	-0.159219	0.233287	-0.307039	reviewed	HCPD_HELPY	Putative beta-lactamase HcpD (EC 3.5.2.6) (Cysteine-rich protein D) (Penicillin-binding protein 4) (PBP 4)	hcpD HP_0160	Helicobacter pylori (strain ATCC 700392 / 26695) (Campylobacter pylori)	306	Evidence at protein level	SUBCELLULAR LOCATION: Secreted {ECO:0000250}.		3333	0.027639	AKALFLSKYACSLNY	NA	0.278986	0.355849
O24968_154	O24968	154	0.134059	-0.406267	0.215458	-0.324868	reviewed	HCPD_HELPY	Putative beta-lactamase HcpD (EC 3.5.2.6) (Cysteine-rich protein D) (Penicillin-binding protein 4) (PBP 4)	hcpD HP_0160	Helicobacter pylori (strain ATCC 700392 / 26695) (Campylobacter pylori)	306	Evidence at protein level	SUBCELLULAR LOCATION: Secreted {ECO:0000250}.		3333	0.062566	KALFLSKYACSLNYG	NA	0.627827	0.664399
O24968_155	O24968	155	0.145321	-0.395005	0.180491	-0.359835	reviewed	HCPD_HELPY	Putative beta-lactamase HcpD (EC 3.5.2.6) (Cysteine-rich protein D) (Penicillin-binding protein 4) (PBP 4)	hcpD HP_0160	Helicobacter pylori (strain ATCC 700392 / 26695) (Campylobacter pylori)	306	Evidence at protein level	SUBCELLULAR LOCATION: Secreted {ECO:0000250}.		3333	0.004235	ALFLSKYACSLNYGI	NA	0.604773	0.643643
O24968_156	O24968	156	0.128194	-0.412132	0.175206	-0.36512	reviewed	HCPD_HELPY	Putative beta-lactamase HcpD (EC 3.5.2.6) (Cysteine-rich protein D) (Penicillin-binding protein 4) (PBP 4)	hcpD HP_0160	Helicobacter pylori (strain ATCC 700392 / 26695) (Campylobacter pylori)	306	Evidence at protein level	SUBCELLULAR LOCATION: Secreted {ECO:0000250}.		10300	0.008458	LFLSKYACSLNYGIS	NA	0.640342	0.675493
O24968_157	O24968	157	0.113775	-0.426551	0.206948	-0.333378	reviewed	HCPD_HELPY	Putative beta-lactamase HcpD (EC 3.5.2.6) (Cysteine-rich protein D) (Penicillin-binding protein 4) (PBP 4)	hcpD HP_0160	Helicobacter pylori (strain ATCC 700392 / 26695) (Campylobacter pylori)	306	Evidence at protein level	SUBCELLULAR LOCATION: Secreted {ECO:0000250}.		9161	0.006046	FLSKYACSLNYGISC	NA	0.672679	0.703346
O24968_158	O24968	158	0.354681	-0.185645	0.201365	-0.338961	reviewed	HCPD_HELPY	Putative beta-lactamase HcpD (EC 3.5.2.6) (Cysteine-rich protein D) (Penicillin-binding protein 4) (PBP 4)	hcpD HP_0160	Helicobacter pylori (strain ATCC 700392 / 26695) (Campylobacter pylori)	306	Evidence at protein level	SUBCELLULAR LOCATION: Secreted {ECO:0000250}.		9161	0.015652	LSKYACSLNYGISCN	NA	0.305167	0.37958
O24968_159	O24968	159	0.292768	-0.247558	0.197727	-0.342598	reviewed	HCPD_HELPY	Putative beta-lactamase HcpD (EC 3.5.2.6) (Cysteine-rich protein D) (Penicillin-binding protein 4) (PBP 4)	hcpD HP_0160	Helicobacter pylori (strain ATCC 700392 / 26695) (Campylobacter pylori)	306	Evidence at protein level	SUBCELLULAR LOCATION: Secreted {ECO:0000250}.		10300	0.004912	SKYACSLNYGISCNF	NA	0.376188	0.442322
O24968_16	O24968	16	0.595512	0.0551861	0.500581	-0.0397447	reviewed	HCPD_HELPY	Putative beta-lactamase HcpD (EC 3.5.2.6) (Cysteine-rich protein D) (Penicillin-binding protein 4) (PBP 4)	hcpD HP_0160	Helicobacter pylori (strain ATCC 700392 / 26695) (Campylobacter pylori)	306	Evidence at protein level	SUBCELLULAR LOCATION: Secreted {ECO:0000250}.		10284	0.001676	MASCSSYLVATTGEK	NA	0.118023	0.200964
O24968_160	O24968	160	0.117408	-0.422918	0.184048	-0.356278	reviewed	HCPD_HELPY	Putative beta-lactamase HcpD (EC 3.5.2.6) (Cysteine-rich protein D) (Penicillin-binding protein 4) (PBP 4)	hcpD HP_0160	Helicobacter pylori (strain ATCC 700392 / 26695) (Campylobacter pylori)	306	Evidence at protein level	SUBCELLULAR LOCATION: Secreted {ECO:0000250}.		10300	0.000153	KYACSLNYGISCNFV	NA	0.664304	0.696232
O24968_161	O24968	161	0.110005	-0.43032	0.123322	-0.417004	reviewed	HCPD_HELPY	Putative beta-lactamase HcpD (EC 3.5.2.6) (Cysteine-rich protein D) (Penicillin-binding protein 4) (PBP 4)	hcpD HP_0160	Helicobacter pylori (strain ATCC 700392 / 26695) (Campylobacter pylori)	306	Evidence at protein level	SUBCELLULAR LOCATION: Secreted {ECO:0000250}.		10300	8.2e-05	YACSLNYGISCNFVG	NA	0.681526	0.711416
O24968_162	O24968	162	0.0453785	-0.494947	0.0959149	-0.444411	reviewed	HCPD_HELPY	Putative beta-lactamase HcpD (EC 3.5.2.6) (Cysteine-rich protein D) (Penicillin-binding protein 4) (PBP 4)	hcpD HP_0160	Helicobacter pylori (strain ATCC 700392 / 26695) (Campylobacter pylori)	306	Evidence at protein level	SUBCELLULAR LOCATION: Secreted {ECO:0000250}.		10300	0.000238	ACSLNYGISCNFVGY	NA	0.865682	0.878896
O24968_163	O24968	163	0.0510489	-0.489277	0.0856776	-0.454648	reviewed	HCPD_HELPY	Putative beta-lactamase HcpD (EC 3.5.2.6) (Cysteine-rich protein D) (Penicillin-binding protein 4) (PBP 4)	hcpD HP_0160	Helicobacter pylori (strain ATCC 700392 / 26695) (Campylobacter pylori)	306	Evidence at protein level	SUBCELLULAR LOCATION: Secreted {ECO:0000250}.		10300	0.000541	CSLNYGISCNFVGYM	NA	0.848302	0.863228
O24968_164	O24968	164	0.155734	-0.384592	0.129951	-0.410374	reviewed	HCPD_HELPY	Putative beta-lactamase HcpD (EC 3.5.2.6) (Cysteine-rich protein D) (Penicillin-binding protein 4) (PBP 4)	hcpD HP_0160	Helicobacter pylori (strain ATCC 700392 / 26695) (Campylobacter pylori)	306	Evidence at protein level	SUBCELLULAR LOCATION: Secreted {ECO:0000250}.		10301	0.000814	SLNYGISCNFVGYMY	NA	0.584528	0.626273
O24968_165	O24968	165	0.0662216	-0.474104	0.150292	-0.390034	reviewed	HCPD_HELPY	Putative beta-lactamase HcpD (EC 3.5.2.6) (Cysteine-rich protein D) (Penicillin-binding protein 4) (PBP 4)	hcpD HP_0160	Helicobacter pylori (strain ATCC 700392 / 26695) (Campylobacter pylori)	306	Evidence at protein level	SUBCELLULAR LOCATION: Secreted {ECO:0000250}.		10301	0.002342	LNYGISCNFVGYMYR	NA	0.800811	0.819919
O24968_166	O24968	166	0.331373	-0.208952	0.209059	-0.331267	reviewed	HCPD_HELPY	Putative beta-lactamase HcpD (EC 3.5.2.6) (Cysteine-rich protein D) (Penicillin-binding protein 4) (PBP 4)	hcpD HP_0160	Helicobacter pylori (strain ATCC 700392 / 26695) (Campylobacter pylori)	306	Evidence at protein level	SUBCELLULAR LOCATION: Secreted {ECO:0000250}.		10301	0.004772	NYGISCNFVGYMYRN	NA	0.330294	0.401776
O24968_167	O24968	167	0.147081	-0.393245	0.21275	-0.327575	reviewed	HCPD_HELPY	Putative beta-lactamase HcpD (EC 3.5.2.6) (Cysteine-rich protein D) (Penicillin-binding protein 4) (PBP 4)	hcpD HP_0160	Helicobacter pylori (strain ATCC 700392 / 26695) (Campylobacter pylori)	306	Evidence at protein level	SUBCELLULAR LOCATION: Secreted {ECO:0000250}.		10301	0.002217	YGISCNFVGYMYRNA	NA	0.601284	0.640615
O24968_168	O24968	168	0.344884	-0.195441	0.291841	-0.248485	reviewed	HCPD_HELPY	Putative beta-lactamase HcpD (EC 3.5.2.6) (Cysteine-rich protein D) (Penicillin-binding protein 4) (PBP 4)	hcpD HP_0160	Helicobacter pylori (strain ATCC 700392 / 26695) (Campylobacter pylori)	306	Evidence at protein level	SUBCELLULAR LOCATION: Secreted {ECO:0000250}.		10301	0.013987	GISCNFVGYMYRNAK	NA	0.315486	0.38874
O24968_169	O24968	169	0.174191	-0.366135	0.33978	-0.200546	reviewed	HCPD_HELPY	Putative beta-lactamase HcpD (EC 3.5.2.6) (Cysteine-rich protein D) (Penicillin-binding protein 4) (PBP 4)	hcpD HP_0160	Helicobacter pylori (strain ATCC 700392 / 26695) (Campylobacter pylori)	306	Evidence at protein level	SUBCELLULAR LOCATION: Secreted {ECO:0000250}.		10301	0.039425	ISCNFVGYMYRNAKG	NA	0.550843	0.596553
O24968_17	O24968	17	0.760294	0.219969	0.607705	0.0673789	reviewed	HCPD_HELPY	Putative beta-lactamase HcpD (EC 3.5.2.6) (Cysteine-rich protein D) (Penicillin-binding protein 4) (PBP 4)	hcpD HP_0160	Helicobacter pylori (strain ATCC 700392 / 26695) (Campylobacter pylori)	306	Evidence at protein level	SUBCELLULAR LOCATION: Secreted {ECO:0000250}.		10285	0.002996	ASCSSYLVATTGEKY	NA	0.0456225	0.11897
O24968_170	O24968	170	0.461675	-0.0786502	0.392082	-0.148244	reviewed	HCPD_HELPY	Putative beta-lactamase HcpD (EC 3.5.2.6) (Cysteine-rich protein D) (Penicillin-binding protein 4) (PBP 4)	hcpD HP_0160	Helicobacter pylori (strain ATCC 700392 / 26695) (Campylobacter pylori)	306	Evidence at protein level	SUBCELLULAR LOCATION: Secreted {ECO:0000250}.		10301	0.042171	SCNFVGYMYRNAKGV	NA	0.208665	0.291453
O24968_171	O24968	171	0.571069	0.0307434	0.504154	-0.0361712	reviewed	HCPD_HELPY	Putative beta-lactamase HcpD (EC 3.5.2.6) (Cysteine-rich protein D) (Penicillin-binding protein 4) (PBP 4)	hcpD HP_0160	Helicobacter pylori (strain ATCC 700392 / 26695) (Campylobacter pylori)	306	Evidence at protein level	SUBCELLULAR LOCATION: Secreted {ECO:0000250}.		10301	0.008306	CNFVGYMYRNAKGVQ	NA	0.131865	0.215403
O24968_172	O24968	172	0.40859	-0.131736	0.629888	0.0895619	reviewed	HCPD_HELPY	Putative beta-lactamase HcpD (EC 3.5.2.6) (Cysteine-rich protein D) (Penicillin-binding protein 4) (PBP 4)	hcpD HP_0160	Helicobacter pylori (strain ATCC 700392 / 26695) (Campylobacter pylori)	306	Evidence at protein level	SUBCELLULAR LOCATION: Secreted {ECO:0000250}.		10302	0.049447	NFVGYMYRNAKGVQK	NA	0.253708	0.333131
O24968_173	O24968	173	0.905247	0.364921	0.69119	0.150865	reviewed	HCPD_HELPY	Putative beta-lactamase HcpD (EC 3.5.2.6) (Cysteine-rich protein D) (Penicillin-binding protein 4) (PBP 4)	hcpD HP_0160	Helicobacter pylori (strain ATCC 700392 / 26695) (Campylobacter pylori)	306	Evidence at protein level	SUBCELLULAR LOCATION: Secreted {ECO:0000250}.		10302	0.15621	FVGYMYRNAKGVQKD	NA	0.00982422	0.05874
O24968_174	O24968	174	0.802857	0.262531	0.693834	0.153509	reviewed	HCPD_HELPY	Putative beta-lactamase HcpD (EC 3.5.2.6) (Cysteine-rich protein D) (Penicillin-binding protein 4) (PBP 4)	hcpD HP_0160	Helicobacter pylori (strain ATCC 700392 / 26695) (Campylobacter pylori)	306	Evidence at protein level	SUBCELLULAR LOCATION: Secreted {ECO:0000250}.		10017	0.128195	VGYMYRNAKGVQKDL	NA	0.0320261	0.0987307
O24968_175	O24968	175	0.768189	0.227864	0.694495	0.15417	reviewed	HCPD_HELPY	Putative beta-lactamase HcpD (EC 3.5.2.6) (Cysteine-rich protein D) (Penicillin-binding protein 4) (PBP 4)	hcpD HP_0160	Helicobacter pylori (strain ATCC 700392 / 26695) (Campylobacter pylori)	306	Evidence at protein level	SUBCELLULAR LOCATION: Secreted {ECO:0000250}.		10017	0.201482	GYMYRNAKGVQKDLK	NA	0.0429012	0.115063
O24968_176	O24968	176	0.584289	0.0439636	0.629395	0.0890693	reviewed	HCPD_HELPY	Putative beta-lactamase HcpD (EC 3.5.2.6) (Cysteine-rich protein D) (Penicillin-binding protein 4) (PBP 4)	hcpD HP_0160	Helicobacter pylori (strain ATCC 700392 / 26695) (Campylobacter pylori)	306	Evidence at protein level	SUBCELLULAR LOCATION: Secreted {ECO:0000250}.		10017	0.034331	YMYRNAKGVQKDLKK	NA	0.124239	0.207331
O24968_177	O24968	177	0.411895	-0.128431	0.528226	-0.0120997	reviewed	HCPD_HELPY	Putative beta-lactamase HcpD (EC 3.5.2.6) (Cysteine-rich protein D) (Penicillin-binding protein 4) (PBP 4)	hcpD HP_0160	Helicobacter pylori (strain ATCC 700392 / 26695) (Campylobacter pylori)	306	Evidence at protein level	SUBCELLULAR LOCATION: Secreted {ECO:0000250}.		10017	0.002884	MYRNAKGVQKDLKKA	NA	0.25077	0.330495
O24968_178	O24968	178	0.579745	0.0394194	0.453636	-0.0866895	reviewed	HCPD_HELPY	Putative beta-lactamase HcpD (EC 3.5.2.6) (Cysteine-rich protein D) (Penicillin-binding protein 4) (PBP 4)	hcpD HP_0160	Helicobacter pylori (strain ATCC 700392 / 26695) (Campylobacter pylori)	306	Evidence at protein level	SUBCELLULAR LOCATION: Secreted {ECO:0000250}.		175	0.000213	YRNAKGVQKDLKKAL	NA	0.126822	0.209813
O24968_179	O24968	179	0.297011	-0.243314	0.509112	-0.0312137	reviewed	HCPD_HELPY	Putative beta-lactamase HcpD (EC 3.5.2.6) (Cysteine-rich protein D) (Penicillin-binding protein 4) (PBP 4)	hcpD HP_0160	Helicobacter pylori (strain ATCC 700392 / 26695) (Campylobacter pylori)	306	Evidence at protein level	SUBCELLULAR LOCATION: Secreted {ECO:0000250}.		571	0.000738	RNAKGVQKDLKKALA	NA	0.370887	0.43768
O24968_18	O24968	18	0.726603	0.186277	0.704779	0.164453	reviewed	HCPD_HELPY	Putative beta-lactamase HcpD (EC 3.5.2.6) (Cysteine-rich protein D) (Penicillin-binding protein 4) (PBP 4)	hcpD HP_0160	Helicobacter pylori (strain ATCC 700392 / 26695) (Campylobacter pylori)	306	Evidence at protein level	SUBCELLULAR LOCATION: Secreted {ECO:0000250}.		10285	0.007968	SCSSYLVATTGEKYF	NA	0.0579088	0.134197
O24968_180	O24968	180	0.39524	-0.145085	0.551805	0.0114795	reviewed	HCPD_HELPY	Putative beta-lactamase HcpD (EC 3.5.2.6) (Cysteine-rich protein D) (Penicillin-binding protein 4) (PBP 4)	hcpD HP_0160	Helicobacter pylori (strain ATCC 700392 / 26695) (Campylobacter pylori)	306	Evidence at protein level	SUBCELLULAR LOCATION: Secreted {ECO:0000250}.		571	0.001323	NAKGVQKDLKKALAN	NA	0.265787	0.343589
O24968_181	O24968	181	0.861668	0.321343	0.60851	0.0681846	reviewed	HCPD_HELPY	Putative beta-lactamase HcpD (EC 3.5.2.6) (Cysteine-rich protein D) (Penicillin-binding protein 4) (PBP 4)	hcpD HP_0160	Helicobacter pylori (strain ATCC 700392 / 26695) (Campylobacter pylori)	306	Evidence at protein level	SUBCELLULAR LOCATION: Secreted {ECO:0000250}.		10303	0.000981	AKGVQKDLKKALANF	NA	0.0176904	0.0744455
O24968_182	O24968	182	0.625361	0.0850353	0.577036	0.0367103	reviewed	HCPD_HELPY	Putative beta-lactamase HcpD (EC 3.5.2.6) (Cysteine-rich protein D) (Penicillin-binding protein 4) (PBP 4)	hcpD HP_0160	Helicobacter pylori (strain ATCC 700392 / 26695) (Campylobacter pylori)	306	Evidence at protein level	SUBCELLULAR LOCATION: Secreted {ECO:0000250}.		10303	0.000849	KGVQKDLKKALANFK	NA	0.102484	0.183894
O24968_183	O24968	183	0.86327	0.322945	0.573122	0.0327964	reviewed	HCPD_HELPY	Putative beta-lactamase HcpD (EC 3.5.2.6) (Cysteine-rich protein D) (Penicillin-binding protein 4) (PBP 4)	hcpD HP_0160	Helicobacter pylori (strain ATCC 700392 / 26695) (Campylobacter pylori)	306	Evidence at protein level	SUBCELLULAR LOCATION: Secreted {ECO:0000250}.		10303	0.002671	GVQKDLKKALANFKR	NA	0.0173665	0.0739296
O24968_184	O24968	184	0.13964	-0.400686	0.508035	-0.0322909	reviewed	HCPD_HELPY	Putative beta-lactamase HcpD (EC 3.5.2.6) (Cysteine-rich protein D) (Penicillin-binding protein 4) (PBP 4)	hcpD HP_0160	Helicobacter pylori (strain ATCC 700392 / 26695) (Campylobacter pylori)	306	Evidence at protein level	SUBCELLULAR LOCATION: Secreted {ECO:0000250}.		10303	0.010485	VQKDLKKALANFKRG	NA	0.616249	0.65417
O24968_185	O24968	185	0.375671	-0.164655	0.416363	-0.123962	reviewed	HCPD_HELPY	Putative beta-lactamase HcpD (EC 3.5.2.6) (Cysteine-rich protein D) (Penicillin-binding protein 4) (PBP 4)	hcpD HP_0160	Helicobacter pylori (strain ATCC 700392 / 26695) (Campylobacter pylori)	306	Evidence at protein level	SUBCELLULAR LOCATION: Secreted {ECO:0000250}.		10303	0.004035	QKDLKKALANFKRGC	NA	0.284195	0.360383
O24968_186	O24968	186	0.536232	-0.00409403	0.323645	-0.21668	reviewed	HCPD_HELPY	Putative beta-lactamase HcpD (EC 3.5.2.6) (Cysteine-rich protein D) (Penicillin-binding protein 4) (PBP 4)	hcpD HP_0160	Helicobacter pylori (strain ATCC 700392 / 26695) (Campylobacter pylori)	306	Evidence at protein level	SUBCELLULAR LOCATION: Secreted {ECO:0000250}.		2714	0.000522	KDLKKALANFKRGCH	NA	0.153722	0.23845
O24968_187	O24968	187	0.167005	-0.373321	0.395597	-0.144728	reviewed	HCPD_HELPY	Putative beta-lactamase HcpD (EC 3.5.2.6) (Cysteine-rich protein D) (Penicillin-binding protein 4) (PBP 4)	hcpD HP_0160	Helicobacter pylori (strain ATCC 700392 / 26695) (Campylobacter pylori)	306	Evidence at protein level	SUBCELLULAR LOCATION: Secreted {ECO:0000250}.		2714	7.7e-05	DLKKALANFKRGCHL	NA	0.563652	0.607768
O24968_188	O24968	188	0.39968	-0.140646	0.396672	-0.143654	reviewed	HCPD_HELPY	Putative beta-lactamase HcpD (EC 3.5.2.6) (Cysteine-rich protein D) (Penicillin-binding protein 4) (PBP 4)	hcpD HP_0160	Helicobacter pylori (strain ATCC 700392 / 26695) (Campylobacter pylori)	306	Evidence at protein level	SUBCELLULAR LOCATION: Secreted {ECO:0000250}.		8823	0.000321	LKKALANFKRGCHLK	NA	0.261732	0.340296
O24968_189	O24968	189	0.4994	-0.0409252	0.411197	-0.129129	reviewed	HCPD_HELPY	Putative beta-lactamase HcpD (EC 3.5.2.6) (Cysteine-rich protein D) (Penicillin-binding protein 4) (PBP 4)	hcpD HP_0160	Helicobacter pylori (strain ATCC 700392 / 26695) (Campylobacter pylori)	306	Evidence at protein level	SUBCELLULAR LOCATION: Secreted {ECO:0000250}.		10296	0.000765	KKALANFKRGCHLKD	NA	0.179463	0.262754
O24968_19	O24968	19	0.709841	0.169516	0.735367	0.195041	reviewed	HCPD_HELPY	Putative beta-lactamase HcpD (EC 3.5.2.6) (Cysteine-rich protein D) (Penicillin-binding protein 4) (PBP 4)	hcpD HP_0160	Helicobacter pylori (strain ATCC 700392 / 26695) (Campylobacter pylori)	306	Evidence at protein level	SUBCELLULAR LOCATION: Secreted {ECO:0000250}.		10285	0.028674	CSSYLVATTGEKYFK	NA	0.0643807	0.14255
O24968_190	O24968	190	0.381041	-0.159284	0.472606	-0.0677198	reviewed	HCPD_HELPY	Putative beta-lactamase HcpD (EC 3.5.2.6) (Cysteine-rich protein D) (Penicillin-binding protein 4) (PBP 4)	hcpD HP_0160	Helicobacter pylori (strain ATCC 700392 / 26695) (Campylobacter pylori)	306	Evidence at protein level	SUBCELLULAR LOCATION: Secreted {ECO:0000250}.		10296	0.000317	KALANFKRGCHLKDG	NA	0.279048	0.355849
O24968_191	O24968	191	0.608858	0.0685327	0.543537	0.00321145	reviewed	HCPD_HELPY	Putative beta-lactamase HcpD (EC 3.5.2.6) (Cysteine-rich protein D) (Penicillin-binding protein 4) (PBP 4)	hcpD HP_0160	Helicobacter pylori (strain ATCC 700392 / 26695) (Campylobacter pylori)	306	Evidence at protein level	SUBCELLULAR LOCATION: Secreted {ECO:0000250}.		10304	0.000414	ALANFKRGCHLKDGA	NA	0.110911	0.193759
O24968_192	O24968	192	0.474049	-0.0662765	0.535786	-0.0045392	reviewed	HCPD_HELPY	Putative beta-lactamase HcpD (EC 3.5.2.6) (Cysteine-rich protein D) (Penicillin-binding protein 4) (PBP 4)	hcpD HP_0160	Helicobacter pylori (strain ATCC 700392 / 26695) (Campylobacter pylori)	306	Evidence at protein level	SUBCELLULAR LOCATION: Secreted {ECO:0000250}.		10304	0.000773	LANFKRGCHLKDGAS	NA	0.198784	0.281938
O24968_193	O24968	193	0.754336	0.214011	0.603864	0.0635383	reviewed	HCPD_HELPY	Putative beta-lactamase HcpD (EC 3.5.2.6) (Cysteine-rich protein D) (Penicillin-binding protein 4) (PBP 4)	hcpD HP_0160	Helicobacter pylori (strain ATCC 700392 / 26695) (Campylobacter pylori)	306	Evidence at protein level	SUBCELLULAR LOCATION: Secreted {ECO:0000250}.		10304	0.000249	ANFKRGCHLKDGASC	NA	0.0477248	0.121876
O24968_194	O24968	194	0.460647	-0.0796785	0.645127	0.104801	reviewed	HCPD_HELPY	Putative beta-lactamase HcpD (EC 3.5.2.6) (Cysteine-rich protein D) (Penicillin-binding protein 4) (PBP 4)	hcpD HP_0160	Helicobacter pylori (strain ATCC 700392 / 26695) (Campylobacter pylori)	306	Evidence at protein level	SUBCELLULAR LOCATION: Secreted {ECO:0000250}.		10297	2.9e-05	NFKRGCHLKDGASCV	NA	0.209497	0.292306
O24968_195	O24968	195	0.721429	0.181103	0.687546	0.147221	reviewed	HCPD_HELPY	Putative beta-lactamase HcpD (EC 3.5.2.6) (Cysteine-rich protein D) (Penicillin-binding protein 4) (PBP 4)	hcpD HP_0160	Helicobacter pylori (strain ATCC 700392 / 26695) (Campylobacter pylori)	306	Evidence at protein level	SUBCELLULAR LOCATION: Secreted {ECO:0000250}.		10297	6.6e-05	FKRGCHLKDGASCVS	NA	0.0598768	0.136197
O24968_196	O24968	196	0.815172	0.274847	0.618463	0.0781374	reviewed	HCPD_HELPY	Putative beta-lactamase HcpD (EC 3.5.2.6) (Cysteine-rich protein D) (Penicillin-binding protein 4) (PBP 4)	hcpD HP_0160	Helicobacter pylori (strain ATCC 700392 / 26695) (Campylobacter pylori)	306	Evidence at protein level	SUBCELLULAR LOCATION: Secreted {ECO:0000250}.		2863	6.6e-05	KRGCHLKDGASCVSL	NA	0.0286005	0.0929479
O24968_197	O24968	197	0.686146	0.145821	0.674102	0.133776	reviewed	HCPD_HELPY	Putative beta-lactamase HcpD (EC 3.5.2.6) (Cysteine-rich protein D) (Penicillin-binding protein 4) (PBP 4)	hcpD HP_0160	Helicobacter pylori (strain ATCC 700392 / 26695) (Campylobacter pylori)	306	Evidence at protein level	SUBCELLULAR LOCATION: Secreted {ECO:0000250}.		7	4.4e-05	RGCHLKDGASCVSLG	NA	0.0741189	0.153947
O24968_198	O24968	198	0.408921	-0.131405	0.568829	0.0285037	reviewed	HCPD_HELPY	Putative beta-lactamase HcpD (EC 3.5.2.6) (Cysteine-rich protein D) (Penicillin-binding protein 4) (PBP 4)	hcpD HP_0160	Helicobacter pylori (strain ATCC 700392 / 26695) (Campylobacter pylori)	306	Evidence at protein level	SUBCELLULAR LOCATION: Secreted {ECO:0000250}.		7	5.9e-05	GCHLKDGASCVSLGY	NA	0.253413	0.332853
O24968_199	O24968	199	0.738841	0.198516	0.515974	-0.0243513	reviewed	HCPD_HELPY	Putative beta-lactamase HcpD (EC 3.5.2.6) (Cysteine-rich protein D) (Penicillin-binding protein 4) (PBP 4)	hcpD HP_0160	Helicobacter pylori (strain ATCC 700392 / 26695) (Campylobacter pylori)	306	Evidence at protein level	SUBCELLULAR LOCATION: Secreted {ECO:0000250}.		7	6.3e-05	CHLKDGASCVSLGYM	NA	0.0533412	0.128425
O24968_2	O24968	2	0.347485	-0.19284	0.275633	-0.264693	reviewed	HCPD_HELPY	Putative beta-lactamase HcpD (EC 3.5.2.6) (Cysteine-rich protein D) (Penicillin-binding protein 4) (PBP 4)	hcpD HP_0160	Helicobacter pylori (strain ATCC 700392 / 26695) (Campylobacter pylori)	306	Evidence at protein level	SUBCELLULAR LOCATION: Secreted {ECO:0000250}.		10283	0.002311	IKSWTKKWFLILFLM	NA	0.312712	0.386315
O24968_20	O24968	20	0.731645	0.191319	0.661586	0.12126	reviewed	HCPD_HELPY	Putative beta-lactamase HcpD (EC 3.5.2.6) (Cysteine-rich protein D) (Penicillin-binding protein 4) (PBP 4)	hcpD HP_0160	Helicobacter pylori (strain ATCC 700392 / 26695) (Campylobacter pylori)	306	Evidence at protein level	SUBCELLULAR LOCATION: Secreted {ECO:0000250}.		10285	0.029727	SSYLVATTGEKYFKM	NA	0.056013	0.132083
O24968_200	O24968	200	0.195066	-0.34526	0.466038	-0.0742878	reviewed	HCPD_HELPY	Putative beta-lactamase HcpD (EC 3.5.2.6) (Cysteine-rich protein D) (Penicillin-binding protein 4) (PBP 4)	hcpD HP_0160	Helicobacter pylori (strain ATCC 700392 / 26695) (Campylobacter pylori)	306	Evidence at protein level	SUBCELLULAR LOCATION: Secreted {ECO:0000250}.		7	0.000195	HLKDGASCVSLGYMY	NA	0.515463	0.56647
O24968_201	O24968	201	0.550897	0.0105712	0.509383	-0.0309431	reviewed	HCPD_HELPY	Putative beta-lactamase HcpD (EC 3.5.2.6) (Cysteine-rich protein D) (Penicillin-binding protein 4) (PBP 4)	hcpD HP_0160	Helicobacter pylori (strain ATCC 700392 / 26695) (Campylobacter pylori)	306	Evidence at protein level	SUBCELLULAR LOCATION: Secreted {ECO:0000250}.		10027	0.000426	LKDGASCVSLGYMYE	NA	0.144208	0.228126
O24968_202	O24968	202	0.436464	-0.103861	0.523116	-0.0172094	reviewed	HCPD_HELPY	Putative beta-lactamase HcpD (EC 3.5.2.6) (Cysteine-rich protein D) (Penicillin-binding protein 4) (PBP 4)	hcpD HP_0160	Helicobacter pylori (strain ATCC 700392 / 26695) (Campylobacter pylori)	306	Evidence at protein level	SUBCELLULAR LOCATION: Secreted {ECO:0000250}.		10290	0.000448	KDGASCVSLGYMYEV	NA	0.229516	0.310689
O24968_203	O24968	203	0.625644	0.0853184	0.618266	0.0779408	reviewed	HCPD_HELPY	Putative beta-lactamase HcpD (EC 3.5.2.6) (Cysteine-rich protein D) (Penicillin-binding protein 4) (PBP 4)	hcpD HP_0160	Helicobacter pylori (strain ATCC 700392 / 26695) (Campylobacter pylori)	306	Evidence at protein level	SUBCELLULAR LOCATION: Secreted {ECO:0000250}.		10290	0.000333	DGASCVSLGYMYEVG	NA	0.102343	0.183723
O24968_204	O24968	204	0.80751	0.267184	0.652468	0.112142	reviewed	HCPD_HELPY	Putative beta-lactamase HcpD (EC 3.5.2.6) (Cysteine-rich protein D) (Penicillin-binding protein 4) (PBP 4)	hcpD HP_0160	Helicobacter pylori (strain ATCC 700392 / 26695) (Campylobacter pylori)	306	Evidence at protein level	SUBCELLULAR LOCATION: Secreted {ECO:0000250}.		10290	0.000297	GASCVSLGYMYEVGM	NA	0.0307051	0.0966354
O24968_205	O24968	205	0.670817	0.130492	0.745393	0.205067	reviewed	HCPD_HELPY	Putative beta-lactamase HcpD (EC 3.5.2.6) (Cysteine-rich protein D) (Penicillin-binding protein 4) (PBP 4)	hcpD HP_0160	Helicobacter pylori (strain ATCC 700392 / 26695) (Campylobacter pylori)	306	Evidence at protein level	SUBCELLULAR LOCATION: Secreted {ECO:0000250}.		9421	0.00315	ASCVSLGYMYEVGMD	NA	0.0808524	0.161543
O24968_206	O24968	206	0.721904	0.181578	0.808032	0.267706	reviewed	HCPD_HELPY	Putative beta-lactamase HcpD (EC 3.5.2.6) (Cysteine-rich protein D) (Penicillin-binding protein 4) (PBP 4)	hcpD HP_0160	Helicobacter pylori (strain ATCC 700392 / 26695) (Campylobacter pylori)	306	Evidence at protein level	SUBCELLULAR LOCATION: Secreted {ECO:0000250}.		10290	0.010002	SCVSLGYMYEVGMDV	NA	0.059695	0.135989
O24968_207	O24968	207	0.901089	0.360763	0.842116	0.301791	reviewed	HCPD_HELPY	Putative beta-lactamase HcpD (EC 3.5.2.6) (Cysteine-rich protein D) (Penicillin-binding protein 4) (PBP 4)	hcpD HP_0160	Helicobacter pylori (strain ATCC 700392 / 26695) (Campylobacter pylori)	306	Evidence at protein level	SUBCELLULAR LOCATION: Secreted {ECO:0000250}.		10290	0.300978	CVSLGYMYEVGMDVK	NA	0.0104819	0.0603895
O24968_208	O24968	208	0.938839	0.398513	0.891392	0.351066	reviewed	HCPD_HELPY	Putative beta-lactamase HcpD (EC 3.5.2.6) (Cysteine-rich protein D) (Penicillin-binding protein 4) (PBP 4)	hcpD HP_0160	Helicobacter pylori (strain ATCC 700392 / 26695) (Campylobacter pylori)	306	Evidence at protein level	SUBCELLULAR LOCATION: Secreted {ECO:0000250}.		10298	0.590972	VSLGYMYEVGMDVKQ	NA	0.0053906	0.0486699
O24968_209	O24968	209	0.977934	0.437608	0.927356	0.38703	reviewed	HCPD_HELPY	Putative beta-lactamase HcpD (EC 3.5.2.6) (Cysteine-rich protein D) (Penicillin-binding protein 4) (PBP 4)	hcpD HP_0160	Helicobacter pylori (strain ATCC 700392 / 26695) (Campylobacter pylori)	306	Evidence at protein level	SUBCELLULAR LOCATION: Secreted {ECO:0000250}.		10298	0.711478	SLGYMYEVGMDVKQN	NA	0.00211458	0.0462079
O24968_21	O24968	21	0.748452	0.208126	0.649433	0.109107	reviewed	HCPD_HELPY	Putative beta-lactamase HcpD (EC 3.5.2.6) (Cysteine-rich protein D) (Penicillin-binding protein 4) (PBP 4)	hcpD HP_0160	Helicobacter pylori (strain ATCC 700392 / 26695) (Campylobacter pylori)	306	Evidence at protein level	SUBCELLULAR LOCATION: Secreted {ECO:0000250}.		10285	0.004689	SYLVATTGEKYFKMA	NA	0.0498343	0.124101
O24968_210	O24968	210	0.917196	0.37687	0.92277	0.382445	reviewed	HCPD_HELPY	Putative beta-lactamase HcpD (EC 3.5.2.6) (Cysteine-rich protein D) (Penicillin-binding protein 4) (PBP 4)	hcpD HP_0160	Helicobacter pylori (strain ATCC 700392 / 26695) (Campylobacter pylori)	306	Evidence at protein level	SUBCELLULAR LOCATION: Secreted {ECO:0000250}.		10298	0.388792	LGYMYEVGMDVKQNG	NA	0.00806455	0.0553687
O24968_211	O24968	211	0.901722	0.361397	0.904124	0.363799	reviewed	HCPD_HELPY	Putative beta-lactamase HcpD (EC 3.5.2.6) (Cysteine-rich protein D) (Penicillin-binding protein 4) (PBP 4)	hcpD HP_0160	Helicobacter pylori (strain ATCC 700392 / 26695) (Campylobacter pylori)	306	Evidence at protein level	SUBCELLULAR LOCATION: Secreted {ECO:0000250}.		1168	0.106108	GYMYEVGMDVKQNGE	NA	0.0103797	0.0600097
O24968_212	O24968	212	0.878162	0.337836	0.882766	0.342441	reviewed	HCPD_HELPY	Putative beta-lactamase HcpD (EC 3.5.2.6) (Cysteine-rich protein D) (Penicillin-binding protein 4) (PBP 4)	hcpD HP_0160	Helicobacter pylori (strain ATCC 700392 / 26695) (Campylobacter pylori)	306	Evidence at protein level	SUBCELLULAR LOCATION: Secreted {ECO:0000250}.		1168	0.002011	YMYEVGMDVKQNGEQ	NA	0.0144764	0.068847
O24968_213	O24968	213	0.845607	0.305282	0.832352	0.292026	reviewed	HCPD_HELPY	Putative beta-lactamase HcpD (EC 3.5.2.6) (Cysteine-rich protein D) (Penicillin-binding protein 4) (PBP 4)	hcpD HP_0160	Helicobacter pylori (strain ATCC 700392 / 26695) (Campylobacter pylori)	306	Evidence at protein level	SUBCELLULAR LOCATION: Secreted {ECO:0000250}.		1168	0.000554	MYEVGMDVKQNGEQA	NA	0.0211128	0.0802789
O24968_214	O24968	214	0.871145	0.330819	0.779552	0.239226	reviewed	HCPD_HELPY	Putative beta-lactamase HcpD (EC 3.5.2.6) (Cysteine-rich protein D) (Penicillin-binding protein 4) (PBP 4)	hcpD HP_0160	Helicobacter pylori (strain ATCC 700392 / 26695) (Campylobacter pylori)	306	Evidence at protein level	SUBCELLULAR LOCATION: Secreted {ECO:0000250}.		1168	0.00068	YEVGMDVKQNGEQAL	NA	0.01581	0.0715063
O24968_215	O24968	215	0.665121	0.124795	0.800856	0.260531	reviewed	HCPD_HELPY	Putative beta-lactamase HcpD (EC 3.5.2.6) (Cysteine-rich protein D) (Penicillin-binding protein 4) (PBP 4)	hcpD HP_0160	Helicobacter pylori (strain ATCC 700392 / 26695) (Campylobacter pylori)	306	Evidence at protein level	SUBCELLULAR LOCATION: Secreted {ECO:0000250}.		1168	0.005729	EVGMDVKQNGEQALN	NA	0.0834378	0.164377
O24968_216	O24968	216	0.637725	0.0973998	0.751787	0.211461	reviewed	HCPD_HELPY	Putative beta-lactamase HcpD (EC 3.5.2.6) (Cysteine-rich protein D) (Penicillin-binding protein 4) (PBP 4)	hcpD HP_0160	Helicobacter pylori (strain ATCC 700392 / 26695) (Campylobacter pylori)	306	Evidence at protein level	SUBCELLULAR LOCATION: Secreted {ECO:0000250}.		1168	0.006924	VGMDVKQNGEQALNL	NA	0.0963868	0.177448
O24968_217	O24968	217	0.984683	0.444357	0.720636	0.18031	reviewed	HCPD_HELPY	Putative beta-lactamase HcpD (EC 3.5.2.6) (Cysteine-rich protein D) (Penicillin-binding protein 4) (PBP 4)	hcpD HP_0160	Helicobacter pylori (strain ATCC 700392 / 26695) (Campylobacter pylori)	306	Evidence at protein level	SUBCELLULAR LOCATION: Secreted {ECO:0000250}.		10299	0.009761	GMDVKQNGEQALNLY	NA	0.00172838	0.0462079
O24968_218	O24968	218	0.600262	0.0599358	0.67747	0.137144	reviewed	HCPD_HELPY	Putative beta-lactamase HcpD (EC 3.5.2.6) (Cysteine-rich protein D) (Penicillin-binding protein 4) (PBP 4)	hcpD HP_0160	Helicobacter pylori (strain ATCC 700392 / 26695) (Campylobacter pylori)	306	Evidence at protein level	SUBCELLULAR LOCATION: Secreted {ECO:0000250}.		10305	0.012779	MDVKQNGEQALNLYK	NA	0.115459	0.198035
O24968_219	O24968	219	0.715389	0.175064	0.651778	0.111453	reviewed	HCPD_HELPY	Putative beta-lactamase HcpD (EC 3.5.2.6) (Cysteine-rich protein D) (Penicillin-binding protein 4) (PBP 4)	hcpD HP_0160	Helicobacter pylori (strain ATCC 700392 / 26695) (Campylobacter pylori)	306	Evidence at protein level	SUBCELLULAR LOCATION: Secreted {ECO:0000250}.		10305	0.035994	DVKQNGEQALNLYKK	NA	0.0622059	0.139462
O24968_22	O24968	22	0.391388	-0.148938	0.633146	0.0928204	reviewed	HCPD_HELPY	Putative beta-lactamase HcpD (EC 3.5.2.6) (Cysteine-rich protein D) (Penicillin-binding protein 4) (PBP 4)	hcpD HP_0160	Helicobacter pylori (strain ATCC 700392 / 26695) (Campylobacter pylori)	306	Evidence at protein level	SUBCELLULAR LOCATION: Secreted {ECO:0000250}.		10285	0.002221	YLVATTGEKYFKMAT	NA	0.269338	0.346909
O24968_220	O24968	220	0.44929	-0.0910355	0.543321	0.0029952	reviewed	HCPD_HELPY	Putative beta-lactamase HcpD (EC 3.5.2.6) (Cysteine-rich protein D) (Penicillin-binding protein 4) (PBP 4)	hcpD HP_0160	Helicobacter pylori (strain ATCC 700392 / 26695) (Campylobacter pylori)	306	Evidence at protein level	SUBCELLULAR LOCATION: Secreted {ECO:0000250}.		10305	0.006317	VKQNGEQALNLYKKG	NA	0.218795	0.30084
O24968_221	O24968	221	0.509267	-0.0310583	0.50992	-0.0304059	reviewed	HCPD_HELPY	Putative beta-lactamase HcpD (EC 3.5.2.6) (Cysteine-rich protein D) (Penicillin-binding protein 4) (PBP 4)	hcpD HP_0160	Helicobacter pylori (strain ATCC 700392 / 26695) (Campylobacter pylori)	306	Evidence at protein level	SUBCELLULAR LOCATION: Secreted {ECO:0000250}.		10305	0.000584	KQNGEQALNLYKKGC	NA	0.172305	0.256126
O24968_222	O24968	222	0.442396	-0.0979296	0.44979	-0.0905361	reviewed	HCPD_HELPY	Putative beta-lactamase HcpD (EC 3.5.2.6) (Cysteine-rich protein D) (Penicillin-binding protein 4) (PBP 4)	hcpD HP_0160	Helicobacter pylori (strain ATCC 700392 / 26695) (Campylobacter pylori)	306	Evidence at protein level	SUBCELLULAR LOCATION: Secreted {ECO:0000250}.		10305	0.000639	QNGEQALNLYKKGCY	NA	0.224529	0.306236
O24968_223	O24968	223	0.433256	-0.10707	0.431306	-0.109019	reviewed	HCPD_HELPY	Putative beta-lactamase HcpD (EC 3.5.2.6) (Cysteine-rich protein D) (Penicillin-binding protein 4) (PBP 4)	hcpD HP_0160	Helicobacter pylori (strain ATCC 700392 / 26695) (Campylobacter pylori)	306	Evidence at protein level	SUBCELLULAR LOCATION: Secreted {ECO:0000250}.		10305	0.000448	NGEQALNLYKKGCYL	NA	0.232236	0.313545
O24968_224	O24968	224	0.414738	-0.125588	0.36644	-0.173885	reviewed	HCPD_HELPY	Putative beta-lactamase HcpD (EC 3.5.2.6) (Cysteine-rich protein D) (Penicillin-binding protein 4) (PBP 4)	hcpD HP_0160	Helicobacter pylori (strain ATCC 700392 / 26695) (Campylobacter pylori)	306	Evidence at protein level	SUBCELLULAR LOCATION: Secreted {ECO:0000250}.		10305	0.000424	GEQALNLYKKGCYLK	NA	0.248258	0.328196
O24968_225	O24968	225	0.356874	-0.183451	0.337119	-0.203207	reviewed	HCPD_HELPY	Putative beta-lactamase HcpD (EC 3.5.2.6) (Cysteine-rich protein D) (Penicillin-binding protein 4) (PBP 4)	hcpD HP_0160	Helicobacter pylori (strain ATCC 700392 / 26695) (Campylobacter pylori)	306	Evidence at protein level	SUBCELLULAR LOCATION: Secreted {ECO:0000250}.		10305	0.001461	EQALNLYKKGCYLKR	NA	0.302904	0.377526
O24968_226	O24968	226	0.184937	-0.355389	0.287504	-0.252822	reviewed	HCPD_HELPY	Putative beta-lactamase HcpD (EC 3.5.2.6) (Cysteine-rich protein D) (Penicillin-binding protein 4) (PBP 4)	hcpD HP_0160	Helicobacter pylori (strain ATCC 700392 / 26695) (Campylobacter pylori)	306	Evidence at protein level	SUBCELLULAR LOCATION: Secreted {ECO:0000250}.		10304	0.000716	QALNLYKKGCYLKRG	NA	0.53232	0.580889
O24968_227	O24968	227	0.295789	-0.244536	0.230167	-0.310158	reviewed	HCPD_HELPY	Putative beta-lactamase HcpD (EC 3.5.2.6) (Cysteine-rich protein D) (Penicillin-binding protein 4) (PBP 4)	hcpD HP_0160	Helicobacter pylori (strain ATCC 700392 / 26695) (Campylobacter pylori)	306	Evidence at protein level	SUBCELLULAR LOCATION: Secreted {ECO:0000250}.		10304	0.000316	ALNLYKKGCYLKRGS	NA	0.372409	0.438929
O24968_228	O24968	228	0.185182	-0.355144	0.186153	-0.354173	reviewed	HCPD_HELPY	Putative beta-lactamase HcpD (EC 3.5.2.6) (Cysteine-rich protein D) (Penicillin-binding protein 4) (PBP 4)	hcpD HP_0160	Helicobacter pylori (strain ATCC 700392 / 26695) (Campylobacter pylori)	306	Evidence at protein level	SUBCELLULAR LOCATION: Secreted {ECO:0000250}.		10306	0.000124	LNLYKKGCYLKRGSG	NA	0.531906	0.580543
O24968_229	O24968	229	0.128054	-0.412272	0.175265	-0.36506	reviewed	HCPD_HELPY	Putative beta-lactamase HcpD (EC 3.5.2.6) (Cysteine-rich protein D) (Penicillin-binding protein 4) (PBP 4)	hcpD HP_0160	Helicobacter pylori (strain ATCC 700392 / 26695) (Campylobacter pylori)	306	Evidence at protein level	SUBCELLULAR LOCATION: Secreted {ECO:0000250}.		10306	2.8e-05	NLYKKGCYLKRGSGC	NA	0.640644	0.675574
O24968_23	O24968	23	0.665838	0.125513	0.580417	0.0400912	reviewed	HCPD_HELPY	Putative beta-lactamase HcpD (EC 3.5.2.6) (Cysteine-rich protein D) (Penicillin-binding protein 4) (PBP 4)	hcpD HP_0160	Helicobacter pylori (strain ATCC 700392 / 26695) (Campylobacter pylori)	306	Evidence at protein level	SUBCELLULAR LOCATION: Secreted {ECO:0000250}.		10285	0.005179	LVATTGEKYFKMATQ	NA	0.0831097	0.164028
O24968_230	O24968	230	0.136802	-0.403524	0.139401	-0.400925	reviewed	HCPD_HELPY	Putative beta-lactamase HcpD (EC 3.5.2.6) (Cysteine-rich protein D) (Penicillin-binding protein 4) (PBP 4)	hcpD HP_0160	Helicobacter pylori (strain ATCC 700392 / 26695) (Campylobacter pylori)	306	Evidence at protein level	SUBCELLULAR LOCATION: Secreted {ECO:0000250}.		10306	8.1e-05	LYKKGCYLKRGSGCH	NA	0.622097	0.659326
O24968_231	O24968	231	0.130499	-0.409827	0.118126	-0.4222	reviewed	HCPD_HELPY	Putative beta-lactamase HcpD (EC 3.5.2.6) (Cysteine-rich protein D) (Penicillin-binding protein 4) (PBP 4)	hcpD HP_0160	Helicobacter pylori (strain ATCC 700392 / 26695) (Campylobacter pylori)	306	Evidence at protein level	SUBCELLULAR LOCATION: Secreted {ECO:0000250}.		10306	0.000239	YKKGCYLKRGSGCHN	NA	0.635382	0.671362
O24968_232	O24968	232	0.116466	-0.42386	0.11597	-0.424356	reviewed	HCPD_HELPY	Putative beta-lactamase HcpD (EC 3.5.2.6) (Cysteine-rich protein D) (Penicillin-binding protein 4) (PBP 4)	hcpD HP_0160	Helicobacter pylori (strain ATCC 700392 / 26695) (Campylobacter pylori)	306	Evidence at protein level	SUBCELLULAR LOCATION: Secreted {ECO:0000250}.		10306	0.00032	KKGCYLKRGSGCHNV	NA	0.666464	0.69825
O24968_233	O24968	233	0.0788088	-0.461517	0.102742	-0.437584	reviewed	HCPD_HELPY	Putative beta-lactamase HcpD (EC 3.5.2.6) (Cysteine-rich protein D) (Penicillin-binding protein 4) (PBP 4)	hcpD HP_0160	Helicobacter pylori (strain ATCC 700392 / 26695) (Campylobacter pylori)	306	Evidence at protein level	SUBCELLULAR LOCATION: Secreted {ECO:0000250}.		10306	0.000132	KGCYLKRGSGCHNVA	NA	0.763058	0.786376
O24968_234	O24968	234	0.117275	-0.423051	0.115918	-0.424408	reviewed	HCPD_HELPY	Putative beta-lactamase HcpD (EC 3.5.2.6) (Cysteine-rich protein D) (Penicillin-binding protein 4) (PBP 4)	hcpD HP_0160	Helicobacter pylori (strain ATCC 700392 / 26695) (Campylobacter pylori)	306	Evidence at protein level	SUBCELLULAR LOCATION: Secreted {ECO:0000250}.		10306	0.000139	GCYLKRGSGCHNVAV	NA	0.664606	0.696487
O24968_235	O24968	235	0.0706621	-0.469664	0.105019	-0.435307	reviewed	HCPD_HELPY	Putative beta-lactamase HcpD (EC 3.5.2.6) (Cysteine-rich protein D) (Penicillin-binding protein 4) (PBP 4)	hcpD HP_0160	Helicobacter pylori (strain ATCC 700392 / 26695) (Campylobacter pylori)	306	Evidence at protein level	SUBCELLULAR LOCATION: Secreted {ECO:0000250}.		10306	6.9e-05	CYLKRGSGCHNVAVM	NA	0.787205	0.80792
O24968_236	O24968	236	0.196376	-0.343949	0.128799	-0.411527	reviewed	HCPD_HELPY	Putative beta-lactamase HcpD (EC 3.5.2.6) (Cysteine-rich protein D) (Penicillin-binding protein 4) (PBP 4)	hcpD HP_0160	Helicobacter pylori (strain ATCC 700392 / 26695) (Campylobacter pylori)	306	Evidence at protein level	SUBCELLULAR LOCATION: Secreted {ECO:0000250}.		10307	0.000109	YLKRGSGCHNVAVMY	NA	0.513325	0.564593
O24968_237	O24968	237	0.0619723	-0.478353	0.128463	-0.411863	reviewed	HCPD_HELPY	Putative beta-lactamase HcpD (EC 3.5.2.6) (Cysteine-rich protein D) (Penicillin-binding protein 4) (PBP 4)	hcpD HP_0160	Helicobacter pylori (strain ATCC 700392 / 26695) (Campylobacter pylori)	306	Evidence at protein level	SUBCELLULAR LOCATION: Secreted {ECO:0000250}.		10307	0.000121	LKRGSGCHNVAVMYY	NA	0.814038	0.832536
O24968_238	O24968	238	0.197709	-0.342617	0.146481	-0.393844	reviewed	HCPD_HELPY	Putative beta-lactamase HcpD (EC 3.5.2.6) (Cysteine-rich protein D) (Penicillin-binding protein 4) (PBP 4)	hcpD HP_0160	Helicobacter pylori (strain ATCC 700392 / 26695) (Campylobacter pylori)	306	Evidence at protein level	SUBCELLULAR LOCATION: Secreted {ECO:0000250}.		10307	0.000173	KRGSGCHNVAVMYYT	NA	0.511155	0.562759
O24968_239	O24968	239	0.115595	-0.424731	0.144887	-0.395439	reviewed	HCPD_HELPY	Putative beta-lactamase HcpD (EC 3.5.2.6) (Cysteine-rich protein D) (Penicillin-binding protein 4) (PBP 4)	hcpD HP_0160	Helicobacter pylori (strain ATCC 700392 / 26695) (Campylobacter pylori)	306	Evidence at protein level	SUBCELLULAR LOCATION: Secreted {ECO:0000250}.		10307	0.000231	RGSGCHNVAVMYYTG	NA	0.668466	0.700103
O24968_24	O24968	24	0.628408	0.0880821	0.454405	-0.0859211	reviewed	HCPD_HELPY	Putative beta-lactamase HcpD (EC 3.5.2.6) (Cysteine-rich protein D) (Penicillin-binding protein 4) (PBP 4)	hcpD HP_0160	Helicobacter pylori (strain ATCC 700392 / 26695) (Campylobacter pylori)	306	Evidence at protein level	SUBCELLULAR LOCATION: Secreted {ECO:0000250}.		1860	0.025352	VATTGEKYFKMATQA	NA	0.100967	0.182428
O24968_240	O24968	240	0.160755	-0.379571	0.220094	-0.320232	reviewed	HCPD_HELPY	Putative beta-lactamase HcpD (EC 3.5.2.6) (Cysteine-rich protein D) (Penicillin-binding protein 4) (PBP 4)	hcpD HP_0160	Helicobacter pylori (strain ATCC 700392 / 26695) (Campylobacter pylori)	306	Evidence at protein level	SUBCELLULAR LOCATION: Secreted {ECO:0000250}.		10307	0.000415	GSGCHNVAVMYYTGK	NA	0.575105	0.618002
O24968_241	O24968	241	0.188403	-0.351923	0.214403	-0.325923	reviewed	HCPD_HELPY	Putative beta-lactamase HcpD (EC 3.5.2.6) (Cysteine-rich protein D) (Penicillin-binding protein 4) (PBP 4)	hcpD HP_0160	Helicobacter pylori (strain ATCC 700392 / 26695) (Campylobacter pylori)	306	Evidence at protein level	SUBCELLULAR LOCATION: Secreted {ECO:0000250}.		10307	0.000342	SGCHNVAVMYYTGKG	NA	0.526488	0.57647
O24968_242	O24968	242	0.438007	-0.102319	0.26837	-0.271955	reviewed	HCPD_HELPY	Putative beta-lactamase HcpD (EC 3.5.2.6) (Cysteine-rich protein D) (Penicillin-binding protein 4) (PBP 4)	hcpD HP_0160	Helicobacter pylori (strain ATCC 700392 / 26695) (Campylobacter pylori)	306	Evidence at protein level	SUBCELLULAR LOCATION: Secreted {ECO:0000250}.		186	0.001727	GCHNVAVMYYTGKGV	NA	0.228215	0.309526
O24968_243	O24968	243	0.169254	-0.371071	0.286488	-0.253838	reviewed	HCPD_HELPY	Putative beta-lactamase HcpD (EC 3.5.2.6) (Cysteine-rich protein D) (Penicillin-binding protein 4) (PBP 4)	hcpD HP_0160	Helicobacter pylori (strain ATCC 700392 / 26695) (Campylobacter pylori)	306	Evidence at protein level	SUBCELLULAR LOCATION: Secreted {ECO:0000250}.		186	0.013893	CHNVAVMYYTGKGVP	NA	0.559603	0.604272
O24968_244	O24968	244	0.385433	-0.154893	0.335384	-0.204942	reviewed	HCPD_HELPY	Putative beta-lactamase HcpD (EC 3.5.2.6) (Cysteine-rich protein D) (Penicillin-binding protein 4) (PBP 4)	hcpD HP_0160	Helicobacter pylori (strain ATCC 700392 / 26695) (Campylobacter pylori)	306	Evidence at protein level	SUBCELLULAR LOCATION: Secreted {ECO:0000250}.		10308	0.05512	HNVAVMYYTGKGVPK	NA	0.274896	0.352173
O24968_245	O24968	245	0.251343	-0.288983	0.387418	-0.152907	reviewed	HCPD_HELPY	Putative beta-lactamase HcpD (EC 3.5.2.6) (Cysteine-rich protein D) (Penicillin-binding protein 4) (PBP 4)	hcpD HP_0160	Helicobacter pylori (strain ATCC 700392 / 26695) (Campylobacter pylori)	306	Evidence at protein level	SUBCELLULAR LOCATION: Secreted {ECO:0000250}.		10308	0.113523	NVAVMYYTGKGVPKD	NA	0.430792	0.49156
O24968_246	O24968	246	0.432881	-0.107444	0.523544	-0.0167818	reviewed	HCPD_HELPY	Putative beta-lactamase HcpD (EC 3.5.2.6) (Cysteine-rich protein D) (Penicillin-binding protein 4) (PBP 4)	hcpD HP_0160	Helicobacter pylori (strain ATCC 700392 / 26695) (Campylobacter pylori)	306	Evidence at protein level	SUBCELLULAR LOCATION: Secreted {ECO:0000250}.		10017	0.052071	VAVMYYTGKGVPKDL	NA	0.232555	0.313849
O24968_247	O24968	247	0.69818	0.157855	0.628737	0.0884113	reviewed	HCPD_HELPY	Putative beta-lactamase HcpD (EC 3.5.2.6) (Cysteine-rich protein D) (Penicillin-binding protein 4) (PBP 4)	hcpD HP_0160	Helicobacter pylori (strain ATCC 700392 / 26695) (Campylobacter pylori)	306	Evidence at protein level	SUBCELLULAR LOCATION: Secreted {ECO:0000250}.		10017	0.071659	AVMYYTGKGVPKDLD	NA	0.0690749	0.148095
O24968_248	O24968	248	0.849882	0.309557	0.765629	0.225304	reviewed	HCPD_HELPY	Putative beta-lactamase HcpD (EC 3.5.2.6) (Cysteine-rich protein D) (Penicillin-binding protein 4) (PBP 4)	hcpD HP_0160	Helicobacter pylori (strain ATCC 700392 / 26695) (Campylobacter pylori)	306	Evidence at protein level	SUBCELLULAR LOCATION: Secreted {ECO:0000250}.		10017	0.023626	VMYYTGKGVPKDLDK	NA	0.0201696	0.0784411
O24968_249	O24968	249	0.911398	0.371072	0.873783	0.333457	reviewed	HCPD_HELPY	Putative beta-lactamase HcpD (EC 3.5.2.6) (Cysteine-rich protein D) (Penicillin-binding protein 4) (PBP 4)	hcpD HP_0160	Helicobacter pylori (strain ATCC 700392 / 26695) (Campylobacter pylori)	306	Evidence at protein level	SUBCELLULAR LOCATION: Secreted {ECO:0000250}.		10017	0.002313	MYYTGKGVPKDLDKA	NA	0.00889269	0.0566525
O24968_25	O24968	25	0.467998	-0.0723273	0.402724	-0.137602	reviewed	HCPD_HELPY	Putative beta-lactamase HcpD (EC 3.5.2.6) (Cysteine-rich protein D) (Penicillin-binding protein 4) (PBP 4)	hcpD HP_0160	Helicobacter pylori (strain ATCC 700392 / 26695) (Campylobacter pylori)	306	Evidence at protein level	SUBCELLULAR LOCATION: Secreted {ECO:0000250}.		1860	0.031493	ATTGEKYFKMATQAF	NA	0.203584	0.286607
O24968_250	O24968	250	0.935804	0.395478	0.932486	0.392161	reviewed	HCPD_HELPY	Putative beta-lactamase HcpD (EC 3.5.2.6) (Cysteine-rich protein D) (Penicillin-binding protein 4) (PBP 4)	hcpD HP_0160	Helicobacter pylori (strain ATCC 700392 / 26695) (Campylobacter pylori)	306	Evidence at protein level	SUBCELLULAR LOCATION: Secreted {ECO:0000250}.		3328	0.000543	YYTGKGVPKDLDKAI	NA	0.00572593	0.0496868
O24968_251	O24968	251	0.973651	0.433325	0.941907	0.401581	reviewed	HCPD_HELPY	Putative beta-lactamase HcpD (EC 3.5.2.6) (Cysteine-rich protein D) (Penicillin-binding protein 4) (PBP 4)	hcpD HP_0160	Helicobacter pylori (strain ATCC 700392 / 26695) (Campylobacter pylori)	306	Evidence at protein level	SUBCELLULAR LOCATION: Secreted {ECO:0000250}.		3328	0.000158	YTGKGVPKDLDKAIS	NA	0.00238539	0.0462079
O24968_252	O24968	252	0.991698	0.451372	0.948041	0.407715	reviewed	HCPD_HELPY	Putative beta-lactamase HcpD (EC 3.5.2.6) (Cysteine-rich protein D) (Penicillin-binding protein 4) (PBP 4)	hcpD HP_0160	Helicobacter pylori (strain ATCC 700392 / 26695) (Campylobacter pylori)	306	Evidence at protein level	SUBCELLULAR LOCATION: Secreted {ECO:0000250}.		3328	0.000309	TGKGVPKDLDKAISY	NA	0.00137784	0.0462079
O24968_253	O24968	253	0.896985	0.356659	0.925453	0.385128	reviewed	HCPD_HELPY	Putative beta-lactamase HcpD (EC 3.5.2.6) (Cysteine-rich protein D) (Penicillin-binding protein 4) (PBP 4)	hcpD HP_0160	Helicobacter pylori (strain ATCC 700392 / 26695) (Campylobacter pylori)	306	Evidence at protein level	SUBCELLULAR LOCATION: Secreted {ECO:0000250}.		3328	0.002095	GKGVPKDLDKAISYY	NA	0.0111522	0.0618333
O24968_254	O24968	254	0.942069	0.401743	0.903755	0.36343	reviewed	HCPD_HELPY	Putative beta-lactamase HcpD (EC 3.5.2.6) (Cysteine-rich protein D) (Penicillin-binding protein 4) (PBP 4)	hcpD HP_0160	Helicobacter pylori (strain ATCC 700392 / 26695) (Campylobacter pylori)	306	Evidence at protein level	SUBCELLULAR LOCATION: Secreted {ECO:0000250}.		3329	0.004009	KGVPKDLDKAISYYK	NA	0.00504644	0.0481321
O24968_255	O24968	255	0.822864	0.282539	0.818957	0.278631	reviewed	HCPD_HELPY	Putative beta-lactamase HcpD (EC 3.5.2.6) (Cysteine-rich protein D) (Penicillin-binding protein 4) (PBP 4)	hcpD HP_0160	Helicobacter pylori (strain ATCC 700392 / 26695) (Campylobacter pylori)	306	Evidence at protein level	SUBCELLULAR LOCATION: Secreted {ECO:0000250}.		3329	0.004841	GVPKDLDKAISYYKK	NA	0.0265756	0.0893969
O24968_256	O24968	256	0.865162	0.324836	0.733526	0.1932	reviewed	HCPD_HELPY	Putative beta-lactamase HcpD (EC 3.5.2.6) (Cysteine-rich protein D) (Penicillin-binding protein 4) (PBP 4)	hcpD HP_0160	Helicobacter pylori (strain ATCC 700392 / 26695) (Campylobacter pylori)	306	Evidence at protein level	SUBCELLULAR LOCATION: Secreted {ECO:0000250}.		3329	0.002613	VPKDLDKAISYYKKG	NA	0.0169868	0.0733699
O24968_257	O24968	257	0.567704	0.0273778	0.642747	0.102422	reviewed	HCPD_HELPY	Putative beta-lactamase HcpD (EC 3.5.2.6) (Cysteine-rich protein D) (Penicillin-binding protein 4) (PBP 4)	hcpD HP_0160	Helicobacter pylori (strain ATCC 700392 / 26695) (Campylobacter pylori)	306	Evidence at protein level	SUBCELLULAR LOCATION: Secreted {ECO:0000250}.		3329	0.0007	PKDLDKAISYYKKGC	NA	0.133865	0.217719
O24968_258	O24968	258	0.46983	-0.0704955	0.49331	-0.0470157	reviewed	HCPD_HELPY	Putative beta-lactamase HcpD (EC 3.5.2.6) (Cysteine-rich protein D) (Penicillin-binding protein 4) (PBP 4)	hcpD HP_0160	Helicobacter pylori (strain ATCC 700392 / 26695) (Campylobacter pylori)	306	Evidence at protein level	SUBCELLULAR LOCATION: Secreted {ECO:0000250}.		3329	0.000329	KDLDKAISYYKKGCT	NA	0.202124	0.285525
O24968_259	O24968	259	0.488177	-0.0521485	0.346176	-0.19415	reviewed	HCPD_HELPY	Putative beta-lactamase HcpD (EC 3.5.2.6) (Cysteine-rich protein D) (Penicillin-binding protein 4) (PBP 4)	hcpD HP_0160	Helicobacter pylori (strain ATCC 700392 / 26695) (Campylobacter pylori)	306	Evidence at protein level	SUBCELLULAR LOCATION: Secreted {ECO:0000250}.		3329	0.000542	DLDKAISYYKKGCTL	NA	0.187852	0.271624
O24968_26	O24968	26	0.11839	-0.421935	0.323255	-0.21707	reviewed	HCPD_HELPY	Putative beta-lactamase HcpD (EC 3.5.2.6) (Cysteine-rich protein D) (Penicillin-binding protein 4) (PBP 4)	hcpD HP_0160	Helicobacter pylori (strain ATCC 700392 / 26695) (Campylobacter pylori)	306	Evidence at protein level	SUBCELLULAR LOCATION: Secreted {ECO:0000250}.		1860	0.259903	TTGEKYFKMATQAFK	NA	0.662073	0.694379
O24968_260	O24968	260	0.0756771	-0.464649	0.27588	-0.264445	reviewed	HCPD_HELPY	Putative beta-lactamase HcpD (EC 3.5.2.6) (Cysteine-rich protein D) (Penicillin-binding protein 4) (PBP 4)	hcpD HP_0160	Helicobacter pylori (strain ATCC 700392 / 26695) (Campylobacter pylori)	306	Evidence at protein level	SUBCELLULAR LOCATION: Secreted {ECO:0000250}.		3329	0.001798	LDKAISYYKKGCTLG	NA	0.772204	0.794748
O24968_261	O24968	261	0.12949	-0.410836	0.193307	-0.347019	reviewed	HCPD_HELPY	Putative beta-lactamase HcpD (EC 3.5.2.6) (Cysteine-rich protein D) (Penicillin-binding protein 4) (PBP 4)	hcpD HP_0160	Helicobacter pylori (strain ATCC 700392 / 26695) (Campylobacter pylori)	306	Evidence at protein level	SUBCELLULAR LOCATION: Secreted {ECO:0000250}.		5417	0.001384	DKAISYYKKGCTLGF	NA	0.637544	0.673016
O24968_262	O24968	262	0.216227	-0.324098	0.113982	-0.426344	reviewed	HCPD_HELPY	Putative beta-lactamase HcpD (EC 3.5.2.6) (Cysteine-rich protein D) (Penicillin-binding protein 4) (PBP 4)	hcpD HP_0160	Helicobacter pylori (strain ATCC 700392 / 26695) (Campylobacter pylori)	306	Evidence at protein level	SUBCELLULAR LOCATION: Secreted {ECO:0000250}.		8118	0.007062	KAISYYKKGCTLGFS	NA	0.481916	0.536298
O24968_263	O24968	263	0.0569619	-0.483364	0.130302	-0.410024	reviewed	HCPD_HELPY	Putative beta-lactamase HcpD (EC 3.5.2.6) (Cysteine-rich protein D) (Penicillin-binding protein 4) (PBP 4)	hcpD HP_0160	Helicobacter pylori (strain ATCC 700392 / 26695) (Campylobacter pylori)	306	Evidence at protein level	SUBCELLULAR LOCATION: Secreted {ECO:0000250}.		10306	0.017358	AISYYKKGCTLGFSG	NA	0.829773	0.846748
O24968_264	O24968	264	0.0915517	-0.448774	0.124766	-0.41556	reviewed	HCPD_HELPY	Putative beta-lactamase HcpD (EC 3.5.2.6) (Cysteine-rich protein D) (Penicillin-binding protein 4) (PBP 4)	hcpD HP_0160	Helicobacter pylori (strain ATCC 700392 / 26695) (Campylobacter pylori)	306	Evidence at protein level	SUBCELLULAR LOCATION: Secreted {ECO:0000250}.		8118	0.002215	ISYYKKGCTLGFSGS	NA	0.72775	0.754144
O24968_265	O24968	265	0.15728	-0.383046	0.10371	-0.436616	reviewed	HCPD_HELPY	Putative beta-lactamase HcpD (EC 3.5.2.6) (Cysteine-rich protein D) (Penicillin-binding protein 4) (PBP 4)	hcpD HP_0160	Helicobacter pylori (strain ATCC 700392 / 26695) (Campylobacter pylori)	306	Evidence at protein level	SUBCELLULAR LOCATION: Secreted {ECO:0000250}.		10306	0.000148	SYYKKGCTLGFSGSC	NA	0.5816	0.623526
O24968_266	O24968	266	0.101809	-0.438517	0.142022	-0.398304	reviewed	HCPD_HELPY	Putative beta-lactamase HcpD (EC 3.5.2.6) (Cysteine-rich protein D) (Penicillin-binding protein 4) (PBP 4)	hcpD HP_0160	Helicobacter pylori (strain ATCC 700392 / 26695) (Campylobacter pylori)	306	Evidence at protein level	SUBCELLULAR LOCATION: Secreted {ECO:0000250}.		10306	1.2e-05	YYKKGCTLGFSGSCK	NA	0.70143	0.73015
O24968_267	O24968	267	0.110947	-0.429379	0.173568	-0.366757	reviewed	HCPD_HELPY	Putative beta-lactamase HcpD (EC 3.5.2.6) (Cysteine-rich protein D) (Penicillin-binding protein 4) (PBP 4)	hcpD HP_0160	Helicobacter pylori (strain ATCC 700392 / 26695) (Campylobacter pylori)	306	Evidence at protein level	SUBCELLULAR LOCATION: Secreted {ECO:0000250}.		10306	9e-06	YKKGCTLGFSGSCKV	NA	0.679304	0.709406
O24968_268	O24968	268	0.248524	-0.291802	0.178359	-0.361966	reviewed	HCPD_HELPY	Putative beta-lactamase HcpD (EC 3.5.2.6) (Cysteine-rich protein D) (Penicillin-binding protein 4) (PBP 4)	hcpD HP_0160	Helicobacter pylori (strain ATCC 700392 / 26695) (Campylobacter pylori)	306	Evidence at protein level	SUBCELLULAR LOCATION: Secreted {ECO:0000250}.		10309	3.6e-05	KKGCTLGFSGSCKVL	NA	0.434706	0.49494
O24968_269	O24968	269	0.249282	-0.291043	0.202404	-0.337922	reviewed	HCPD_HELPY	Putative beta-lactamase HcpD (EC 3.5.2.6) (Cysteine-rich protein D) (Penicillin-binding protein 4) (PBP 4)	hcpD HP_0160	Helicobacter pylori (strain ATCC 700392 / 26695) (Campylobacter pylori)	306	Evidence at protein level	SUBCELLULAR LOCATION: Secreted {ECO:0000250}.		1233	0.000256	KGCTLGFSGSCKVLE	NA	0.433648	0.493924
O24968_27	O24968	27	0.132984	-0.407342	0.226158	-0.314167	reviewed	HCPD_HELPY	Putative beta-lactamase HcpD (EC 3.5.2.6) (Cysteine-rich protein D) (Penicillin-binding protein 4) (PBP 4)	hcpD HP_0160	Helicobacter pylori (strain ATCC 700392 / 26695) (Campylobacter pylori)	306	Evidence at protein level	SUBCELLULAR LOCATION: Secreted {ECO:0000250}.		1860	0.556423	TGEKYFKMATQAFKR	NA	0.630096	0.666578
O24968_270	O24968	270	0.181236	-0.35909	0.253254	-0.287072	reviewed	HCPD_HELPY	Putative beta-lactamase HcpD (EC 3.5.2.6) (Cysteine-rich protein D) (Penicillin-binding protein 4) (PBP 4)	hcpD HP_0160	Helicobacter pylori (strain ATCC 700392 / 26695) (Campylobacter pylori)	306	Evidence at protein level	SUBCELLULAR LOCATION: Secreted {ECO:0000250}.		1233	0.000683	GCTLGFSGSCKVLEE	NA	0.538619	0.586267
O24968_271	O24968	271	0.22203	-0.318296	0.248374	-0.291952	reviewed	HCPD_HELPY	Putative beta-lactamase HcpD (EC 3.5.2.6) (Cysteine-rich protein D) (Penicillin-binding protein 4) (PBP 4)	hcpD HP_0160	Helicobacter pylori (strain ATCC 700392 / 26695) (Campylobacter pylori)	306	Evidence at protein level	SUBCELLULAR LOCATION: Secreted {ECO:0000250}.		1233	0.00039	CTLGFSGSCKVLEEV	NA	0.473089	0.527997
O24968_272	O24968	272	0.365198	-0.175128	0.254083	-0.286242	reviewed	HCPD_HELPY	Putative beta-lactamase HcpD (EC 3.5.2.6) (Cysteine-rich protein D) (Penicillin-binding protein 4) (PBP 4)	hcpD HP_0160	Helicobacter pylori (strain ATCC 700392 / 26695) (Campylobacter pylori)	306	Evidence at protein level	SUBCELLULAR LOCATION: Secreted {ECO:0000250}.		1233	0.000331	TLGFSGSCKVLEEVI	NA	0.294473	0.369853
O24968_273	O24968	273	0.224123	-0.316203	0.317217	-0.223109	reviewed	HCPD_HELPY	Putative beta-lactamase HcpD (EC 3.5.2.6) (Cysteine-rich protein D) (Penicillin-binding protein 4) (PBP 4)	hcpD HP_0160	Helicobacter pylori (strain ATCC 700392 / 26695) (Campylobacter pylori)	306	Evidence at protein level	SUBCELLULAR LOCATION: Secreted {ECO:0000250}.		1233	0.000123	LGFSGSCKVLEEVIG	NA	0.469942	0.525268
O24968_274	O24968	274	0.27783	-0.262496	0.397984	-0.142342	reviewed	HCPD_HELPY	Putative beta-lactamase HcpD (EC 3.5.2.6) (Cysteine-rich protein D) (Penicillin-binding protein 4) (PBP 4)	hcpD HP_0160	Helicobacter pylori (strain ATCC 700392 / 26695) (Campylobacter pylori)	306	Evidence at protein level	SUBCELLULAR LOCATION: Secreted {ECO:0000250}.		1233	0.000282	GFSGSCKVLEEVIGK	NA	0.395293	0.45964
O24968_275	O24968	275	0.496905	-0.0434207	0.414411	-0.125915	reviewed	HCPD_HELPY	Putative beta-lactamase HcpD (EC 3.5.2.6) (Cysteine-rich protein D) (Penicillin-binding protein 4) (PBP 4)	hcpD HP_0160	Helicobacter pylori (strain ATCC 700392 / 26695) (Campylobacter pylori)	306	Evidence at protein level	SUBCELLULAR LOCATION: Secreted {ECO:0000250}.		10069	0.000775	FSGSCKVLEEVIGKK	NA	0.181306	0.264739
O24968_276	O24968	276	0.625862	0.0855368	0.522319	-0.0180065	reviewed	HCPD_HELPY	Putative beta-lactamase HcpD (EC 3.5.2.6) (Cysteine-rich protein D) (Penicillin-binding protein 4) (PBP 4)	hcpD HP_0160	Helicobacter pylori (strain ATCC 700392 / 26695) (Campylobacter pylori)	306	Evidence at protein level	SUBCELLULAR LOCATION: Secreted {ECO:0000250}.		10069	0.001264	SGSCKVLEEVIGKKS	NA	0.102234	0.18361
O24968_277	O24968	277	0.447335	-0.092991	0.619791	0.079465	reviewed	HCPD_HELPY	Putative beta-lactamase HcpD (EC 3.5.2.6) (Cysteine-rich protein D) (Penicillin-binding protein 4) (PBP 4)	hcpD HP_0160	Helicobacter pylori (strain ATCC 700392 / 26695) (Campylobacter pylori)	306	Evidence at protein level	SUBCELLULAR LOCATION: Secreted {ECO:0000250}.		10069	0.003107	GSCKVLEEVIGKKSD	NA	0.220414	0.302338
O24968_278	O24968	278	0.763664	0.223339	0.667298	0.126972	reviewed	HCPD_HELPY	Putative beta-lactamase HcpD (EC 3.5.2.6) (Cysteine-rich protein D) (Penicillin-binding protein 4) (PBP 4)	hcpD HP_0160	Helicobacter pylori (strain ATCC 700392 / 26695) (Campylobacter pylori)	306	Evidence at protein level	SUBCELLULAR LOCATION: Secreted {ECO:0000250}.		10310	0.023854	SCKVLEEVIGKKSDD	NA	0.0444517	0.117349
O24968_279	O24968	279	0.765187	0.224862	0.701336	0.161011	reviewed	HCPD_HELPY	Putative beta-lactamase HcpD (EC 3.5.2.6) (Cysteine-rich protein D) (Penicillin-binding protein 4) (PBP 4)	hcpD HP_0160	Helicobacter pylori (strain ATCC 700392 / 26695) (Campylobacter pylori)	306	Evidence at protein level	SUBCELLULAR LOCATION: Secreted {ECO:0000250}.		10310	0.020702	CKVLEEVIGKKSDDL	NA	0.0439264	0.116721
O24968_28	O24968	28	0.268497	-0.271829	0.152128	-0.388197	reviewed	HCPD_HELPY	Putative beta-lactamase HcpD (EC 3.5.2.6) (Cysteine-rich protein D) (Penicillin-binding protein 4) (PBP 4)	hcpD HP_0160	Helicobacter pylori (strain ATCC 700392 / 26695) (Campylobacter pylori)	306	Evidence at protein level	SUBCELLULAR LOCATION: Secreted {ECO:0000250}.		10286	0.696336	GEKYFKMATQAFKRG	NA	0.407561	0.470568
O24968_280	O24968	280	0.734441	0.194115	0.781064	0.240738	reviewed	HCPD_HELPY	Putative beta-lactamase HcpD (EC 3.5.2.6) (Cysteine-rich protein D) (Penicillin-binding protein 4) (PBP 4)	hcpD HP_0160	Helicobacter pylori (strain ATCC 700392 / 26695) (Campylobacter pylori)	306	Evidence at protein level	SUBCELLULAR LOCATION: Secreted {ECO:0000250}.		10310	0.018826	KVLEEVIGKKSDDLQ	NA	0.0549704	0.13068
O24968_281	O24968	281	0.796054	0.255729	0.791457	0.251132	reviewed	HCPD_HELPY	Putative beta-lactamase HcpD (EC 3.5.2.6) (Cysteine-rich protein D) (Penicillin-binding protein 4) (PBP 4)	hcpD HP_0160	Helicobacter pylori (strain ATCC 700392 / 26695) (Campylobacter pylori)	306	Evidence at protein level	SUBCELLULAR LOCATION: Secreted {ECO:0000250}.		10310	0.008618	VLEEVIGKKSDDLQD	NA	0.0340155	0.101885
O24968_282	O24968	282	0.845971	0.305646	0.807715	0.267389	reviewed	HCPD_HELPY	Putative beta-lactamase HcpD (EC 3.5.2.6) (Cysteine-rich protein D) (Penicillin-binding protein 4) (PBP 4)	hcpD HP_0160	Helicobacter pylori (strain ATCC 700392 / 26695) (Campylobacter pylori)	306	Evidence at protein level	SUBCELLULAR LOCATION: Secreted {ECO:0000250}.		10310	0.024001	LEEVIGKKSDDLQDD	NA	0.0210319	0.0802402
O24968_283	O24968	283	0.815633	0.275307	0.847089	0.306763	reviewed	HCPD_HELPY	Putative beta-lactamase HcpD (EC 3.5.2.6) (Cysteine-rich protein D) (Penicillin-binding protein 4) (PBP 4)	hcpD HP_0160	Helicobacter pylori (strain ATCC 700392 / 26695) (Campylobacter pylori)	306	Evidence at protein level	SUBCELLULAR LOCATION: Secreted {ECO:0000250}.		10310	0.020931	EEVIGKKSDDLQDDA	NA	0.0284769	0.0927592
O24968_284	O24968	284	0.846476	0.306151	0.875528	0.335202	reviewed	HCPD_HELPY	Putative beta-lactamase HcpD (EC 3.5.2.6) (Cysteine-rich protein D) (Penicillin-binding protein 4) (PBP 4)	hcpD HP_0160	Helicobacter pylori (strain ATCC 700392 / 26695) (Campylobacter pylori)	306	Evidence at protein level	SUBCELLULAR LOCATION: Secreted {ECO:0000250}.		10310	0.010878	EVIGKKSDDLQDDAQ	NA	0.0209196	0.0799647
O24968_285	O24968	285	0.931311	0.390985	0.886502	0.346177	reviewed	HCPD_HELPY	Putative beta-lactamase HcpD (EC 3.5.2.6) (Cysteine-rich protein D) (Penicillin-binding protein 4) (PBP 4)	hcpD HP_0160	Helicobacter pylori (strain ATCC 700392 / 26695) (Campylobacter pylori)	306	Evidence at protein level	SUBCELLULAR LOCATION: Secreted {ECO:0000250}.		10310	0.016868	VIGKKSDDLQDDAQN	NA	0.00624587	0.0506922
O24968_286	O24968	286	0.938246	0.397921	0.914868	0.374542	reviewed	HCPD_HELPY	Putative beta-lactamase HcpD (EC 3.5.2.6) (Cysteine-rich protein D) (Penicillin-binding protein 4) (PBP 4)	hcpD HP_0160	Helicobacter pylori (strain ATCC 700392 / 26695) (Campylobacter pylori)	306	Evidence at protein level	SUBCELLULAR LOCATION: Secreted {ECO:0000250}.		10311	0.030818	IGKKSDDLQDDAQND	NA	0.00545506	0.0489989
O24968_287	O24968	287	0.900846	0.36052	0.943016	0.402691	reviewed	HCPD_HELPY	Putative beta-lactamase HcpD (EC 3.5.2.6) (Cysteine-rich protein D) (Penicillin-binding protein 4) (PBP 4)	hcpD HP_0160	Helicobacter pylori (strain ATCC 700392 / 26695) (Campylobacter pylori)	306	Evidence at protein level	SUBCELLULAR LOCATION: Secreted {ECO:0000250}.		10311	0.034024	GKKSDDLQDDAQNDT	NA	0.0105211	0.060557
O24968_288	O24968	288	0.957461	0.417136	0.956217	0.415891	reviewed	HCPD_HELPY	Putative beta-lactamase HcpD (EC 3.5.2.6) (Cysteine-rich protein D) (Penicillin-binding protein 4) (PBP 4)	hcpD HP_0160	Helicobacter pylori (strain ATCC 700392 / 26695) (Campylobacter pylori)	306	Evidence at protein level	SUBCELLULAR LOCATION: Secreted {ECO:0000250}.		10311	0.010969	KKSDDLQDDAQNDTQ	NA	0.00359781	0.0462079
O24968_289	O24968	289	0.987217	0.446891	0.967957	0.427631	reviewed	HCPD_HELPY	Putative beta-lactamase HcpD (EC 3.5.2.6) (Cysteine-rich protein D) (Penicillin-binding protein 4) (PBP 4)	hcpD HP_0160	Helicobacter pylori (strain ATCC 700392 / 26695) (Campylobacter pylori)	306	Evidence at protein level	SUBCELLULAR LOCATION: Secreted {ECO:0000250}.		9790	0.006034	KSDDLQDDAQNDTQD	NA	0.00159614	0.0462079
O24968_29	O24968	29	0.142923	-0.397402	0.157121	-0.383205	reviewed	HCPD_HELPY	Putative beta-lactamase HcpD (EC 3.5.2.6) (Cysteine-rich protein D) (Penicillin-binding protein 4) (PBP 4)	hcpD HP_0160	Helicobacter pylori (strain ATCC 700392 / 26695) (Campylobacter pylori)	306	Evidence at protein level	SUBCELLULAR LOCATION: Secreted {ECO:0000250}.		10286	0.329232	EKYFKMATQAFKRGD	NA	0.609576	0.648121
O24968_290	O24968	290	0.997314	0.456988	0.986651	0.446325	reviewed	HCPD_HELPY	Putative beta-lactamase HcpD (EC 3.5.2.6) (Cysteine-rich protein D) (Penicillin-binding protein 4) (PBP 4)	hcpD HP_0160	Helicobacter pylori (strain ATCC 700392 / 26695) (Campylobacter pylori)	306	Evidence at protein level	SUBCELLULAR LOCATION: Secreted {ECO:0000250}.		10311	0.011844	SDDLQDDAQNDTQDD	NA	0.00113311	0.0462079
O24968_291	O24968	291	0.996948	0.456622	0.993948	0.453623	reviewed	HCPD_HELPY	Putative beta-lactamase HcpD (EC 3.5.2.6) (Cysteine-rich protein D) (Penicillin-binding protein 4) (PBP 4)	hcpD HP_0160	Helicobacter pylori (strain ATCC 700392 / 26695) (Campylobacter pylori)	306	Evidence at protein level	SUBCELLULAR LOCATION: Secreted {ECO:0000250}.		10311	0.012135	DDLQDDAQNDTQDDM	NA	0.00114797	0.0462079
O24968_292	O24968	292	0.994315	0.453989	0.996192	0.455866	reviewed	HCPD_HELPY	Putative beta-lactamase HcpD (EC 3.5.2.6) (Cysteine-rich protein D) (Penicillin-binding protein 4) (PBP 4)	hcpD HP_0160	Helicobacter pylori (strain ATCC 700392 / 26695) (Campylobacter pylori)	306	Evidence at protein level	SUBCELLULAR LOCATION: Secreted {ECO:0000250}.		10311	0.021916	DLQDDAQNDTQDDMQ	NA	0.00125988	0.0462079
O24968_3	O24968	3	0.255849	-0.284477	0.235124	-0.305202	reviewed	HCPD_HELPY	Putative beta-lactamase HcpD (EC 3.5.2.6) (Cysteine-rich protein D) (Penicillin-binding protein 4) (PBP 4)	hcpD HP_0160	Helicobacter pylori (strain ATCC 700392 / 26695) (Campylobacter pylori)	306	Evidence at protein level	SUBCELLULAR LOCATION: Secreted {ECO:0000250}.		10283	0.001116	KSWTKKWFLILFLMA	NA	0.424597	0.485973
O24968_30	O24968	30	0.0978471	-0.442479	0.156912	-0.383413	reviewed	HCPD_HELPY	Putative beta-lactamase HcpD (EC 3.5.2.6) (Cysteine-rich protein D) (Penicillin-binding protein 4) (PBP 4)	hcpD HP_0160	Helicobacter pylori (strain ATCC 700392 / 26695) (Campylobacter pylori)	306	Evidence at protein level	SUBCELLULAR LOCATION: Secreted {ECO:0000250}.		1429	0.027674	KYFKMATQAFKRGDY	NA	0.711393	0.739241
O24968_31	O24968	31	0.143353	-0.396972	0.133806	-0.40652	reviewed	HCPD_HELPY	Putative beta-lactamase HcpD (EC 3.5.2.6) (Cysteine-rich protein D) (Penicillin-binding protein 4) (PBP 4)	hcpD HP_0160	Helicobacter pylori (strain ATCC 700392 / 26695) (Campylobacter pylori)	306	Evidence at protein level	SUBCELLULAR LOCATION: Secreted {ECO:0000250}.		10286	0.010104	YFKMATQAFKRGDYH	NA	0.608709	0.647372
O24968_32	O24968	32	0.131942	-0.408384	0.136145	-0.404181	reviewed	HCPD_HELPY	Putative beta-lactamase HcpD (EC 3.5.2.6) (Cysteine-rich protein D) (Penicillin-binding protein 4) (PBP 4)	hcpD HP_0160	Helicobacter pylori (strain ATCC 700392 / 26695) (Campylobacter pylori)	306	Evidence at protein level	SUBCELLULAR LOCATION: Secreted {ECO:0000250}.		10286	0.002842	FKMATQAFKRGDYHK	NA	0.632303	0.668724
O24968_33	O24968	33	0.152962	-0.387363	0.235637	-0.304688	reviewed	HCPD_HELPY	Putative beta-lactamase HcpD (EC 3.5.2.6) (Cysteine-rich protein D) (Penicillin-binding protein 4) (PBP 4)	hcpD HP_0160	Helicobacter pylori (strain ATCC 700392 / 26695) (Campylobacter pylori)	306	Evidence at protein level	SUBCELLULAR LOCATION: Secreted {ECO:0000250}.		10286	0.003945	KMATQAFKRGDYHKA	NA	0.58982	0.630951
O24968_34	O24968	34	0.154621	-0.385705	0.238738	-0.301588	reviewed	HCPD_HELPY	Putative beta-lactamase HcpD (EC 3.5.2.6) (Cysteine-rich protein D) (Penicillin-binding protein 4) (PBP 4)	hcpD HP_0160	Helicobacter pylori (strain ATCC 700392 / 26695) (Campylobacter pylori)	306	Evidence at protein level	SUBCELLULAR LOCATION: Secreted {ECO:0000250}.		10286	0.003184	MATQAFKRGDYHKAV	NA	0.586645	0.62826
O24968_35	O24968	35	0.595309	0.0549832	0.238456	-0.30187	reviewed	HCPD_HELPY	Putative beta-lactamase HcpD (EC 3.5.2.6) (Cysteine-rich protein D) (Penicillin-binding protein 4) (PBP 4)	hcpD HP_0160	Helicobacter pylori (strain ATCC 700392 / 26695) (Campylobacter pylori)	306	Evidence at protein level	SUBCELLULAR LOCATION: Secreted {ECO:0000250}.		10286	0.006306	ATQAFKRGDYHKAVA	NA	0.118134	0.201023
O24968_36	O24968	36	0.158855	-0.381471	0.245223	-0.295102	reviewed	HCPD_HELPY	Putative beta-lactamase HcpD (EC 3.5.2.6) (Cysteine-rich protein D) (Penicillin-binding protein 4) (PBP 4)	hcpD HP_0160	Helicobacter pylori (strain ATCC 700392 / 26695) (Campylobacter pylori)	306	Evidence at protein level	SUBCELLULAR LOCATION: Secreted {ECO:0000250}.		10287	0.00598	TQAFKRGDYHKAVAF	NA	0.578646	0.621202
O24968_37	O24968	37	0.130531	-0.409795	0.220325	-0.320001	reviewed	HCPD_HELPY	Putative beta-lactamase HcpD (EC 3.5.2.6) (Cysteine-rich protein D) (Penicillin-binding protein 4) (PBP 4)	hcpD HP_0160	Helicobacter pylori (strain ATCC 700392 / 26695) (Campylobacter pylori)	306	Evidence at protein level	SUBCELLULAR LOCATION: Secreted {ECO:0000250}.		10287	0.001117	QAFKRGDYHKAVAFY	NA	0.635313	0.671362
O24968_38	O24968	38	0.186801	-0.353525	0.109362	-0.430964	reviewed	HCPD_HELPY	Putative beta-lactamase HcpD (EC 3.5.2.6) (Cysteine-rich protein D) (Penicillin-binding protein 4) (PBP 4)	hcpD HP_0160	Helicobacter pylori (strain ATCC 700392 / 26695) (Campylobacter pylori)	306	Evidence at protein level	SUBCELLULAR LOCATION: Secreted {ECO:0000250}.		10287	0.006078	AFKRGDYHKAVAFYK	NA	0.529177	0.578672
O24968_39	O24968	39	0.0301293	-0.510196	0.0810054	-0.45932	reviewed	HCPD_HELPY	Putative beta-lactamase HcpD (EC 3.5.2.6) (Cysteine-rich protein D) (Penicillin-binding protein 4) (PBP 4)	hcpD HP_0160	Helicobacter pylori (strain ATCC 700392 / 26695) (Campylobacter pylori)	306	Evidence at protein level	SUBCELLULAR LOCATION: Secreted {ECO:0000250}.		10287	0.113436	FKRGDYHKAVAFYKR	NA	0.908181	0.916757
O24968_4	O24968	4	0.230791	-0.309534	0.247707	-0.292619	reviewed	HCPD_HELPY	Putative beta-lactamase HcpD (EC 3.5.2.6) (Cysteine-rich protein D) (Penicillin-binding protein 4) (PBP 4)	hcpD HP_0160	Helicobacter pylori (strain ATCC 700392 / 26695) (Campylobacter pylori)	306	Evidence at protein level	SUBCELLULAR LOCATION: Secreted {ECO:0000250}.		10283	0.005518	SWTKKWFLILFLMAS	NA	0.460051	0.516576
O24968_40	O24968	40	0.0404935	-0.499832	0.0842844	-0.456041	reviewed	HCPD_HELPY	Putative beta-lactamase HcpD (EC 3.5.2.6) (Cysteine-rich protein D) (Penicillin-binding protein 4) (PBP 4)	hcpD HP_0160	Helicobacter pylori (strain ATCC 700392 / 26695) (Campylobacter pylori)	306	Evidence at protein level	SUBCELLULAR LOCATION: Secreted {ECO:0000250}.		10287	0.249231	KRGDYHKAVAFYKRS	NA	0.880111	0.891505
O24968_41	O24968	41	0.0170721	-0.523254	0.0672185	-0.473107	reviewed	HCPD_HELPY	Putative beta-lactamase HcpD (EC 3.5.2.6) (Cysteine-rich protein D) (Penicillin-binding protein 4) (PBP 4)	hcpD HP_0160	Helicobacter pylori (strain ATCC 700392 / 26695) (Campylobacter pylori)	306	Evidence at protein level	SUBCELLULAR LOCATION: Secreted {ECO:0000250}.		10287	0.124061	RGDYHKAVAFYKRSC	NA	0.937106	0.941115
O24968_42	O24968	42	0.146926	-0.3934	0.0658092	-0.474516	reviewed	HCPD_HELPY	Putative beta-lactamase HcpD (EC 3.5.2.6) (Cysteine-rich protein D) (Penicillin-binding protein 4) (PBP 4)	hcpD HP_0160	Helicobacter pylori (strain ATCC 700392 / 26695) (Campylobacter pylori)	306	Evidence at protein level	SUBCELLULAR LOCATION: Secreted {ECO:0000250}.		10287	0.02018	GDYHKAVAFYKRSCN	NA	0.601591	0.640826
O24968_43	O24968	43	0.101472	-0.438854	0.0634212	-0.476904	reviewed	HCPD_HELPY	Putative beta-lactamase HcpD (EC 3.5.2.6) (Cysteine-rich protein D) (Penicillin-binding protein 4) (PBP 4)	hcpD HP_0160	Helicobacter pylori (strain ATCC 700392 / 26695) (Campylobacter pylori)	306	Evidence at protein level	SUBCELLULAR LOCATION: Secreted {ECO:0000250}.		10287	0.000715	DYHKAVAFYKRSCNL	NA	0.702267	0.730753
O24968_44	O24968	44	0.0230828	-0.517243	0.0721233	-0.468202	reviewed	HCPD_HELPY	Putative beta-lactamase HcpD (EC 3.5.2.6) (Cysteine-rich protein D) (Penicillin-binding protein 4) (PBP 4)	hcpD HP_0160	Helicobacter pylori (strain ATCC 700392 / 26695) (Campylobacter pylori)	306	Evidence at protein level	SUBCELLULAR LOCATION: Secreted {ECO:0000250}.		10288	0.000202	YHKAVAFYKRSCNLR	NA	0.924745	0.930731
O24968_45	O24968	45	0.0285534	-0.511772	0.0606539	-0.479672	reviewed	HCPD_HELPY	Putative beta-lactamase HcpD (EC 3.5.2.6) (Cysteine-rich protein D) (Penicillin-binding protein 4) (PBP 4)	hcpD HP_0160	Helicobacter pylori (strain ATCC 700392 / 26695) (Campylobacter pylori)	306	Evidence at protein level	SUBCELLULAR LOCATION: Secreted {ECO:0000250}.		10288	0.000324	HKAVAFYKRSCNLRV	NA	0.91206	0.920208
O24968_46	O24968	46	0.0605824	-0.479743	0.0626865	-0.477639	reviewed	HCPD_HELPY	Putative beta-lactamase HcpD (EC 3.5.2.6) (Cysteine-rich protein D) (Penicillin-binding protein 4) (PBP 4)	hcpD HP_0160	Helicobacter pylori (strain ATCC 700392 / 26695) (Campylobacter pylori)	306	Evidence at protein level	SUBCELLULAR LOCATION: Secreted {ECO:0000250}.		10288	0.007032	KAVAFYKRSCNLRVG	NA	0.818392	0.836703
O24968_47	O24968	47	0.0895789	-0.450747	0.0770479	-0.463278	reviewed	HCPD_HELPY	Putative beta-lactamase HcpD (EC 3.5.2.6) (Cysteine-rich protein D) (Penicillin-binding protein 4) (PBP 4)	hcpD HP_0160	Helicobacter pylori (strain ATCC 700392 / 26695) (Campylobacter pylori)	306	Evidence at protein level	SUBCELLULAR LOCATION: Secreted {ECO:0000250}.		10288	0.01837	AVAFYKRSCNLRVGV	NA	0.733023	0.758855
O24968_48	O24968	48	0.111635	-0.428691	0.0776266	-0.462699	reviewed	HCPD_HELPY	Putative beta-lactamase HcpD (EC 3.5.2.6) (Cysteine-rich protein D) (Penicillin-binding protein 4) (PBP 4)	hcpD HP_0160	Helicobacter pylori (strain ATCC 700392 / 26695) (Campylobacter pylori)	306	Evidence at protein level	SUBCELLULAR LOCATION: Secreted {ECO:0000250}.		10288	0.042555	VAFYKRSCNLRVGVG	NA	0.677684	0.707961
O24968_49	O24968	49	0.0948897	-0.445436	0.0931685	-0.447157	reviewed	HCPD_HELPY	Putative beta-lactamase HcpD (EC 3.5.2.6) (Cysteine-rich protein D) (Penicillin-binding protein 4) (PBP 4)	hcpD HP_0160	Helicobacter pylori (strain ATCC 700392 / 26695) (Campylobacter pylori)	306	Evidence at protein level	SUBCELLULAR LOCATION: Secreted {ECO:0000250}.		10288	0.008686	AFYKRSCNLRVGVGC	NA	0.718999	0.745914
O24968_5	O24968	5	0.0730882	-0.467237	0.195843	-0.344483	reviewed	HCPD_HELPY	Putative beta-lactamase HcpD (EC 3.5.2.6) (Cysteine-rich protein D) (Penicillin-binding protein 4) (PBP 4)	hcpD HP_0160	Helicobacter pylori (strain ATCC 700392 / 26695) (Campylobacter pylori)	306	Evidence at protein level	SUBCELLULAR LOCATION: Secreted {ECO:0000250}.		10283	0.003168	WTKKWFLILFLMASC	NA	0.779895	0.801317
O24968_50	O24968	50	0.0314472	-0.508879	0.12146	-0.418866	reviewed	HCPD_HELPY	Putative beta-lactamase HcpD (EC 3.5.2.6) (Cysteine-rich protein D) (Penicillin-binding protein 4) (PBP 4)	hcpD HP_0160	Helicobacter pylori (strain ATCC 700392 / 26695) (Campylobacter pylori)	306	Evidence at protein level	SUBCELLULAR LOCATION: Secreted {ECO:0000250}.		10288	0.000449	FYKRSCNLRVGVGCT	NA	0.904834	0.913841
O24968_51	O24968	51	0.138292	-0.402034	0.139828	-0.400498	reviewed	HCPD_HELPY	Putative beta-lactamase HcpD (EC 3.5.2.6) (Cysteine-rich protein D) (Penicillin-binding protein 4) (PBP 4)	hcpD HP_0160	Helicobacter pylori (strain ATCC 700392 / 26695) (Campylobacter pylori)	306	Evidence at protein level	SUBCELLULAR LOCATION: Secreted {ECO:0000250}.		10288	1.6e-05	YKRSCNLRVGVGCTS	NA	0.619013	0.656406
O24968_52	O24968	52	0.231037	-0.309289	0.171966	-0.368359	reviewed	HCPD_HELPY	Putative beta-lactamase HcpD (EC 3.5.2.6) (Cysteine-rich protein D) (Penicillin-binding protein 4) (PBP 4)	hcpD HP_0160	Helicobacter pylori (strain ATCC 700392 / 26695) (Campylobacter pylori)	306	Evidence at protein level	SUBCELLULAR LOCATION: Secreted {ECO:0000250}.		10289	6.8e-05	KRSCNLRVGVGCTSL	NA	0.459693	0.516346
O24968_53	O24968	53	0.203472	-0.336854	0.203931	-0.336395	reviewed	HCPD_HELPY	Putative beta-lactamase HcpD (EC 3.5.2.6) (Cysteine-rich protein D) (Penicillin-binding protein 4) (PBP 4)	hcpD HP_0160	Helicobacter pylori (strain ATCC 700392 / 26695) (Campylobacter pylori)	306	Evidence at protein level	SUBCELLULAR LOCATION: Secreted {ECO:0000250}.		10289	0.000433	RSCNLRVGVGCTSLG	NA	0.50188	0.55424
O24968_54	O24968	54	0.255584	-0.284742	0.248938	-0.291388	reviewed	HCPD_HELPY	Putative beta-lactamase HcpD (EC 3.5.2.6) (Cysteine-rich protein D) (Penicillin-binding protein 4) (PBP 4)	hcpD HP_0160	Helicobacter pylori (strain ATCC 700392 / 26695) (Campylobacter pylori)	306	Evidence at protein level	SUBCELLULAR LOCATION: Secreted {ECO:0000250}.		10289	0.001144	SCNLRVGVGCTSLGS	NA	0.424959	0.486295
O24968_55	O24968	55	0.191271	-0.349055	0.303313	-0.237013	reviewed	HCPD_HELPY	Putative beta-lactamase HcpD (EC 3.5.2.6) (Cysteine-rich protein D) (Penicillin-binding protein 4) (PBP 4)	hcpD HP_0160	Helicobacter pylori (strain ATCC 700392 / 26695) (Campylobacter pylori)	306	Evidence at protein level	SUBCELLULAR LOCATION: Secreted {ECO:0000250}.		10289	0.000197	CNLRVGVGCTSLGSM	NA	0.521717	0.572082
O24968_56	O24968	56	0.363325	-0.177	0.375814	-0.164512	reviewed	HCPD_HELPY	Putative beta-lactamase HcpD (EC 3.5.2.6) (Cysteine-rich protein D) (Penicillin-binding protein 4) (PBP 4)	hcpD HP_0160	Helicobacter pylori (strain ATCC 700392 / 26695) (Campylobacter pylori)	306	Evidence at protein level	SUBCELLULAR LOCATION: Secreted {ECO:0000250}.		10289	0.000111	NLRVGVGCTSLGSMY	NA	0.296349	0.371466
O24968_57	O24968	57	0.502911	-0.037415	0.420172	-0.120154	reviewed	HCPD_HELPY	Putative beta-lactamase HcpD (EC 3.5.2.6) (Cysteine-rich protein D) (Penicillin-binding protein 4) (PBP 4)	hcpD HP_0160	Helicobacter pylori (strain ATCC 700392 / 26695) (Campylobacter pylori)	306	Evidence at protein level	SUBCELLULAR LOCATION: Secreted {ECO:0000250}.		10289	0.000182	LRVGVGCTSLGSMYE	NA	0.176894	0.260232
O24968_58	O24968	58	0.565979	0.0256533	0.510364	-0.0299612	reviewed	HCPD_HELPY	Putative beta-lactamase HcpD (EC 3.5.2.6) (Cysteine-rich protein D) (Penicillin-binding protein 4) (PBP 4)	hcpD HP_0160	Helicobacter pylori (strain ATCC 700392 / 26695) (Campylobacter pylori)	306	Evidence at protein level	SUBCELLULAR LOCATION: Secreted {ECO:0000250}.		10289	0.000423	RVGVGCTSLGSMYED	NA	0.134897	0.218922
O24968_59	O24968	59	0.477375	-0.0629505	0.518036	-0.0222896	reviewed	HCPD_HELPY	Putative beta-lactamase HcpD (EC 3.5.2.6) (Cysteine-rich protein D) (Penicillin-binding protein 4) (PBP 4)	hcpD HP_0160	Helicobacter pylori (strain ATCC 700392 / 26695) (Campylobacter pylori)	306	Evidence at protein level	SUBCELLULAR LOCATION: Secreted {ECO:0000250}.		10289	0.000235	VGVGCTSLGSMYEDG	NA	0.196176	0.279298
O24968_6	O24968	6	0.33132	-0.209006	0.150463	-0.389863	reviewed	HCPD_HELPY	Putative beta-lactamase HcpD (EC 3.5.2.6) (Cysteine-rich protein D) (Penicillin-binding protein 4) (PBP 4)	hcpD HP_0160	Helicobacter pylori (strain ATCC 700392 / 26695) (Campylobacter pylori)	306	Evidence at protein level	SUBCELLULAR LOCATION: Secreted {ECO:0000250}.		10283	0.007349	TKKWFLILFLMASCS	NA	0.330354	0.401808
O24968_60	O24968	60	0.642232	0.101907	0.514287	-0.0260382	reviewed	HCPD_HELPY	Putative beta-lactamase HcpD (EC 3.5.2.6) (Cysteine-rich protein D) (Penicillin-binding protein 4) (PBP 4)	hcpD HP_0160	Helicobacter pylori (strain ATCC 700392 / 26695) (Campylobacter pylori)	306	Evidence at protein level	SUBCELLULAR LOCATION: Secreted {ECO:0000250}.		10290	0.000739	GVGCTSLGSMYEDGD	NA	0.0942036	0.175152
O24968_61	O24968	61	0.401683	-0.138642	0.553187	0.0128613	reviewed	HCPD_HELPY	Putative beta-lactamase HcpD (EC 3.5.2.6) (Cysteine-rich protein D) (Penicillin-binding protein 4) (PBP 4)	hcpD HP_0160	Helicobacter pylori (strain ATCC 700392 / 26695) (Campylobacter pylori)	306	Evidence at protein level	SUBCELLULAR LOCATION: Secreted {ECO:0000250}.		10290	0.002635	VGCTSLGSMYEDGDG	NA	0.259914	0.338632
O24968_62	O24968	62	0.484168	-0.056158	0.61105	0.0707241	reviewed	HCPD_HELPY	Putative beta-lactamase HcpD (EC 3.5.2.6) (Cysteine-rich protein D) (Penicillin-binding protein 4) (PBP 4)	hcpD HP_0160	Helicobacter pylori (strain ATCC 700392 / 26695) (Campylobacter pylori)	306	Evidence at protein level	SUBCELLULAR LOCATION: Secreted {ECO:0000250}.		10290	0.015315	GCTSLGSMYEDGDGV	NA	0.190914	0.274715
O24968_63	O24968	63	0.760476	0.220151	0.656785	0.116459	reviewed	HCPD_HELPY	Putative beta-lactamase HcpD (EC 3.5.2.6) (Cysteine-rich protein D) (Penicillin-binding protein 4) (PBP 4)	hcpD HP_0160	Helicobacter pylori (strain ATCC 700392 / 26695) (Campylobacter pylori)	306	Evidence at protein level	SUBCELLULAR LOCATION: Secreted {ECO:0000250}.		4561	0.039858	CTSLGSMYEDGDGVD	NA	0.0455589	0.11889
O24968_64	O24968	64	0.766689	0.226363	0.698996	0.158671	reviewed	HCPD_HELPY	Putative beta-lactamase HcpD (EC 3.5.2.6) (Cysteine-rich protein D) (Penicillin-binding protein 4) (PBP 4)	hcpD HP_0160	Helicobacter pylori (strain ATCC 700392 / 26695) (Campylobacter pylori)	306	Evidence at protein level	SUBCELLULAR LOCATION: Secreted {ECO:0000250}.		4561	0.054746	TSLGSMYEDGDGVDQ	NA	0.043412	0.11568
O24968_65	O24968	65	0.870908	0.330583	0.738587	0.198261	reviewed	HCPD_HELPY	Putative beta-lactamase HcpD (EC 3.5.2.6) (Cysteine-rich protein D) (Penicillin-binding protein 4) (PBP 4)	hcpD HP_0160	Helicobacter pylori (strain ATCC 700392 / 26695) (Campylobacter pylori)	306	Evidence at protein level	SUBCELLULAR LOCATION: Secreted {ECO:0000250}.		4561	0.022929	SLGSMYEDGDGVDQN	NA	0.015856	0.0715792
O24968_66	O24968	66	0.61274	0.0724142	0.758911	0.218585	reviewed	HCPD_HELPY	Putative beta-lactamase HcpD (EC 3.5.2.6) (Cysteine-rich protein D) (Penicillin-binding protein 4) (PBP 4)	hcpD HP_0160	Helicobacter pylori (strain ATCC 700392 / 26695) (Campylobacter pylori)	306	Evidence at protein level	SUBCELLULAR LOCATION: Secreted {ECO:0000250}.		4561	0.00903	LGSMYEDGDGVDQNI	NA	0.108896	0.191215
O24968_67	O24968	67	0.682122	0.141797	0.738885	0.198559	reviewed	HCPD_HELPY	Putative beta-lactamase HcpD (EC 3.5.2.6) (Cysteine-rich protein D) (Penicillin-binding protein 4) (PBP 4)	hcpD HP_0160	Helicobacter pylori (strain ATCC 700392 / 26695) (Campylobacter pylori)	306	Evidence at protein level	SUBCELLULAR LOCATION: Secreted {ECO:0000250}.		10290	0.005729	GSMYEDGDGVDQNIT	NA	0.0758525	0.155791
O24968_68	O24968	68	0.862095	0.321769	0.751311	0.210985	reviewed	HCPD_HELPY	Putative beta-lactamase HcpD (EC 3.5.2.6) (Cysteine-rich protein D) (Penicillin-binding protein 4) (PBP 4)	hcpD HP_0160	Helicobacter pylori (strain ATCC 700392 / 26695) (Campylobacter pylori)	306	Evidence at protein level	SUBCELLULAR LOCATION: Secreted {ECO:0000250}.		10291	0.002565	SMYEDGDGVDQNITK	NA	0.017604	0.074303
O24968_69	O24968	69	0.666558	0.126232	0.785653	0.245327	reviewed	HCPD_HELPY	Putative beta-lactamase HcpD (EC 3.5.2.6) (Cysteine-rich protein D) (Penicillin-binding protein 4) (PBP 4)	hcpD HP_0160	Helicobacter pylori (strain ATCC 700392 / 26695) (Campylobacter pylori)	306	Evidence at protein level	SUBCELLULAR LOCATION: Secreted {ECO:0000250}.		10291	0.002322	MYEDGDGVDQNITKA	NA	0.0827821	0.163769
O24968_7	O24968	7	0.088166	-0.45216	0.105737	-0.434588	reviewed	HCPD_HELPY	Putative beta-lactamase HcpD (EC 3.5.2.6) (Cysteine-rich protein D) (Penicillin-binding protein 4) (PBP 4)	hcpD HP_0160	Helicobacter pylori (strain ATCC 700392 / 26695) (Campylobacter pylori)	306	Evidence at protein level	SUBCELLULAR LOCATION: Secreted {ECO:0000250}.		10283	0.000619	KKWFLILFLMASCSS	NA	0.736839	0.762502
O24968_70	O24968	70	0.93304	0.392715	0.793963	0.253638	reviewed	HCPD_HELPY	Putative beta-lactamase HcpD (EC 3.5.2.6) (Cysteine-rich protein D) (Penicillin-binding protein 4) (PBP 4)	hcpD HP_0160	Helicobacter pylori (strain ATCC 700392 / 26695) (Campylobacter pylori)	306	Evidence at protein level	SUBCELLULAR LOCATION: Secreted {ECO:0000250}.		10291	0.001211	YEDGDGVDQNITKAV	NA	0.00604205	0.0500816
O24968_71	O24968	71	0.78445	0.244124	0.78502	0.244694	reviewed	HCPD_HELPY	Putative beta-lactamase HcpD (EC 3.5.2.6) (Cysteine-rich protein D) (Penicillin-binding protein 4) (PBP 4)	hcpD HP_0160	Helicobacter pylori (strain ATCC 700392 / 26695) (Campylobacter pylori)	306	Evidence at protein level	SUBCELLULAR LOCATION: Secreted {ECO:0000250}.		10291	0.000747	EDGDGVDQNITKAVF	NA	0.0375713	0.107367
O24968_72	O24968	72	0.723675	0.183349	0.672544	0.132219	reviewed	HCPD_HELPY	Putative beta-lactamase HcpD (EC 3.5.2.6) (Cysteine-rich protein D) (Penicillin-binding protein 4) (PBP 4)	hcpD HP_0160	Helicobacter pylori (strain ATCC 700392 / 26695) (Campylobacter pylori)	306	Evidence at protein level	SUBCELLULAR LOCATION: Secreted {ECO:0000250}.		10291	0.000951	DGDGVDQNITKAVFY	NA	0.0590196	0.135309
O24968_73	O24968	73	0.817376	0.27705	0.503172	-0.0371534	reviewed	HCPD_HELPY	Putative beta-lactamase HcpD (EC 3.5.2.6) (Cysteine-rich protein D) (Penicillin-binding protein 4) (PBP 4)	hcpD HP_0160	Helicobacter pylori (strain ATCC 700392 / 26695) (Campylobacter pylori)	306	Evidence at protein level	SUBCELLULAR LOCATION: Secreted {ECO:0000250}.		10291	0.001407	GDGVDQNITKAVFYY	NA	0.028011	0.0919533
O24968_74	O24968	74	0.104181	-0.436145	0.371815	-0.16851	reviewed	HCPD_HELPY	Putative beta-lactamase HcpD (EC 3.5.2.6) (Cysteine-rich protein D) (Penicillin-binding protein 4) (PBP 4)	hcpD HP_0160	Helicobacter pylori (strain ATCC 700392 / 26695) (Campylobacter pylori)	306	Evidence at protein level	SUBCELLULAR LOCATION: Secreted {ECO:0000250}.		10291	0.001843	DGVDQNITKAVFYYR	NA	0.695576	0.724616
O24968_75	O24968	75	0.0861803	-0.454145	0.264279	-0.276046	reviewed	HCPD_HELPY	Putative beta-lactamase HcpD (EC 3.5.2.6) (Cysteine-rich protein D) (Penicillin-binding protein 4) (PBP 4)	hcpD HP_0160	Helicobacter pylori (strain ATCC 700392 / 26695) (Campylobacter pylori)	306	Evidence at protein level	SUBCELLULAR LOCATION: Secreted {ECO:0000250}.		10291	0.002479	GVDQNITKAVFYYRR	NA	0.74226	0.767055
O24968_76	O24968	76	0.127664	-0.412662	0.125352	-0.414974	reviewed	HCPD_HELPY	Putative beta-lactamase HcpD (EC 3.5.2.6) (Cysteine-rich protein D) (Penicillin-binding protein 4) (PBP 4)	hcpD HP_0160	Helicobacter pylori (strain ATCC 700392 / 26695) (Campylobacter pylori)	306	Evidence at protein level	SUBCELLULAR LOCATION: Secreted {ECO:0000250}.		10292	0.001502	VDQNITKAVFYYRRG	NA	0.64149	0.676201
O24968_77	O24968	77	0.185995	-0.354331	0.108385	-0.43194	reviewed	HCPD_HELPY	Putative beta-lactamase HcpD (EC 3.5.2.6) (Cysteine-rich protein D) (Penicillin-binding protein 4) (PBP 4)	hcpD HP_0160	Helicobacter pylori (strain ATCC 700392 / 26695) (Campylobacter pylori)	306	Evidence at protein level	SUBCELLULAR LOCATION: Secreted {ECO:0000250}.		10292	0.000684	DQNITKAVFYYRRGC	NA	0.530531	0.579755
O24968_78	O24968	78	0.12274	-0.417585	0.0976951	-0.442631	reviewed	HCPD_HELPY	Putative beta-lactamase HcpD (EC 3.5.2.6) (Cysteine-rich protein D) (Penicillin-binding protein 4) (PBP 4)	hcpD HP_0160	Helicobacter pylori (strain ATCC 700392 / 26695) (Campylobacter pylori)	306	Evidence at protein level	SUBCELLULAR LOCATION: Secreted {ECO:0000250}.		10292	9.5e-05	QNITKAVFYYRRGCN	NA	0.6523	0.685752
O24968_79	O24968	79	0.0193471	-0.520979	0.0758464	-0.464479	reviewed	HCPD_HELPY	Putative beta-lactamase HcpD (EC 3.5.2.6) (Cysteine-rich protein D) (Penicillin-binding protein 4) (PBP 4)	hcpD HP_0160	Helicobacter pylori (strain ATCC 700392 / 26695) (Campylobacter pylori)	306	Evidence at protein level	SUBCELLULAR LOCATION: Secreted {ECO:0000250}.		10292	0.000278	NITKAVFYYRRGCNL	NA	0.932613	0.937389
O24968_8	O24968	8	0.0289497	-0.511376	0.0982007	-0.442125	reviewed	HCPD_HELPY	Putative beta-lactamase HcpD (EC 3.5.2.6) (Cysteine-rich protein D) (Penicillin-binding protein 4) (PBP 4)	hcpD HP_0160	Helicobacter pylori (strain ATCC 700392 / 26695) (Campylobacter pylori)	306	Evidence at protein level	SUBCELLULAR LOCATION: Secreted {ECO:0000250}.		10283	0.000309	KWFLILFLMASCSSY	NA	0.911094	0.91931
O24968_80	O24968	80	0.0327293	-0.507596	0.0393026	-0.501023	reviewed	HCPD_HELPY	Putative beta-lactamase HcpD (EC 3.5.2.6) (Cysteine-rich protein D) (Penicillin-binding protein 4) (PBP 4)	hcpD HP_0160	Helicobacter pylori (strain ATCC 700392 / 26695) (Campylobacter pylori)	306	Evidence at protein level	SUBCELLULAR LOCATION: Secreted {ECO:0000250}.		10292	0.012073	ITKAVFYYRRGCNLR	NA	0.90152	0.910956
O24968_81	O24968	81	0.0184205	-0.521905	0.019673	-0.520653	reviewed	HCPD_HELPY	Putative beta-lactamase HcpD (EC 3.5.2.6) (Cysteine-rich protein D) (Penicillin-binding protein 4) (PBP 4)	hcpD HP_0160	Helicobacter pylori (strain ATCC 700392 / 26695) (Campylobacter pylori)	306	Evidence at protein level	SUBCELLULAR LOCATION: Secreted {ECO:0000250}.		10292	0.053794	TKAVFYYRRGCNLRN	NA	0.93448	0.938872
O24968_82	O24968	82	0.0032759	-0.53705	0.0489612	-0.491364	reviewed	HCPD_HELPY	Putative beta-lactamase HcpD (EC 3.5.2.6) (Cysteine-rich protein D) (Penicillin-binding protein 4) (PBP 4)	hcpD HP_0160	Helicobacter pylori (strain ATCC 700392 / 26695) (Campylobacter pylori)	306	Evidence at protein level	SUBCELLULAR LOCATION: Secreted {ECO:0000250}.		10292	0.093028	KAVFYYRRGCNLRNH	NA	0.959687	0.960168
O24968_83	O24968	83	0.0245922	-0.515733	0.0484566	-0.491869	reviewed	HCPD_HELPY	Putative beta-lactamase HcpD (EC 3.5.2.6) (Cysteine-rich protein D) (Penicillin-binding protein 4) (PBP 4)	hcpD HP_0160	Helicobacter pylori (strain ATCC 700392 / 26695) (Campylobacter pylori)	306	Evidence at protein level	SUBCELLULAR LOCATION: Secreted {ECO:0000250}.		10292	0.010412	AVFYYRRGCNLRNHL	NA	0.921381	0.928047
O24968_84	O24968	84	0.165788	-0.374537	0.0476796	-0.492646	reviewed	HCPD_HELPY	Putative beta-lactamase HcpD (EC 3.5.2.6) (Cysteine-rich protein D) (Penicillin-binding protein 4) (PBP 4)	hcpD HP_0160	Helicobacter pylori (strain ATCC 700392 / 26695) (Campylobacter pylori)	306	Evidence at protein level	SUBCELLULAR LOCATION: Secreted {ECO:0000250}.		10293	0.00113	VFYYRRGCNLRNHLA	NA	0.565861	0.609436
O24968_85	O24968	85	0.030206	-0.51012	0.0625317	-0.477794	reviewed	HCPD_HELPY	Putative beta-lactamase HcpD (EC 3.5.2.6) (Cysteine-rich protein D) (Penicillin-binding protein 4) (PBP 4)	hcpD HP_0160	Helicobacter pylori (strain ATCC 700392 / 26695) (Campylobacter pylori)	306	Evidence at protein level	SUBCELLULAR LOCATION: Secreted {ECO:0000250}.		10293	9.8e-05	FYYRRGCNLRNHLAC	NA	0.907986	0.916715
O24968_86	O24968	86	0.0145358	-0.52579	0.122747	-0.417579	reviewed	HCPD_HELPY	Putative beta-lactamase HcpD (EC 3.5.2.6) (Cysteine-rich protein D) (Penicillin-binding protein 4) (PBP 4)	hcpD HP_0160	Helicobacter pylori (strain ATCC 700392 / 26695) (Campylobacter pylori)	306	Evidence at protein level	SUBCELLULAR LOCATION: Secreted {ECO:0000250}.		10293	1.9e-05	YYRRGCNLRNHLACA	NA	0.941843	0.945158
O24968_87	O24968	87	0.0775363	-0.462789	0.151111	-0.389215	reviewed	HCPD_HELPY	Putative beta-lactamase HcpD (EC 3.5.2.6) (Cysteine-rich protein D) (Penicillin-binding protein 4) (PBP 4)	hcpD HP_0160	Helicobacter pylori (strain ATCC 700392 / 26695) (Campylobacter pylori)	306	Evidence at protein level	SUBCELLULAR LOCATION: Secreted {ECO:0000250}.		10293	2.5e-05	YRRGCNLRNHLACAS	NA	0.76675	0.789569
O24968_88	O24968	88	0.325666	-0.214659	0.208806	-0.33152	reviewed	HCPD_HELPY	Putative beta-lactamase HcpD (EC 3.5.2.6) (Cysteine-rich protein D) (Penicillin-binding protein 4) (PBP 4)	hcpD HP_0160	Helicobacter pylori (strain ATCC 700392 / 26695) (Campylobacter pylori)	306	Evidence at protein level	SUBCELLULAR LOCATION: Secreted {ECO:0000250}.		10293	3.5e-05	RRGCNLRNHLACASL	NA	0.336745	0.407965
O24968_89	O24968	89	0.30761	-0.232715	0.258137	-0.282188	reviewed	HCPD_HELPY	Putative beta-lactamase HcpD (EC 3.5.2.6) (Cysteine-rich protein D) (Penicillin-binding protein 4) (PBP 4)	hcpD HP_0160	Helicobacter pylori (strain ATCC 700392 / 26695) (Campylobacter pylori)	306	Evidence at protein level	SUBCELLULAR LOCATION: Secreted {ECO:0000250}.		10293	0.000239	RGCNLRNHLACASLG	NA	0.357921	0.426159
O24968_9	O24968	9	0.00716243	-0.533163	0.0545622	-0.485763	reviewed	HCPD_HELPY	Putative beta-lactamase HcpD (EC 3.5.2.6) (Cysteine-rich protein D) (Penicillin-binding protein 4) (PBP 4)	hcpD HP_0160	Helicobacter pylori (strain ATCC 700392 / 26695) (Campylobacter pylori)	306	Evidence at protein level	SUBCELLULAR LOCATION: Secreted {ECO:0000250}.		10284	0.000205	WFLILFLMASCSSYL	NA	0.954082	0.955519
O24968_90	O24968	90	0.31868	-0.221645	0.355061	-0.185264	reviewed	HCPD_HELPY	Putative beta-lactamase HcpD (EC 3.5.2.6) (Cysteine-rich protein D) (Penicillin-binding protein 4) (PBP 4)	hcpD HP_0160	Helicobacter pylori (strain ATCC 700392 / 26695) (Campylobacter pylori)	306	Evidence at protein level	SUBCELLULAR LOCATION: Secreted {ECO:0000250}.		10293	0.000566	GCNLRNHLACASLGS	NA	0.3448	0.41537
O24968_91	O24968	91	0.261193	-0.279133	0.423802	-0.116524	reviewed	HCPD_HELPY	Putative beta-lactamase HcpD (EC 3.5.2.6) (Cysteine-rich protein D) (Penicillin-binding protein 4) (PBP 4)	hcpD HP_0160	Helicobacter pylori (strain ATCC 700392 / 26695) (Campylobacter pylori)	306	Evidence at protein level	SUBCELLULAR LOCATION: Secreted {ECO:0000250}.		10293	0.00022	CNLRNHLACASLGSM	NA	0.417337	0.47982
O24968_92	O24968	92	0.562157	0.0218314	0.464688	-0.0756376	reviewed	HCPD_HELPY	Putative beta-lactamase HcpD (EC 3.5.2.6) (Cysteine-rich protein D) (Penicillin-binding protein 4) (PBP 4)	hcpD HP_0160	Helicobacter pylori (strain ATCC 700392 / 26695) (Campylobacter pylori)	306	Evidence at protein level	SUBCELLULAR LOCATION: Secreted {ECO:0000250}.		10294	0.000893	NLRNHLACASLGSMY	NA	0.13721	0.221207
O24968_93	O24968	93	0.66937	0.129044	0.480775	-0.0595504	reviewed	HCPD_HELPY	Putative beta-lactamase HcpD (EC 3.5.2.6) (Cysteine-rich protein D) (Penicillin-binding protein 4) (PBP 4)	hcpD HP_0160	Helicobacter pylori (strain ATCC 700392 / 26695) (Campylobacter pylori)	306	Evidence at protein level	SUBCELLULAR LOCATION: Secreted {ECO:0000250}.		10294	0.003126	LRNHLACASLGSMYE	NA	0.0815055	0.162387
O24968_94	O24968	94	0.51204	-0.0282856	0.584041	0.0437155	reviewed	HCPD_HELPY	Putative beta-lactamase HcpD (EC 3.5.2.6) (Cysteine-rich protein D) (Penicillin-binding protein 4) (PBP 4)	hcpD HP_0160	Helicobacter pylori (strain ATCC 700392 / 26695) (Campylobacter pylori)	306	Evidence at protein level	SUBCELLULAR LOCATION: Secreted {ECO:0000250}.		10294	0.007262	RNHLACASLGSMYED	NA	0.170329	0.254199
O24968_95	O24968	95	0.399116	-0.141209	0.558991	0.0186649	reviewed	HCPD_HELPY	Putative beta-lactamase HcpD (EC 3.5.2.6) (Cysteine-rich protein D) (Penicillin-binding protein 4) (PBP 4)	hcpD HP_0160	Helicobacter pylori (strain ATCC 700392 / 26695) (Campylobacter pylori)	306	Evidence at protein level	SUBCELLULAR LOCATION: Secreted {ECO:0000250}.		10294	0.000971	NHLACASLGSMYEDG	NA	0.262244	0.340667
O24968_96	O24968	96	0.777523	0.237197	0.50783	-0.0324961	reviewed	HCPD_HELPY	Putative beta-lactamase HcpD (EC 3.5.2.6) (Cysteine-rich protein D) (Penicillin-binding protein 4) (PBP 4)	hcpD HP_0160	Helicobacter pylori (strain ATCC 700392 / 26695) (Campylobacter pylori)	306	Evidence at protein level	SUBCELLULAR LOCATION: Secreted {ECO:0000250}.		10294	0.000203	HLACASLGSMYEDGD	NA	0.0397932	0.110689
O24968_97	O24968	97	0.436904	-0.103422	0.558211	0.0178858	reviewed	HCPD_HELPY	Putative beta-lactamase HcpD (EC 3.5.2.6) (Cysteine-rich protein D) (Penicillin-binding protein 4) (PBP 4)	hcpD HP_0160	Helicobacter pylori (strain ATCC 700392 / 26695) (Campylobacter pylori)	306	Evidence at protein level	SUBCELLULAR LOCATION: Secreted {ECO:0000250}.		3340	0.002374	LACASLGSMYEDGDG	NA	0.229145	0.310366
O24968_98	O24968	98	0.413565	-0.126761	0.677949	0.137624	reviewed	HCPD_HELPY	Putative beta-lactamase HcpD (EC 3.5.2.6) (Cysteine-rich protein D) (Penicillin-binding protein 4) (PBP 4)	hcpD HP_0160	Helicobacter pylori (strain ATCC 700392 / 26695) (Campylobacter pylori)	306	Evidence at protein level	SUBCELLULAR LOCATION: Secreted {ECO:0000250}.		3340	0.014991	ACASLGSMYEDGDGV	NA	0.249293	0.329201
O24968_99	O24968	99	0.76395	0.223624	0.722128	0.181803	reviewed	HCPD_HELPY	Putative beta-lactamase HcpD (EC 3.5.2.6) (Cysteine-rich protein D) (Penicillin-binding protein 4) (PBP 4)	hcpD HP_0160	Helicobacter pylori (strain ATCC 700392 / 26695) (Campylobacter pylori)	306	Evidence at protein level	SUBCELLULAR LOCATION: Secreted {ECO:0000250}.		10294	0.03141	CASLGSMYEDGDGVQ	NA	0.044353	0.117191
O25001_1	O25001	1	0.365657	-0.174669	0.521853	-0.0184722	reviewed	HCPA_HELPY	Beta-lactamase HcpA (EC 3.5.2.6) (Cysteine-rich 28 kDa protein)	hcpA HP_0211	Helicobacter pylori (strain ATCC 700392 / 26695) (Campylobacter pylori)	250	Evidence at protein level	SUBCELLULAR LOCATION: Secreted {ECO:0000269|PubMed:9596777}.		3314	0.030927	MLGNVKKTLFGVLCL	NA	0.294016	0.369472
O25001_10	O25001	10	0.3646	-0.175725	0.394108	-0.146218	reviewed	HCPA_HELPY	Beta-lactamase HcpA (EC 3.5.2.6) (Cysteine-rich 28 kDa protein)	hcpA HP_0211	Helicobacter pylori (strain ATCC 700392 / 26695) (Campylobacter pylori)	250	Evidence at protein level	SUBCELLULAR LOCATION: Secreted {ECO:0000269|PubMed:9596777}.		10013	6.9e-05	FGVLCLGTLCLRGLM	NA	0.295072	0.370371
O25001_100	O25001	100	0.47394	-0.0663859	0.542704	0.00237873	reviewed	HCPA_HELPY	Beta-lactamase HcpA (EC 3.5.2.6) (Cysteine-rich 28 kDa protein)	hcpA HP_0211	Helicobacter pylori (strain ATCC 700392 / 26695) (Campylobacter pylori)	250	Evidence at protein level	SUBCELLULAR LOCATION: Secreted {ECO:0000269|PubMed:9596777}.		8404	0.008998	CNLLGNLYYNGQGVS	NA	0.19887	0.281994
O25001_101	O25001	101	0.457328	-0.0829981	0.65667	0.116344	reviewed	HCPA_HELPY	Beta-lactamase HcpA (EC 3.5.2.6) (Cysteine-rich 28 kDa protein)	hcpA HP_0211	Helicobacter pylori (strain ATCC 700392 / 26695) (Campylobacter pylori)	250	Evidence at protein level	SUBCELLULAR LOCATION: Secreted {ECO:0000269|PubMed:9596777}.		8683	0.024245	NLLGNLYYNGQGVSK	NA	0.212195	0.294641
O25001_102	O25001	102	0.997598	0.457272	0.738845	0.19852	reviewed	HCPA_HELPY	Beta-lactamase HcpA (EC 3.5.2.6) (Cysteine-rich 28 kDa protein)	hcpA HP_0211	Helicobacter pylori (strain ATCC 700392 / 26695) (Campylobacter pylori)	250	Evidence at protein level	SUBCELLULAR LOCATION: Secreted {ECO:0000269|PubMed:9596777}.		10020	0.04897	LLGNLYYNGQGVSKD	NA	0.00112156	0.0462079
O25001_103	O25001	103	0.98831	0.447984	0.826881	0.286556	reviewed	HCPA_HELPY	Beta-lactamase HcpA (EC 3.5.2.6) (Cysteine-rich 28 kDa protein)	hcpA HP_0211	Helicobacter pylori (strain ATCC 700392 / 26695) (Campylobacter pylori)	250	Evidence at protein level	SUBCELLULAR LOCATION: Secreted {ECO:0000269|PubMed:9596777}.		10020	0.023729	LGNLYYNGQGVSKDA	NA	0.00154153	0.0462079
O25001_104	O25001	104	0.777052	0.236727	0.886995	0.34667	reviewed	HCPA_HELPY	Beta-lactamase HcpA (EC 3.5.2.6) (Cysteine-rich 28 kDa protein)	hcpA HP_0211	Helicobacter pylori (strain ATCC 700392 / 26695) (Campylobacter pylori)	250	Evidence at protein level	SUBCELLULAR LOCATION: Secreted {ECO:0000269|PubMed:9596777}.		10020	0.055687	GNLYYNGQGVSKDAK	NA	0.0399463	0.110806
O25001_105	O25001	105	0.914119	0.373794	0.88727	0.346944	reviewed	HCPA_HELPY	Beta-lactamase HcpA (EC 3.5.2.6) (Cysteine-rich 28 kDa protein)	hcpA HP_0211	Helicobacter pylori (strain ATCC 700392 / 26695) (Campylobacter pylori)	250	Evidence at protein level	SUBCELLULAR LOCATION: Secreted {ECO:0000269|PubMed:9596777}.		10020	0.038992	NLYYNGQGVSKDAKK	NA	0.00849812	0.0561164
O25001_106	O25001	106	0.757897	0.217572	0.889479	0.349153	reviewed	HCPA_HELPY	Beta-lactamase HcpA (EC 3.5.2.6) (Cysteine-rich 28 kDa protein)	hcpA HP_0211	Helicobacter pylori (strain ATCC 700392 / 26695) (Campylobacter pylori)	250	Evidence at protein level	SUBCELLULAR LOCATION: Secreted {ECO:0000269|PubMed:9596777}.		10020	0.005075	LYYNGQGVSKDAKKA	NA	0.0464635	0.120221
O25001_107	O25001	107	0.99897	0.458644	0.933697	0.393371	reviewed	HCPA_HELPY	Beta-lactamase HcpA (EC 3.5.2.6) (Cysteine-rich 28 kDa protein)	hcpA HP_0211	Helicobacter pylori (strain ATCC 700392 / 26695) (Campylobacter pylori)	250	Evidence at protein level	SUBCELLULAR LOCATION: Secreted {ECO:0000269|PubMed:9596777}.		10020	0.00066	YYNGQGVSKDAKKAS	NA	0.00106607	0.0462079
O25001_108	O25001	108	0.999355	0.459029	0.94881	0.408484	reviewed	HCPA_HELPY	Beta-lactamase HcpA (EC 3.5.2.6) (Cysteine-rich 28 kDa protein)	hcpA HP_0211	Helicobacter pylori (strain ATCC 700392 / 26695) (Campylobacter pylori)	250	Evidence at protein level	SUBCELLULAR LOCATION: Secreted {ECO:0000269|PubMed:9596777}.		10020	0.000869	YNGQGVSKDAKKASQ	NA	0.00105129	0.0462079
O25001_109	O25001	109	0.998143	0.457818	0.988136	0.447811	reviewed	HCPA_HELPY	Beta-lactamase HcpA (EC 3.5.2.6) (Cysteine-rich 28 kDa protein)	hcpA HP_0211	Helicobacter pylori (strain ATCC 700392 / 26695) (Campylobacter pylori)	250	Evidence at protein level	SUBCELLULAR LOCATION: Secreted {ECO:0000269|PubMed:9596777}.		10020	0.001253	NGQGVSKDAKKASQY	NA	0.00109938	0.0462079
O25001_11	O25001	11	0.425023	-0.115302	0.437682	-0.102643	reviewed	HCPA_HELPY	Beta-lactamase HcpA (EC 3.5.2.6) (Cysteine-rich 28 kDa protein)	hcpA HP_0211	Helicobacter pylori (strain ATCC 700392 / 26695) (Campylobacter pylori)	250	Evidence at protein level	SUBCELLULAR LOCATION: Secreted {ECO:0000269|PubMed:9596777}.		10013	1.8e-05	GVLCLGTLCLRGLMA	NA	0.239289	0.320372
O25001_110	O25001	110	0.989684	0.449358	0.8962	0.355874	reviewed	HCPA_HELPY	Beta-lactamase HcpA (EC 3.5.2.6) (Cysteine-rich 28 kDa protein)	hcpA HP_0211	Helicobacter pylori (strain ATCC 700392 / 26695) (Campylobacter pylori)	250	Evidence at protein level	SUBCELLULAR LOCATION: Secreted {ECO:0000269|PubMed:9596777}.		3329	0.000171	GQGVSKDAKKASQYY	NA	0.00147363	0.0462079
O25001_111	O25001	111	0.95453	0.414205	0.878238	0.337912	reviewed	HCPA_HELPY	Beta-lactamase HcpA (EC 3.5.2.6) (Cysteine-rich 28 kDa protein)	hcpA HP_0211	Helicobacter pylori (strain ATCC 700392 / 26695) (Campylobacter pylori)	250	Evidence at protein level	SUBCELLULAR LOCATION: Secreted {ECO:0000269|PubMed:9596777}.		3329	0.000109	QGVSKDAKKASQYYS	NA	0.00385054	0.0462079
O25001_112	O25001	112	0.539288	-0.00103738	0.777322	0.236997	reviewed	HCPA_HELPY	Beta-lactamase HcpA (EC 3.5.2.6) (Cysteine-rich 28 kDa protein)	hcpA HP_0211	Helicobacter pylori (strain ATCC 700392 / 26695) (Campylobacter pylori)	250	Evidence at protein level	SUBCELLULAR LOCATION: Secreted {ECO:0000269|PubMed:9596777}.		3329	0.000189	GVSKDAKKASQYYSK	NA	0.151703	0.236232
O25001_113	O25001	113	0.909545	0.36922	0.708076	0.16775	reviewed	HCPA_HELPY	Beta-lactamase HcpA (EC 3.5.2.6) (Cysteine-rich 28 kDa protein)	hcpA HP_0211	Helicobacter pylori (strain ATCC 700392 / 26695) (Campylobacter pylori)	250	Evidence at protein level	SUBCELLULAR LOCATION: Secreted {ECO:0000269|PubMed:9596777}.		3329	0.000235	VSKDAKKASQYYSKA	NA	0.0091682	0.0568534
O25001_114	O25001	114	0.493565	-0.046761	0.662242	0.121917	reviewed	HCPA_HELPY	Beta-lactamase HcpA (EC 3.5.2.6) (Cysteine-rich 28 kDa protein)	hcpA HP_0211	Helicobacter pylori (strain ATCC 700392 / 26695) (Campylobacter pylori)	250	Evidence at protein level	SUBCELLULAR LOCATION: Secreted {ECO:0000269|PubMed:9596777}.		3329	0.000248	SKDAKKASQYYSKAC	NA	0.183792	0.267651
O25001_115	O25001	115	0.643451	0.103125	0.640547	0.100221	reviewed	HCPA_HELPY	Beta-lactamase HcpA (EC 3.5.2.6) (Cysteine-rich 28 kDa protein)	hcpA HP_0211	Helicobacter pylori (strain ATCC 700392 / 26695) (Campylobacter pylori)	250	Evidence at protein level	SUBCELLULAR LOCATION: Secreted {ECO:0000269|PubMed:9596777}.		3329	0.001049	KDAKKASQYYSKACD	NA	0.0936172	0.174496
O25001_116	O25001	116	0.725363	0.185037	0.542642	0.002316	reviewed	HCPA_HELPY	Beta-lactamase HcpA (EC 3.5.2.6) (Cysteine-rich 28 kDa protein)	hcpA HP_0211	Helicobacter pylori (strain ATCC 700392 / 26695) (Campylobacter pylori)	250	Evidence at protein level	SUBCELLULAR LOCATION: Secreted {ECO:0000269|PubMed:9596777}.		3329	0.001416	DAKKASQYYSKACDL	NA	0.0583782	0.134612
O25001_117	O25001	117	0.430811	-0.109514	0.504778	-0.0355476	reviewed	HCPA_HELPY	Beta-lactamase HcpA (EC 3.5.2.6) (Cysteine-rich 28 kDa protein)	hcpA HP_0211	Helicobacter pylori (strain ATCC 700392 / 26695) (Campylobacter pylori)	250	Evidence at protein level	SUBCELLULAR LOCATION: Secreted {ECO:0000269|PubMed:9596777}.		3329	0.002828	AKKASQYYSKACDLN	NA	0.234319	0.315596
O25001_118	O25001	118	0.420019	-0.120307	0.501016	-0.0393099	reviewed	HCPA_HELPY	Beta-lactamase HcpA (EC 3.5.2.6) (Cysteine-rich 28 kDa protein)	hcpA HP_0211	Helicobacter pylori (strain ATCC 700392 / 26695) (Campylobacter pylori)	250	Evidence at protein level	SUBCELLULAR LOCATION: Secreted {ECO:0000269|PubMed:9596777}.		3329	0.005628	KKASQYYSKACDLNH	NA	0.24363	0.324334
O25001_119	O25001	119	0.304247	-0.236079	0.415563	-0.124763	reviewed	HCPA_HELPY	Beta-lactamase HcpA (EC 3.5.2.6) (Cysteine-rich 28 kDa protein)	hcpA HP_0211	Helicobacter pylori (strain ATCC 700392 / 26695) (Campylobacter pylori)	250	Evidence at protein level	SUBCELLULAR LOCATION: Secreted {ECO:0000269|PubMed:9596777}.		3329	0.017279	KASQYYSKACDLNHA	NA	0.361992	0.429597
O25001_12	O25001	12	0.469758	-0.0705679	0.517275	-0.0230503	reviewed	HCPA_HELPY	Beta-lactamase HcpA (EC 3.5.2.6) (Cysteine-rich 28 kDa protein)	hcpA HP_0211	Helicobacter pylori (strain ATCC 700392 / 26695) (Campylobacter pylori)	250	Evidence at protein level	SUBCELLULAR LOCATION: Secreted {ECO:0000269|PubMed:9596777}.		10013	2.8e-05	VLCLGTLCLRGLMAE	NA	0.202181	0.285572
O25001_120	O25001	120	0.624639	0.0843132	0.429025	-0.111301	reviewed	HCPA_HELPY	Beta-lactamase HcpA (EC 3.5.2.6) (Cysteine-rich 28 kDa protein)	hcpA HP_0211	Helicobacter pylori (strain ATCC 700392 / 26695) (Campylobacter pylori)	250	Evidence at protein level	SUBCELLULAR LOCATION: Secreted {ECO:0000269|PubMed:9596777}.		3333	0.029266	ASQYYSKACDLNHAE	NA	0.102846	0.184239
O25001_121	O25001	121	0.298097	-0.242228	0.43524	-0.105085	reviewed	HCPA_HELPY	Beta-lactamase HcpA (EC 3.5.2.6) (Cysteine-rich 28 kDa protein)	hcpA HP_0211	Helicobacter pylori (strain ATCC 700392 / 26695) (Campylobacter pylori)	250	Evidence at protein level	SUBCELLULAR LOCATION: Secreted {ECO:0000269|PubMed:9596777}.		3330	0.004313	SQYYSKACDLNHAEG	NA	0.369542	0.436566
O25001_122	O25001	122	0.498122	-0.042204	0.503384	-0.0369418	reviewed	HCPA_HELPY	Beta-lactamase HcpA (EC 3.5.2.6) (Cysteine-rich 28 kDa protein)	hcpA HP_0211	Helicobacter pylori (strain ATCC 700392 / 26695) (Campylobacter pylori)	250	Evidence at protein level	SUBCELLULAR LOCATION: Secreted {ECO:0000269|PubMed:9596777}.		3330	0.00058	QYYSKACDLNHAEGC	NA	0.180405	0.263617
O25001_123	O25001	123	0.451098	-0.0892279	0.41964	-0.120685	reviewed	HCPA_HELPY	Beta-lactamase HcpA (EC 3.5.2.6) (Cysteine-rich 28 kDa protein)	hcpA HP_0211	Helicobacter pylori (strain ATCC 700392 / 26695) (Campylobacter pylori)	250	Evidence at protein level	SUBCELLULAR LOCATION: Secreted {ECO:0000269|PubMed:9596777}.		3330	0.00022	YYSKACDLNHAEGCM	NA	0.217303	0.299372
O25001_124	O25001	124	0.644964	0.104638	0.484552	-0.0557735	reviewed	HCPA_HELPY	Beta-lactamase HcpA (EC 3.5.2.6) (Cysteine-rich 28 kDa protein)	hcpA HP_0211	Helicobacter pylori (strain ATCC 700392 / 26695) (Campylobacter pylori)	250	Evidence at protein level	SUBCELLULAR LOCATION: Secreted {ECO:0000269|PubMed:9596777}.		3330	9.3e-05	YSKACDLNHAEGCMV	NA	0.0928905	0.17379
O25001_125	O25001	125	0.205921	-0.334404	0.514604	-0.0257221	reviewed	HCPA_HELPY	Beta-lactamase HcpA (EC 3.5.2.6) (Cysteine-rich 28 kDa protein)	hcpA HP_0211	Helicobacter pylori (strain ATCC 700392 / 26695) (Campylobacter pylori)	250	Evidence at protein level	SUBCELLULAR LOCATION: Secreted {ECO:0000269|PubMed:9596777}.		10021	0.000768	SKACDLNHAEGCMVL	NA	0.497987	0.550651
O25001_126	O25001	126	0.622656	0.0823307	0.490512	-0.049814	reviewed	HCPA_HELPY	Beta-lactamase HcpA (EC 3.5.2.6) (Cysteine-rich 28 kDa protein)	hcpA HP_0211	Helicobacter pylori (strain ATCC 700392 / 26695) (Campylobacter pylori)	250	Evidence at protein level	SUBCELLULAR LOCATION: Secreted {ECO:0000269|PubMed:9596777}.		10021	0.007233	KACDLNHAEGCMVLG	NA	0.103841	0.185412
O25001_127	O25001	127	0.648378	0.108053	0.37519	-0.165136	reviewed	HCPA_HELPY	Beta-lactamase HcpA (EC 3.5.2.6) (Cysteine-rich 28 kDa protein)	hcpA HP_0211	Helicobacter pylori (strain ATCC 700392 / 26695) (Campylobacter pylori)	250	Evidence at protein level	SUBCELLULAR LOCATION: Secreted {ECO:0000269|PubMed:9596777}.		10021	0.016988	ACDLNHAEGCMVLGS	NA	0.0912591	0.172402
O25001_128	O25001	128	0.330638	-0.209687	0.356622	-0.183703	reviewed	HCPA_HELPY	Beta-lactamase HcpA (EC 3.5.2.6) (Cysteine-rich 28 kDa protein)	hcpA HP_0211	Helicobacter pylori (strain ATCC 700392 / 26695) (Campylobacter pylori)	250	Evidence at protein level	SUBCELLULAR LOCATION: Secreted {ECO:0000269|PubMed:9596777}.		10021	0.002166	CDLNHAEGCMVLGSL	NA	0.331118	0.402574
O25001_129	O25001	129	0.0683531	-0.471973	0.25777	-0.282556	reviewed	HCPA_HELPY	Beta-lactamase HcpA (EC 3.5.2.6) (Cysteine-rich 28 kDa protein)	hcpA HP_0211	Helicobacter pylori (strain ATCC 700392 / 26695) (Campylobacter pylori)	250	Evidence at protein level	SUBCELLULAR LOCATION: Secreted {ECO:0000269|PubMed:9596777}.		10021	0.000606	DLNHAEGCMVLGSLH	NA	0.794246	0.813615
O25001_13	O25001	13	0.671784	0.131458	0.500389	-0.0399362	reviewed	HCPA_HELPY	Beta-lactamase HcpA (EC 3.5.2.6) (Cysteine-rich 28 kDa protein)	hcpA HP_0211	Helicobacter pylori (strain ATCC 700392 / 26695) (Campylobacter pylori)	250	Evidence at protein level	SUBCELLULAR LOCATION: Secreted {ECO:0000269|PubMed:9596777}.		10013	0.000301	LCLGTLCLRGLMAEP	NA	0.0804181	0.161188
O25001_130	O25001	130	0.113085	-0.427241	0.151752	-0.388574	reviewed	HCPA_HELPY	Beta-lactamase HcpA (EC 3.5.2.6) (Cysteine-rich 28 kDa protein)	hcpA HP_0211	Helicobacter pylori (strain ATCC 700392 / 26695) (Campylobacter pylori)	250	Evidence at protein level	SUBCELLULAR LOCATION: Secreted {ECO:0000269|PubMed:9596777}.		10021	0.000331	LNHAEGCMVLGSLHH	NA	0.674284	0.70484
O25001_131	O25001	131	0.128395	-0.411931	0.103644	-0.436682	reviewed	HCPA_HELPY	Beta-lactamase HcpA (EC 3.5.2.6) (Cysteine-rich 28 kDa protein)	hcpA HP_0211	Helicobacter pylori (strain ATCC 700392 / 26695) (Campylobacter pylori)	250	Evidence at protein level	SUBCELLULAR LOCATION: Secreted {ECO:0000269|PubMed:9596777}.		10021	0.000308	NHAEGCMVLGSLHHY	NA	0.639906	0.675093
O25001_132	O25001	132	0.118287	-0.422039	0.136309	-0.404017	reviewed	HCPA_HELPY	Beta-lactamase HcpA (EC 3.5.2.6) (Cysteine-rich 28 kDa protein)	hcpA HP_0211	Helicobacter pylori (strain ATCC 700392 / 26695) (Campylobacter pylori)	250	Evidence at protein level	SUBCELLULAR LOCATION: Secreted {ECO:0000269|PubMed:9596777}.		10021	8.5e-05	HAEGCMVLGSLHHYG	NA	0.662309	0.694383
O25001_133	O25001	133	0.0900999	-0.450226	0.159575	-0.380751	reviewed	HCPA_HELPY	Beta-lactamase HcpA (EC 3.5.2.6) (Cysteine-rich 28 kDa protein)	hcpA HP_0211	Helicobacter pylori (strain ATCC 700392 / 26695) (Campylobacter pylori)	250	Evidence at protein level	SUBCELLULAR LOCATION: Secreted {ECO:0000269|PubMed:9596777}.		10022	0.000106	AEGCMVLGSLHHYGV	NA	0.731627	0.757506
O25001_134	O25001	134	0.231677	-0.308648	0.199544	-0.340782	reviewed	HCPA_HELPY	Beta-lactamase HcpA (EC 3.5.2.6) (Cysteine-rich 28 kDa protein)	hcpA HP_0211	Helicobacter pylori (strain ATCC 700392 / 26695) (Campylobacter pylori)	250	Evidence at protein level	SUBCELLULAR LOCATION: Secreted {ECO:0000269|PubMed:9596777}.		10022	0.000374	EGCMVLGSLHHYGVG	NA	0.458755	0.515527
O25001_135	O25001	135	0.229415	-0.31091	0.293072	-0.247253	reviewed	HCPA_HELPY	Beta-lactamase HcpA (EC 3.5.2.6) (Cysteine-rich 28 kDa protein)	hcpA HP_0211	Helicobacter pylori (strain ATCC 700392 / 26695) (Campylobacter pylori)	250	Evidence at protein level	SUBCELLULAR LOCATION: Secreted {ECO:0000269|PubMed:9596777}.		10022	0.001373	GCMVLGSLHHYGVGT	NA	0.462078	0.518317
O25001_136	O25001	136	0.328241	-0.212084	0.396036	-0.14429	reviewed	HCPA_HELPY	Beta-lactamase HcpA (EC 3.5.2.6) (Cysteine-rich 28 kDa protein)	hcpA HP_0211	Helicobacter pylori (strain ATCC 700392 / 26695) (Campylobacter pylori)	250	Evidence at protein level	SUBCELLULAR LOCATION: Secreted {ECO:0000269|PubMed:9596777}.		10022	0.004077	CMVLGSLHHYGVGTP	NA	0.33382	0.405201
O25001_137	O25001	137	0.585928	0.0456028	0.448238	-0.0920875	reviewed	HCPA_HELPY	Beta-lactamase HcpA (EC 3.5.2.6) (Cysteine-rich 28 kDa protein)	hcpA HP_0211	Helicobacter pylori (strain ATCC 700392 / 26695) (Campylobacter pylori)	250	Evidence at protein level	SUBCELLULAR LOCATION: Secreted {ECO:0000269|PubMed:9596777}.		10022	0.0045	MVLGSLHHYGVGTPK	NA	0.123317	0.206212
O25001_138	O25001	138	0.604916	0.0645907	0.553801	0.0134758	reviewed	HCPA_HELPY	Beta-lactamase HcpA (EC 3.5.2.6) (Cysteine-rich 28 kDa protein)	hcpA HP_0211	Helicobacter pylori (strain ATCC 700392 / 26695) (Campylobacter pylori)	250	Evidence at protein level	SUBCELLULAR LOCATION: Secreted {ECO:0000269|PubMed:9596777}.		10022	0.012995	VLGSLHHYGVGTPKD	NA	0.112983	0.195948
O25001_139	O25001	139	0.492689	-0.0476363	0.601801	0.0614749	reviewed	HCPA_HELPY	Beta-lactamase HcpA (EC 3.5.2.6) (Cysteine-rich 28 kDa protein)	hcpA HP_0211	Helicobacter pylori (strain ATCC 700392 / 26695) (Campylobacter pylori)	250	Evidence at protein level	SUBCELLULAR LOCATION: Secreted {ECO:0000269|PubMed:9596777}.		10022	0.013936	LGSLHHYGVGTPKDL	NA	0.184448	0.268323
O25001_14	O25001	14	0.655211	0.114886	0.544252	0.00392623	reviewed	HCPA_HELPY	Beta-lactamase HcpA (EC 3.5.2.6) (Cysteine-rich 28 kDa protein)	hcpA HP_0211	Helicobacter pylori (strain ATCC 700392 / 26695) (Campylobacter pylori)	250	Evidence at protein level	SUBCELLULAR LOCATION: Secreted {ECO:0000269|PubMed:9596777}.		10013	0.001561	CLGTLCLRGLMAEPD	NA	0.0880301	0.169138
O25001_140	O25001	140	0.757232	0.216906	0.511619	-0.028707	reviewed	HCPA_HELPY	Beta-lactamase HcpA (EC 3.5.2.6) (Cysteine-rich 28 kDa protein)	hcpA HP_0211	Helicobacter pylori (strain ATCC 700392 / 26695) (Campylobacter pylori)	250	Evidence at protein level	SUBCELLULAR LOCATION: Secreted {ECO:0000269|PubMed:9596777}.		10022	0.030484	GSLHHYGVGTPKDLR	NA	0.0466984	0.120579
O25001_141	O25001	141	0.568237	0.0279112	0.589301	0.0489756	reviewed	HCPA_HELPY	Beta-lactamase HcpA (EC 3.5.2.6) (Cysteine-rich 28 kDa protein)	hcpA HP_0211	Helicobacter pylori (strain ATCC 700392 / 26695) (Campylobacter pylori)	250	Evidence at protein level	SUBCELLULAR LOCATION: Secreted {ECO:0000269|PubMed:9596777}.		10023	0.12482	SLHHYGVGTPKDLRK	NA	0.133546	0.217358
O25001_142	O25001	142	0.135019	-0.405307	0.618551	0.0782256	reviewed	HCPA_HELPY	Beta-lactamase HcpA (EC 3.5.2.6) (Cysteine-rich 28 kDa protein)	hcpA HP_0211	Helicobacter pylori (strain ATCC 700392 / 26695) (Campylobacter pylori)	250	Evidence at protein level	SUBCELLULAR LOCATION: Secreted {ECO:0000269|PubMed:9596777}.		2767	0.199699	LHHYGVGTPKDLRKA	NA	0.625816	0.662447
O25001_143	O25001	143	0.993329	0.453004	0.613056	0.0727299	reviewed	HCPA_HELPY	Beta-lactamase HcpA (EC 3.5.2.6) (Cysteine-rich 28 kDa protein)	hcpA HP_0211	Helicobacter pylori (strain ATCC 700392 / 26695) (Campylobacter pylori)	250	Evidence at protein level	SUBCELLULAR LOCATION: Secreted {ECO:0000269|PubMed:9596777}.		2767	0.086605	HHYGVGTPKDLRKAL	NA	0.00130395	0.0462079
O25001_144	O25001	144	0.63894	0.0986139	0.662704	0.122378	reviewed	HCPA_HELPY	Beta-lactamase HcpA (EC 3.5.2.6) (Cysteine-rich 28 kDa protein)	hcpA HP_0211	Helicobacter pylori (strain ATCC 700392 / 26695) (Campylobacter pylori)	250	Evidence at protein level	SUBCELLULAR LOCATION: Secreted {ECO:0000269|PubMed:9596777}.		2767	0.005092	HYGVGTPKDLRKALD	NA	0.0957968	0.17684
O25001_145	O25001	145	0.729753	0.189427	0.796235	0.255909	reviewed	HCPA_HELPY	Beta-lactamase HcpA (EC 3.5.2.6) (Cysteine-rich 28 kDa protein)	hcpA HP_0211	Helicobacter pylori (strain ATCC 700392 / 26695) (Campylobacter pylori)	250	Evidence at protein level	SUBCELLULAR LOCATION: Secreted {ECO:0000269|PubMed:9596777}.		2340	0.000272	YGVGTPKDLRKALDL	NA	0.0567219	0.132682
O25001_146	O25001	146	0.816478	0.276153	0.785073	0.244747	reviewed	HCPA_HELPY	Beta-lactamase HcpA (EC 3.5.2.6) (Cysteine-rich 28 kDa protein)	hcpA HP_0211	Helicobacter pylori (strain ATCC 700392 / 26695) (Campylobacter pylori)	250	Evidence at protein level	SUBCELLULAR LOCATION: Secreted {ECO:0000269|PubMed:9596777}.		2767	6.5e-05	GVGTPKDLRKALDLY	NA	0.02825	0.0924584
O25001_147	O25001	147	0.802673	0.262348	0.844709	0.304383	reviewed	HCPA_HELPY	Beta-lactamase HcpA (EC 3.5.2.6) (Cysteine-rich 28 kDa protein)	hcpA HP_0211	Helicobacter pylori (strain ATCC 700392 / 26695) (Campylobacter pylori)	250	Evidence at protein level	SUBCELLULAR LOCATION: Secreted {ECO:0000269|PubMed:9596777}.		10023	0.002498	VGTPKDLRKALDLYE	NA	0.0320786	0.0988023
O25001_148	O25001	148	0.93752	0.397194	0.804594	0.264269	reviewed	HCPA_HELPY	Beta-lactamase HcpA (EC 3.5.2.6) (Cysteine-rich 28 kDa protein)	hcpA HP_0211	Helicobacter pylori (strain ATCC 700392 / 26695) (Campylobacter pylori)	250	Evidence at protein level	SUBCELLULAR LOCATION: Secreted {ECO:0000269|PubMed:9596777}.		4828	0.02431	GTPKDLRKALDLYEK	NA	0.00553412	0.0491544
O25001_149	O25001	149	0.93712	0.396794	0.796536	0.25621	reviewed	HCPA_HELPY	Beta-lactamase HcpA (EC 3.5.2.6) (Cysteine-rich 28 kDa protein)	hcpA HP_0211	Helicobacter pylori (strain ATCC 700392 / 26695) (Campylobacter pylori)	250	Evidence at protein level	SUBCELLULAR LOCATION: Secreted {ECO:0000269|PubMed:9596777}.		1725	0.05089	TPKDLRKALDLYEKA	NA	0.0055785	0.0492205
O25001_15	O25001	15	0.280171	-0.260155	0.559934	0.0196087	reviewed	HCPA_HELPY	Beta-lactamase HcpA (EC 3.5.2.6) (Cysteine-rich 28 kDa protein)	hcpA HP_0211	Helicobacter pylori (strain ATCC 700392 / 26695) (Campylobacter pylori)	250	Evidence at protein level	SUBCELLULAR LOCATION: Secreted {ECO:0000269|PubMed:9596777}.		10013	0.002994	LGTLCLRGLMAEPDA	NA	0.392255	0.456903
O25001_150	O25001	150	0.529181	-0.0111451	0.695006	0.15468	reviewed	HCPA_HELPY	Beta-lactamase HcpA (EC 3.5.2.6) (Cysteine-rich 28 kDa protein)	hcpA HP_0211	Helicobacter pylori (strain ATCC 700392 / 26695) (Campylobacter pylori)	250	Evidence at protein level	SUBCELLULAR LOCATION: Secreted {ECO:0000269|PubMed:9596777}.		3329	0.025178	PKDLRKALDLYEKAC	NA	0.158448	0.242886
O25001_151	O25001	151	0.776187	0.235861	0.542375	0.00204906	reviewed	HCPA_HELPY	Beta-lactamase HcpA (EC 3.5.2.6) (Cysteine-rich 28 kDa protein)	hcpA HP_0211	Helicobacter pylori (strain ATCC 700392 / 26695) (Campylobacter pylori)	250	Evidence at protein level	SUBCELLULAR LOCATION: Secreted {ECO:0000269|PubMed:9596777}.		3329	0.004823	KDLRKALDLYEKACD	NA	0.0402299	0.111066
O25001_152	O25001	152	0.295024	-0.245301	0.395929	-0.144397	reviewed	HCPA_HELPY	Beta-lactamase HcpA (EC 3.5.2.6) (Cysteine-rich 28 kDa protein)	hcpA HP_0211	Helicobacter pylori (strain ATCC 700392 / 26695) (Campylobacter pylori)	250	Evidence at protein level	SUBCELLULAR LOCATION: Secreted {ECO:0000269|PubMed:9596777}.		3329	0.00065	DLRKALDLYEKACDL	NA	0.373363	0.439864
O25001_153	O25001	153	0.174363	-0.365963	0.343959	-0.196366	reviewed	HCPA_HELPY	Beta-lactamase HcpA (EC 3.5.2.6) (Cysteine-rich 28 kDa protein)	hcpA HP_0211	Helicobacter pylori (strain ATCC 700392 / 26695) (Campylobacter pylori)	250	Evidence at protein level	SUBCELLULAR LOCATION: Secreted {ECO:0000269|PubMed:9596777}.		1417	0.000818	LRKALDLYEKACDLK	NA	0.550543	0.59638
O25001_154	O25001	154	0.204889	-0.335436	0.305468	-0.234857	reviewed	HCPA_HELPY	Beta-lactamase HcpA (EC 3.5.2.6) (Cysteine-rich 28 kDa protein)	hcpA HP_0211	Helicobacter pylori (strain ATCC 700392 / 26695) (Campylobacter pylori)	250	Evidence at protein level	SUBCELLULAR LOCATION: Secreted {ECO:0000269|PubMed:9596777}.		1417	0.002676	RKALDLYEKACDLKD	NA	0.499622	0.552306
O25001_155	O25001	155	0.269333	-0.270992	0.351715	-0.188611	reviewed	HCPA_HELPY	Beta-lactamase HcpA (EC 3.5.2.6) (Cysteine-rich 28 kDa protein)	hcpA HP_0211	Helicobacter pylori (strain ATCC 700392 / 26695) (Campylobacter pylori)	250	Evidence at protein level	SUBCELLULAR LOCATION: Secreted {ECO:0000269|PubMed:9596777}.		1417	0.005504	KALDLYEKACDLKDS	NA	0.406452	0.469424
O25001_156	O25001	156	0.583733	0.0434069	0.423373	-0.116953	reviewed	HCPA_HELPY	Beta-lactamase HcpA (EC 3.5.2.6) (Cysteine-rich 28 kDa protein)	hcpA HP_0211	Helicobacter pylori (strain ATCC 700392 / 26695) (Campylobacter pylori)	250	Evidence at protein level	SUBCELLULAR LOCATION: Secreted {ECO:0000269|PubMed:9596777}.		1417	0.002921	ALDLYEKACDLKDSP	NA	0.124553	0.207479
O25001_157	O25001	157	0.526258	-0.0140678	0.495693	-0.0446328	reviewed	HCPA_HELPY	Beta-lactamase HcpA (EC 3.5.2.6) (Cysteine-rich 28 kDa protein)	hcpA HP_0211	Helicobacter pylori (strain ATCC 700392 / 26695) (Campylobacter pylori)	250	Evidence at protein level	SUBCELLULAR LOCATION: Secreted {ECO:0000269|PubMed:9596777}.		10024	0.005695	LDLYEKACDLKDSPG	NA	0.160434	0.244505
O25001_158	O25001	158	0.532652	-0.00767388	0.633249	0.0929237	reviewed	HCPA_HELPY	Beta-lactamase HcpA (EC 3.5.2.6) (Cysteine-rich 28 kDa protein)	hcpA HP_0211	Helicobacter pylori (strain ATCC 700392 / 26695) (Campylobacter pylori)	250	Evidence at protein level	SUBCELLULAR LOCATION: Secreted {ECO:0000269|PubMed:9596777}.		10024	0.002721	DLYEKACDLKDSPGC	NA	0.15611	0.240812
O25001_159	O25001	159	0.566489	0.0261633	0.58946	0.0491346	reviewed	HCPA_HELPY	Beta-lactamase HcpA (EC 3.5.2.6) (Cysteine-rich 28 kDa protein)	hcpA HP_0211	Helicobacter pylori (strain ATCC 700392 / 26695) (Campylobacter pylori)	250	Evidence at protein level	SUBCELLULAR LOCATION: Secreted {ECO:0000269|PubMed:9596777}.		10024	0.000711	LYEKACDLKDSPGCI	NA	0.134591	0.218662
O25001_16	O25001	16	0.644336	0.10401	0.520105	-0.0202211	reviewed	HCPA_HELPY	Beta-lactamase HcpA (EC 3.5.2.6) (Cysteine-rich 28 kDa protein)	hcpA HP_0211	Helicobacter pylori (strain ATCC 700392 / 26695) (Campylobacter pylori)	250	Evidence at protein level	SUBCELLULAR LOCATION: Secreted {ECO:0000269|PubMed:9596777}.		10013	0.011958	GTLCLRGLMAEPDAK	NA	0.0931914	0.174047
O25001_160	O25001	160	0.957116	0.41679	0.568014	0.0276883	reviewed	HCPA_HELPY	Beta-lactamase HcpA (EC 3.5.2.6) (Cysteine-rich 28 kDa protein)	hcpA HP_0211	Helicobacter pylori (strain ATCC 700392 / 26695) (Campylobacter pylori)	250	Evidence at protein level	SUBCELLULAR LOCATION: Secreted {ECO:0000269|PubMed:9596777}.		10024	0.000831	YEKACDLKDSPGCIN	NA	0.00362703	0.0462079
O25001_161	O25001	161	0.364787	-0.175538	0.526249	-0.0140771	reviewed	HCPA_HELPY	Beta-lactamase HcpA (EC 3.5.2.6) (Cysteine-rich 28 kDa protein)	hcpA HP_0211	Helicobacter pylori (strain ATCC 700392 / 26695) (Campylobacter pylori)	250	Evidence at protein level	SUBCELLULAR LOCATION: Secreted {ECO:0000269|PubMed:9596777}.		10024	0.00032	EKACDLKDSPGCINA	NA	0.294885	0.370175
O25001_162	O25001	162	0.419026	-0.121299	0.446196	-0.0941298	reviewed	HCPA_HELPY	Beta-lactamase HcpA (EC 3.5.2.6) (Cysteine-rich 28 kDa protein)	hcpA HP_0211	Helicobacter pylori (strain ATCC 700392 / 26695) (Campylobacter pylori)	250	Evidence at protein level	SUBCELLULAR LOCATION: Secreted {ECO:0000269|PubMed:9596777}.		10024	7.5e-05	KACDLKDSPGCINAG	NA	0.244496	0.325018
O25001_163	O25001	163	0.323825	-0.216501	0.280223	-0.260103	reviewed	HCPA_HELPY	Beta-lactamase HcpA (EC 3.5.2.6) (Cysteine-rich 28 kDa protein)	hcpA HP_0211	Helicobacter pylori (strain ATCC 700392 / 26695) (Campylobacter pylori)	250	Evidence at protein level	SUBCELLULAR LOCATION: Secreted {ECO:0000269|PubMed:9596777}.		10024	0.000114	ACDLKDSPGCINAGY	NA	0.338852	0.409772
O25001_164	O25001	164	0.166225	-0.3741	0.282717	-0.257609	reviewed	HCPA_HELPY	Beta-lactamase HcpA (EC 3.5.2.6) (Cysteine-rich 28 kDa protein)	hcpA HP_0211	Helicobacter pylori (strain ATCC 700392 / 26695) (Campylobacter pylori)	250	Evidence at protein level	SUBCELLULAR LOCATION: Secreted {ECO:0000269|PubMed:9596777}.		10024	3.5e-05	CDLKDSPGCINAGYI	NA	0.565067	0.608943
O25001_165	O25001	165	0.12725	-0.413076	0.289401	-0.250925	reviewed	HCPA_HELPY	Beta-lactamase HcpA (EC 3.5.2.6) (Cysteine-rich 28 kDa protein)	hcpA HP_0211	Helicobacter pylori (strain ATCC 700392 / 26695) (Campylobacter pylori)	250	Evidence at protein level	SUBCELLULAR LOCATION: Secreted {ECO:0000269|PubMed:9596777}.		10025	0.000284	DLKDSPGCINAGYIY	NA	0.642387	0.676876
O25001_166	O25001	166	0.377257	-0.163069	0.304007	-0.236319	reviewed	HCPA_HELPY	Beta-lactamase HcpA (EC 3.5.2.6) (Cysteine-rich 28 kDa protein)	hcpA HP_0211	Helicobacter pylori (strain ATCC 700392 / 26695) (Campylobacter pylori)	250	Evidence at protein level	SUBCELLULAR LOCATION: Secreted {ECO:0000269|PubMed:9596777}.		10025	0.001216	LKDSPGCINAGYIYS	NA	0.282665	0.358831
O25001_167	O25001	167	0.452446	-0.0878796	0.402348	-0.137978	reviewed	HCPA_HELPY	Beta-lactamase HcpA (EC 3.5.2.6) (Cysteine-rich 28 kDa protein)	hcpA HP_0211	Helicobacter pylori (strain ATCC 700392 / 26695) (Campylobacter pylori)	250	Evidence at protein level	SUBCELLULAR LOCATION: Secreted {ECO:0000269|PubMed:9596777}.		10025	0.001754	KDSPGCINAGYIYSV	NA	0.216192	0.298461
O25001_168	O25001	168	0.396855	-0.143471	0.469503	-0.0708223	reviewed	HCPA_HELPY	Beta-lactamase HcpA (EC 3.5.2.6) (Cysteine-rich 28 kDa protein)	hcpA HP_0211	Helicobacter pylori (strain ATCC 700392 / 26695) (Campylobacter pylori)	250	Evidence at protein level	SUBCELLULAR LOCATION: Secreted {ECO:0000269|PubMed:9596777}.		10025	0.000693	DSPGCINAGYIYSVT	NA	0.264307	0.342567
O25001_169	O25001	169	0.65793	0.117605	0.434234	-0.106092	reviewed	HCPA_HELPY	Beta-lactamase HcpA (EC 3.5.2.6) (Cysteine-rich 28 kDa protein)	hcpA HP_0211	Helicobacter pylori (strain ATCC 700392 / 26695) (Campylobacter pylori)	250	Evidence at protein level	SUBCELLULAR LOCATION: Secreted {ECO:0000269|PubMed:9596777}.		10025	0.002048	SPGCINAGYIYSVTK	NA	0.0867589	0.167749
O25001_17	O25001	17	0.54817	0.00784448	0.434725	-0.105601	reviewed	HCPA_HELPY	Beta-lactamase HcpA (EC 3.5.2.6) (Cysteine-rich 28 kDa protein)	hcpA HP_0211	Helicobacter pylori (strain ATCC 700392 / 26695) (Campylobacter pylori)	250	Evidence at protein level	SUBCELLULAR LOCATION: Secreted {ECO:0000269|PubMed:9596777}.		8926	0.031684	TLCLRGLMAEPDAKE	NA	0.145943	0.22999
O25001_170	O25001	170	0.463029	-0.077297	0.435591	-0.104735	reviewed	HCPA_HELPY	Beta-lactamase HcpA (EC 3.5.2.6) (Cysteine-rich 28 kDa protein)	hcpA HP_0211	Helicobacter pylori (strain ATCC 700392 / 26695) (Campylobacter pylori)	250	Evidence at protein level	SUBCELLULAR LOCATION: Secreted {ECO:0000269|PubMed:9596777}.		10025	0.004912	PGCINAGYIYSVTKN	NA	0.207572	0.290378
O25001_171	O25001	171	0.200908	-0.339418	0.460903	-0.0794223	reviewed	HCPA_HELPY	Beta-lactamase HcpA (EC 3.5.2.6) (Cysteine-rich 28 kDa protein)	hcpA HP_0211	Helicobacter pylori (strain ATCC 700392 / 26695) (Campylobacter pylori)	250	Evidence at protein level	SUBCELLULAR LOCATION: Secreted {ECO:0000269|PubMed:9596777}.		10025	0.001589	GCINAGYIYSVTKNF	NA	0.505987	0.557986
O25001_172	O25001	172	0.459234	-0.0810921	0.44133	-0.0989956	reviewed	HCPA_HELPY	Beta-lactamase HcpA (EC 3.5.2.6) (Cysteine-rich 28 kDa protein)	hcpA HP_0211	Helicobacter pylori (strain ATCC 700392 / 26695) (Campylobacter pylori)	250	Evidence at protein level	SUBCELLULAR LOCATION: Secreted {ECO:0000269|PubMed:9596777}.		10025	0.025336	CINAGYIYSVTKNFK	NA	0.210644	0.293399
O25001_173	O25001	173	0.523417	-0.0169091	0.502249	-0.0380767	reviewed	HCPA_HELPY	Beta-lactamase HcpA (EC 3.5.2.6) (Cysteine-rich 28 kDa protein)	hcpA HP_0211	Helicobacter pylori (strain ATCC 700392 / 26695) (Campylobacter pylori)	250	Evidence at protein level	SUBCELLULAR LOCATION: Secreted {ECO:0000269|PubMed:9596777}.		10026	0.092927	INAGYIYSVTKNFKE	NA	0.162381	0.246071
O25001_174	O25001	174	0.560064	0.0197379	0.567861	0.0275352	reviewed	HCPA_HELPY	Beta-lactamase HcpA (EC 3.5.2.6) (Cysteine-rich 28 kDa protein)	hcpA HP_0211	Helicobacter pylori (strain ATCC 700392 / 26695) (Campylobacter pylori)	250	Evidence at protein level	SUBCELLULAR LOCATION: Secreted {ECO:0000269|PubMed:9596777}.		10026	0.149916	NAGYIYSVTKNFKEA	NA	0.138491	0.222508
O25001_175	O25001	175	0.767623	0.227298	0.539139	-0.00118704	reviewed	HCPA_HELPY	Beta-lactamase HcpA (EC 3.5.2.6) (Cysteine-rich 28 kDa protein)	hcpA HP_0211	Helicobacter pylori (strain ATCC 700392 / 26695) (Campylobacter pylori)	250	Evidence at protein level	SUBCELLULAR LOCATION: Secreted {ECO:0000269|PubMed:9596777}.		10026	0.03065	AGYIYSVTKNFKEAI	NA	0.0430933	0.115262
O25001_176	O25001	176	0.528967	-0.0113586	0.520023	-0.0203027	reviewed	HCPA_HELPY	Beta-lactamase HcpA (EC 3.5.2.6) (Cysteine-rich 28 kDa protein)	hcpA HP_0211	Helicobacter pylori (strain ATCC 700392 / 26695) (Campylobacter pylori)	250	Evidence at protein level	SUBCELLULAR LOCATION: Secreted {ECO:0000269|PubMed:9596777}.		10026	0.011256	GYIYSVTKNFKEAIV	NA	0.158593	0.24289
O25001_177	O25001	177	0.315623	-0.224703	0.516413	-0.0239125	reviewed	HCPA_HELPY	Beta-lactamase HcpA (EC 3.5.2.6) (Cysteine-rich 28 kDa protein)	hcpA HP_0211	Helicobacter pylori (strain ATCC 700392 / 26695) (Campylobacter pylori)	250	Evidence at protein level	SUBCELLULAR LOCATION: Secreted {ECO:0000269|PubMed:9596777}.		10026	0.041673	YIYSVTKNFKEAIVR	NA	0.348379	0.418167
O25001_178	O25001	178	0.427838	-0.112487	0.383615	-0.156711	reviewed	HCPA_HELPY	Beta-lactamase HcpA (EC 3.5.2.6) (Cysteine-rich 28 kDa protein)	hcpA HP_0211	Helicobacter pylori (strain ATCC 700392 / 26695) (Campylobacter pylori)	250	Evidence at protein level	SUBCELLULAR LOCATION: Secreted {ECO:0000269|PubMed:9596777}.		5458	0.060375	IYSVTKNFKEAIVRY	NA	0.236865	0.318302
O25001_179	O25001	179	0.542015	0.00168923	0.302043	-0.238282	reviewed	HCPA_HELPY	Beta-lactamase HcpA (EC 3.5.2.6) (Cysteine-rich 28 kDa protein)	hcpA HP_0211	Helicobacter pylori (strain ATCC 700392 / 26695) (Campylobacter pylori)	250	Evidence at protein level	SUBCELLULAR LOCATION: Secreted {ECO:0000269|PubMed:9596777}.		5458	0.079409	YSVTKNFKEAIVRYS	NA	0.149918	0.234371
O25001_18	O25001	18	0.472635	-0.0676909	0.494184	-0.0461416	reviewed	HCPA_HELPY	Beta-lactamase HcpA (EC 3.5.2.6) (Cysteine-rich 28 kDa protein)	hcpA HP_0211	Helicobacter pylori (strain ATCC 700392 / 26695) (Campylobacter pylori)	250	Evidence at protein level	SUBCELLULAR LOCATION: Secreted {ECO:0000269|PubMed:9596777}.		8926	0.019455	LCLRGLMAEPDAKEL	NA	0.199901	0.283068
O25001_180	O25001	180	0.103631	-0.436695	0.255487	-0.284839	reviewed	HCPA_HELPY	Beta-lactamase HcpA (EC 3.5.2.6) (Cysteine-rich 28 kDa protein)	hcpA HP_0211	Helicobacter pylori (strain ATCC 700392 / 26695) (Campylobacter pylori)	250	Evidence at protein level	SUBCELLULAR LOCATION: Secreted {ECO:0000269|PubMed:9596777}.		487	0.071087	SVTKNFKEAIVRYSK	NA	0.696924	0.725844
O25001_181	O25001	181	0.121111	-0.419215	0.194936	-0.34539	reviewed	HCPA_HELPY	Beta-lactamase HcpA (EC 3.5.2.6) (Cysteine-rich 28 kDa protein)	hcpA HP_0211	Helicobacter pylori (strain ATCC 700392 / 26695) (Campylobacter pylori)	250	Evidence at protein level	SUBCELLULAR LOCATION: Secreted {ECO:0000269|PubMed:9596777}.		487	0.194212	VTKNFKEAIVRYSKA	NA	0.655937	0.68903
O25001_182	O25001	182	0.0828399	-0.457486	0.0955533	-0.444772	reviewed	HCPA_HELPY	Beta-lactamase HcpA (EC 3.5.2.6) (Cysteine-rich 28 kDa protein)	hcpA HP_0211	Helicobacter pylori (strain ATCC 700392 / 26695) (Campylobacter pylori)	250	Evidence at protein level	SUBCELLULAR LOCATION: Secreted {ECO:0000269|PubMed:9596777}.		487	0.094801	TKNFKEAIVRYSKAC	NA	0.751562	0.775864
O25001_183	O25001	183	0.125084	-0.415241	0.0808554	-0.45947	reviewed	HCPA_HELPY	Beta-lactamase HcpA (EC 3.5.2.6) (Cysteine-rich 28 kDa protein)	hcpA HP_0211	Helicobacter pylori (strain ATCC 700392 / 26695) (Campylobacter pylori)	250	Evidence at protein level	SUBCELLULAR LOCATION: Secreted {ECO:0000269|PubMed:9596777}.		487	0.015315	KNFKEAIVRYSKACE	NA	0.647121	0.681084
O25001_184	O25001	184	0.0451009	-0.495225	0.0695896	-0.470736	reviewed	HCPA_HELPY	Beta-lactamase HcpA (EC 3.5.2.6) (Cysteine-rich 28 kDa protein)	hcpA HP_0211	Helicobacter pylori (strain ATCC 700392 / 26695) (Campylobacter pylori)	250	Evidence at protein level	SUBCELLULAR LOCATION: Secreted {ECO:0000269|PubMed:9596777}.		3329	0.003041	NFKEAIVRYSKACEL	NA	0.866517	0.879446
O25001_185	O25001	185	0.0301411	-0.510185	0.0730008	-0.467325	reviewed	HCPA_HELPY	Beta-lactamase HcpA (EC 3.5.2.6) (Cysteine-rich 28 kDa protein)	hcpA HP_0211	Helicobacter pylori (strain ATCC 700392 / 26695) (Campylobacter pylori)	250	Evidence at protein level	SUBCELLULAR LOCATION: Secreted {ECO:0000269|PubMed:9596777}.		3329	0.077747	FKEAIVRYSKACELK	NA	0.908151	0.916757
O25001_186	O25001	186	0.0647816	-0.475544	0.0684381	-0.471888	reviewed	HCPA_HELPY	Beta-lactamase HcpA (EC 3.5.2.6) (Cysteine-rich 28 kDa protein)	hcpA HP_0211	Helicobacter pylori (strain ATCC 700392 / 26695) (Campylobacter pylori)	250	Evidence at protein level	SUBCELLULAR LOCATION: Secreted {ECO:0000269|PubMed:9596777}.		3329	0.302992	KEAIVRYSKACELKD	NA	0.805272	0.824063
O25001_187	O25001	187	0.0998958	-0.44043	0.102158	-0.438168	reviewed	HCPA_HELPY	Beta-lactamase HcpA (EC 3.5.2.6) (Cysteine-rich 28 kDa protein)	hcpA HP_0211	Helicobacter pylori (strain ATCC 700392 / 26695) (Campylobacter pylori)	250	Evidence at protein level	SUBCELLULAR LOCATION: Secreted {ECO:0000269|PubMed:9596777}.		10018	0.458737	EAIVRYSKACELKDG	NA	0.706211	0.734303
O25001_188	O25001	188	0.102271	-0.438055	0.152924	-0.387402	reviewed	HCPA_HELPY	Beta-lactamase HcpA (EC 3.5.2.6) (Cysteine-rich 28 kDa protein)	hcpA HP_0211	Helicobacter pylori (strain ATCC 700392 / 26695) (Campylobacter pylori)	250	Evidence at protein level	SUBCELLULAR LOCATION: Secreted {ECO:0000269|PubMed:9596777}.		10018	0.127429	AIVRYSKACELKDGR	NA	0.700282	0.729024
O25001_189	O25001	189	0.213701	-0.326625	0.182397	-0.357929	reviewed	HCPA_HELPY	Beta-lactamase HcpA (EC 3.5.2.6) (Cysteine-rich 28 kDa protein)	hcpA HP_0211	Helicobacter pylori (strain ATCC 700392 / 26695) (Campylobacter pylori)	250	Evidence at protein level	SUBCELLULAR LOCATION: Secreted {ECO:0000269|PubMed:9596777}.		10016	0.009093	IVRYSKACELKDGRG	NA	0.485809	0.540179
O25001_19	O25001	19	0.228313	-0.312013	0.458744	-0.0815819	reviewed	HCPA_HELPY	Beta-lactamase HcpA (EC 3.5.2.6) (Cysteine-rich 28 kDa protein)	hcpA HP_0211	Helicobacter pylori (strain ATCC 700392 / 26695) (Campylobacter pylori)	250	Evidence at protein level	SUBCELLULAR LOCATION: Secreted {ECO:0000269|PubMed:9596777}.		8926	0.024576	CLRGLMAEPDAKELV	NA	0.463703	0.519459
O25001_190	O25001	190	0.28397	-0.256356	0.342265	-0.198061	reviewed	HCPA_HELPY	Beta-lactamase HcpA (EC 3.5.2.6) (Cysteine-rich 28 kDa protein)	hcpA HP_0211	Helicobacter pylori (strain ATCC 700392 / 26695) (Campylobacter pylori)	250	Evidence at protein level	SUBCELLULAR LOCATION: Secreted {ECO:0000269|PubMed:9596777}.		3330	0.000237	VRYSKACELKDGRGC	NA	0.387361	0.45257
O25001_191	O25001	191	0.212147	-0.328178	0.471471	-0.0688548	reviewed	HCPA_HELPY	Beta-lactamase HcpA (EC 3.5.2.6) (Cysteine-rich 28 kDa protein)	hcpA HP_0211	Helicobacter pylori (strain ATCC 700392 / 26695) (Campylobacter pylori)	250	Evidence at protein level	SUBCELLULAR LOCATION: Secreted {ECO:0000269|PubMed:9596777}.		3330	7e-05	RYSKACELKDGRGCY	NA	0.488218	0.542304
O25001_192	O25001	192	0.899236	0.358911	0.577835	0.0375096	reviewed	HCPA_HELPY	Beta-lactamase HcpA (EC 3.5.2.6) (Cysteine-rich 28 kDa protein)	hcpA HP_0211	Helicobacter pylori (strain ATCC 700392 / 26695) (Campylobacter pylori)	250	Evidence at protein level	SUBCELLULAR LOCATION: Secreted {ECO:0000269|PubMed:9596777}.		3330	9e-05	YSKACELKDGRGCYN	NA	0.0107817	0.0609433
O25001_193	O25001	193	0.7483	0.207975	0.703493	0.163168	reviewed	HCPA_HELPY	Beta-lactamase HcpA (EC 3.5.2.6) (Cysteine-rich 28 kDa protein)	hcpA HP_0211	Helicobacter pylori (strain ATCC 700392 / 26695) (Campylobacter pylori)	250	Evidence at protein level	SUBCELLULAR LOCATION: Secreted {ECO:0000269|PubMed:9596777}.		3334	3.4e-05	SKACELKDGRGCYNL	NA	0.0498889	0.124173
O25001_194	O25001	194	0.745523	0.205197	0.858334	0.318009	reviewed	HCPA_HELPY	Beta-lactamase HcpA (EC 3.5.2.6) (Cysteine-rich 28 kDa protein)	hcpA HP_0211	Helicobacter pylori (strain ATCC 700392 / 26695) (Campylobacter pylori)	250	Evidence at protein level	SUBCELLULAR LOCATION: Secreted {ECO:0000269|PubMed:9596777}.		3334	2.9e-05	KACELKDGRGCYNLG	NA	0.0508958	0.125482
O25001_195	O25001	195	0.91226	0.371935	0.874328	0.334002	reviewed	HCPA_HELPY	Beta-lactamase HcpA (EC 3.5.2.6) (Cysteine-rich 28 kDa protein)	hcpA HP_0211	Helicobacter pylori (strain ATCC 700392 / 26695) (Campylobacter pylori)	250	Evidence at protein level	SUBCELLULAR LOCATION: Secreted {ECO:0000269|PubMed:9596777}.		3334	4e-05	ACELKDGRGCYNLGV	NA	0.00876727	0.0565666
O25001_196	O25001	196	0.986352	0.446026	0.834545	0.294219	reviewed	HCPA_HELPY	Beta-lactamase HcpA (EC 3.5.2.6) (Cysteine-rich 28 kDa protein)	hcpA HP_0211	Helicobacter pylori (strain ATCC 700392 / 26695) (Campylobacter pylori)	250	Evidence at protein level	SUBCELLULAR LOCATION: Secreted {ECO:0000269|PubMed:9596777}.		3334	0.000112	CELKDGRGCYNLGVM	NA	0.00164095	0.0462079
O25001_197	O25001	197	0.979204	0.438878	0.821371	0.281046	reviewed	HCPA_HELPY	Beta-lactamase HcpA (EC 3.5.2.6) (Cysteine-rich 28 kDa protein)	hcpA HP_0211	Helicobacter pylori (strain ATCC 700392 / 26695) (Campylobacter pylori)	250	Evidence at protein level	SUBCELLULAR LOCATION: Secreted {ECO:0000269|PubMed:9596777}.		10027	0.000586	ELKDGRGCYNLGVMQ	NA	0.00203848	0.0462079
O25001_198	O25001	198	0.549386	0.00906066	0.703955	0.16363	reviewed	HCPA_HELPY	Beta-lactamase HcpA (EC 3.5.2.6) (Cysteine-rich 28 kDa protein)	hcpA HP_0211	Helicobacter pylori (strain ATCC 700392 / 26695) (Campylobacter pylori)	250	Evidence at protein level	SUBCELLULAR LOCATION: Secreted {ECO:0000269|PubMed:9596777}.		10027	0.000832	LKDGRGCYNLGVMQY	NA	0.145167	0.229218
O25001_199	O25001	199	0.679654	0.139328	0.62496	0.0846342	reviewed	HCPA_HELPY	Beta-lactamase HcpA (EC 3.5.2.6) (Cysteine-rich 28 kDa protein)	hcpA HP_0211	Helicobacter pylori (strain ATCC 700392 / 26695) (Campylobacter pylori)	250	Evidence at protein level	SUBCELLULAR LOCATION: Secreted {ECO:0000269|PubMed:9596777}.		10027	0.001208	KDGRGCYNLGVMQYN	NA	0.0769285	0.157219
O25001_2	O25001	2	0.742136	0.201811	0.568378	0.028052	reviewed	HCPA_HELPY	Beta-lactamase HcpA (EC 3.5.2.6) (Cysteine-rich 28 kDa protein)	hcpA HP_0211	Helicobacter pylori (strain ATCC 700392 / 26695) (Campylobacter pylori)	250	Evidence at protein level	SUBCELLULAR LOCATION: Secreted {ECO:0000269|PubMed:9596777}.		10012	0.05668	LGNVKKTLFGVLCLG	NA	0.0521314	0.126873
O25001_20	O25001	20	0.577467	0.0371414	0.460876	-0.0794494	reviewed	HCPA_HELPY	Beta-lactamase HcpA (EC 3.5.2.6) (Cysteine-rich 28 kDa protein)	hcpA HP_0211	Helicobacter pylori (strain ATCC 700392 / 26695) (Campylobacter pylori)	250	Evidence at protein level	SUBCELLULAR LOCATION: Secreted {ECO:0000269|PubMed:9596777}.		8926	0.033572	LRGLMAEPDAKELVN	NA	0.128132	0.211178
O25001_200	O25001	200	0.325181	-0.215144	0.517619	-0.0227068	reviewed	HCPA_HELPY	Beta-lactamase HcpA (EC 3.5.2.6) (Cysteine-rich 28 kDa protein)	hcpA HP_0211	Helicobacter pylori (strain ATCC 700392 / 26695) (Campylobacter pylori)	250	Evidence at protein level	SUBCELLULAR LOCATION: Secreted {ECO:0000269|PubMed:9596777}.		10027	0.000364	DGRGCYNLGVMQYNA	NA	0.337297	0.408359
O25001_201	O25001	201	0.591374	0.0510483	0.538406	-0.00191992	reviewed	HCPA_HELPY	Beta-lactamase HcpA (EC 3.5.2.6) (Cysteine-rich 28 kDa protein)	hcpA HP_0211	Helicobacter pylori (strain ATCC 700392 / 26695) (Campylobacter pylori)	250	Evidence at protein level	SUBCELLULAR LOCATION: Secreted {ECO:0000269|PubMed:9596777}.		10027	0.001992	GRGCYNLGVMQYNAQ	NA	0.120289	0.202945
O25001_202	O25001	202	0.442499	-0.0978267	0.536275	-0.00405045	reviewed	HCPA_HELPY	Beta-lactamase HcpA (EC 3.5.2.6) (Cysteine-rich 28 kDa protein)	hcpA HP_0211	Helicobacter pylori (strain ATCC 700392 / 26695) (Campylobacter pylori)	250	Evidence at protein level	SUBCELLULAR LOCATION: Secreted {ECO:0000269|PubMed:9596777}.		10027	0.004965	RGCYNLGVMQYNAQG	NA	0.224443	0.306236
O25001_203	O25001	203	0.65332	0.112995	0.649349	0.109024	reviewed	HCPA_HELPY	Beta-lactamase HcpA (EC 3.5.2.6) (Cysteine-rich 28 kDa protein)	hcpA HP_0211	Helicobacter pylori (strain ATCC 700392 / 26695) (Campylobacter pylori)	250	Evidence at protein level	SUBCELLULAR LOCATION: Secreted {ECO:0000269|PubMed:9596777}.		10027	0.001238	GCYNLGVMQYNAQGT	NA	0.0889186	0.170173
O25001_204	O25001	204	0.669001	0.128676	0.695381	0.155055	reviewed	HCPA_HELPY	Beta-lactamase HcpA (EC 3.5.2.6) (Cysteine-rich 28 kDa protein)	hcpA HP_0211	Helicobacter pylori (strain ATCC 700392 / 26695) (Campylobacter pylori)	250	Evidence at protein level	SUBCELLULAR LOCATION: Secreted {ECO:0000269|PubMed:9596777}.		10027	0.006216	CYNLGVMQYNAQGTA	NA	0.0816723	0.162692
O25001_205	O25001	205	0.890552	0.350226	0.743759	0.203433	reviewed	HCPA_HELPY	Beta-lactamase HcpA (EC 3.5.2.6) (Cysteine-rich 28 kDa protein)	hcpA HP_0211	Helicobacter pylori (strain ATCC 700392 / 26695) (Campylobacter pylori)	250	Evidence at protein level	SUBCELLULAR LOCATION: Secreted {ECO:0000269|PubMed:9596777}.		10028	0.014793	YNLGVMQYNAQGTAK	NA	0.0122447	0.0636506
O25001_206	O25001	206	0.821533	0.281208	0.773011	0.232686	reviewed	HCPA_HELPY	Beta-lactamase HcpA (EC 3.5.2.6) (Cysteine-rich 28 kDa protein)	hcpA HP_0211	Helicobacter pylori (strain ATCC 700392 / 26695) (Campylobacter pylori)	250	Evidence at protein level	SUBCELLULAR LOCATION: Secreted {ECO:0000269|PubMed:9596777}.		10028	0.030068	NLGVMQYNAQGTAKD	NA	0.0269186	0.090038
O25001_207	O25001	207	0.684387	0.144061	0.805382	0.265056	reviewed	HCPA_HELPY	Beta-lactamase HcpA (EC 3.5.2.6) (Cysteine-rich 28 kDa protein)	hcpA HP_0211	Helicobacter pylori (strain ATCC 700392 / 26695) (Campylobacter pylori)	250	Evidence at protein level	SUBCELLULAR LOCATION: Secreted {ECO:0000269|PubMed:9596777}.		10028	0.111909	LGVMQYNAQGTAKDE	NA	0.0748736	0.154843
O25001_208	O25001	208	0.799584	0.259258	0.764802	0.224476	reviewed	HCPA_HELPY	Beta-lactamase HcpA (EC 3.5.2.6) (Cysteine-rich 28 kDa protein)	hcpA HP_0211	Helicobacter pylori (strain ATCC 700392 / 26695) (Campylobacter pylori)	250	Evidence at protein level	SUBCELLULAR LOCATION: Secreted {ECO:0000269|PubMed:9596777}.		10028	0.284402	GVMQYNAQGTAKDEK	NA	0.0329751	0.100241
O25001_209	O25001	209	0.830852	0.290527	0.763637	0.223311	reviewed	HCPA_HELPY	Beta-lactamase HcpA (EC 3.5.2.6) (Cysteine-rich 28 kDa protein)	hcpA HP_0211	Helicobacter pylori (strain ATCC 700392 / 26695) (Campylobacter pylori)	250	Evidence at protein level	SUBCELLULAR LOCATION: Secreted {ECO:0000269|PubMed:9596777}.		10028	0.379567	VMQYNAQGTAKDEKQ	NA	0.0245672	0.0864801
O25001_21	O25001	21	0.467134	-0.0731915	0.456273	-0.0840525	reviewed	HCPA_HELPY	Beta-lactamase HcpA (EC 3.5.2.6) (Cysteine-rich 28 kDa protein)	hcpA HP_0211	Helicobacter pylori (strain ATCC 700392 / 26695) (Campylobacter pylori)	250	Evidence at protein level	SUBCELLULAR LOCATION: Secreted {ECO:0000269|PubMed:9596777}.		4017	0.014454	RGLMAEPDAKELVNL	NA	0.204273	0.287341
O25001_210	O25001	210	0.687651	0.147326	0.826633	0.286308	reviewed	HCPA_HELPY	Beta-lactamase HcpA (EC 3.5.2.6) (Cysteine-rich 28 kDa protein)	hcpA HP_0211	Helicobacter pylori (strain ATCC 700392 / 26695) (Campylobacter pylori)	250	Evidence at protein level	SUBCELLULAR LOCATION: Secreted {ECO:0000269|PubMed:9596777}.		3338	0.175019	MQYNAQGTAKDEKQA	NA	0.0734765	0.153251
O25001_211	O25001	211	0.815708	0.275383	0.840761	0.300435	reviewed	HCPA_HELPY	Beta-lactamase HcpA (EC 3.5.2.6) (Cysteine-rich 28 kDa protein)	hcpA HP_0211	Helicobacter pylori (strain ATCC 700392 / 26695) (Campylobacter pylori)	250	Evidence at protein level	SUBCELLULAR LOCATION: Secreted {ECO:0000269|PubMed:9596777}.		3338	0.033783	QYNAQGTAKDEKQAV	NA	0.0284566	0.0927592
O25001_212	O25001	212	0.999371	0.459045	0.873371	0.333045	reviewed	HCPA_HELPY	Beta-lactamase HcpA (EC 3.5.2.6) (Cysteine-rich 28 kDa protein)	hcpA HP_0211	Helicobacter pylori (strain ATCC 700392 / 26695) (Campylobacter pylori)	250	Evidence at protein level	SUBCELLULAR LOCATION: Secreted {ECO:0000269|PubMed:9596777}.		3338	0.020772	YNAQGTAKDEKQAVE	NA	0.00105066	0.0462079
O25001_213	O25001	213	0.87022	0.329895	0.934593	0.394267	reviewed	HCPA_HELPY	Beta-lactamase HcpA (EC 3.5.2.6) (Cysteine-rich 28 kDa protein)	hcpA HP_0211	Helicobacter pylori (strain ATCC 700392 / 26695) (Campylobacter pylori)	250	Evidence at protein level	SUBCELLULAR LOCATION: Secreted {ECO:0000269|PubMed:9596777}.		10029	0.007589	NAQGTAKDEKQAVEN	NA	0.0159899	0.0718046
O25001_214	O25001	214	0.993904	0.453578	0.969032	0.428706	reviewed	HCPA_HELPY	Beta-lactamase HcpA (EC 3.5.2.6) (Cysteine-rich 28 kDa protein)	hcpA HP_0211	Helicobacter pylori (strain ATCC 700392 / 26695) (Campylobacter pylori)	250	Evidence at protein level	SUBCELLULAR LOCATION: Secreted {ECO:0000269|PubMed:9596777}.		10029	0.001031	AQGTAKDEKQAVENF	NA	0.00127797	0.0462079
O25001_215	O25001	215	0.993761	0.453435	0.964996	0.42467	reviewed	HCPA_HELPY	Beta-lactamase HcpA (EC 3.5.2.6) (Cysteine-rich 28 kDa protein)	hcpA HP_0211	Helicobacter pylori (strain ATCC 700392 / 26695) (Campylobacter pylori)	250	Evidence at protein level	SUBCELLULAR LOCATION: Secreted {ECO:0000269|PubMed:9596777}.		10029	0.000377	QGTAKDEKQAVENFK	NA	0.00128445	0.0462079
O25001_216	O25001	216	0.987904	0.447579	0.980121	0.439795	reviewed	HCPA_HELPY	Beta-lactamase HcpA (EC 3.5.2.6) (Cysteine-rich 28 kDa protein)	hcpA HP_0211	Helicobacter pylori (strain ATCC 700392 / 26695) (Campylobacter pylori)	250	Evidence at protein level	SUBCELLULAR LOCATION: Secreted {ECO:0000269|PubMed:9596777}.		3339	0.00076	GTAKDEKQAVENFKK	NA	0.00156178	0.0462079
O25001_217	O25001	217	0.979189	0.438863	0.93124	0.390915	reviewed	HCPA_HELPY	Beta-lactamase HcpA (EC 3.5.2.6) (Cysteine-rich 28 kDa protein)	hcpA HP_0211	Helicobacter pylori (strain ATCC 700392 / 26695) (Campylobacter pylori)	250	Evidence at protein level	SUBCELLULAR LOCATION: Secreted {ECO:0000269|PubMed:9596777}.		3339	0.001191	TAKDEKQAVENFKKG	NA	0.00203935	0.0462079
O25001_218	O25001	218	0.945846	0.405521	0.894352	0.354027	reviewed	HCPA_HELPY	Beta-lactamase HcpA (EC 3.5.2.6) (Cysteine-rich 28 kDa protein)	hcpA HP_0211	Helicobacter pylori (strain ATCC 700392 / 26695) (Campylobacter pylori)	250	Evidence at protein level	SUBCELLULAR LOCATION: Secreted {ECO:0000269|PubMed:9596777}.		3339	0.000935	AKDEKQAVENFKKGC	NA	0.0046634	0.0472337
O25001_219	O25001	219	0.7495	0.209175	0.80942	0.269094	reviewed	HCPA_HELPY	Beta-lactamase HcpA (EC 3.5.2.6) (Cysteine-rich 28 kDa protein)	hcpA HP_0211	Helicobacter pylori (strain ATCC 700392 / 26695) (Campylobacter pylori)	250	Evidence at protein level	SUBCELLULAR LOCATION: Secreted {ECO:0000269|PubMed:9596777}.		3339	0.00322	KDEKQAVENFKKGCK	NA	0.0494566	0.123815
O25001_22	O25001	22	0.558832	0.0185069	0.484788	-0.0555381	reviewed	HCPA_HELPY	Beta-lactamase HcpA (EC 3.5.2.6) (Cysteine-rich 28 kDa protein)	hcpA HP_0211	Helicobacter pylori (strain ATCC 700392 / 26695) (Campylobacter pylori)	250	Evidence at protein level	SUBCELLULAR LOCATION: Secreted {ECO:0000269|PubMed:9596777}.		3076	0.0018	GLMAEPDAKELVNLG	NA	0.139247	0.223175
O25001_220	O25001	220	0.809322	0.268996	0.702332	0.162006	reviewed	HCPA_HELPY	Beta-lactamase HcpA (EC 3.5.2.6) (Cysteine-rich 28 kDa protein)	hcpA HP_0211	Helicobacter pylori (strain ATCC 700392 / 26695) (Campylobacter pylori)	250	Evidence at protein level	SUBCELLULAR LOCATION: Secreted {ECO:0000269|PubMed:9596777}.		3339	0.005034	DEKQAVENFKKGCKS	NA	0.0301999	0.0956995
O25001_221	O25001	221	0.563241	0.0229152	0.576338	0.0360126	reviewed	HCPA_HELPY	Beta-lactamase HcpA (EC 3.5.2.6) (Cysteine-rich 28 kDa protein)	hcpA HP_0211	Helicobacter pylori (strain ATCC 700392 / 26695) (Campylobacter pylori)	250	Evidence at protein level	SUBCELLULAR LOCATION: Secreted {ECO:0000269|PubMed:9596777}.		3339	0.001154	EKQAVENFKKGCKSS	NA	0.136551	0.22059
O25001_222	O25001	222	0.443751	-0.096575	0.516816	-0.0235095	reviewed	HCPA_HELPY	Beta-lactamase HcpA (EC 3.5.2.6) (Cysteine-rich 28 kDa protein)	hcpA HP_0211	Helicobacter pylori (strain ATCC 700392 / 26695) (Campylobacter pylori)	250	Evidence at protein level	SUBCELLULAR LOCATION: Secreted {ECO:0000269|PubMed:9596777}.		10030	0.000552	KQAVENFKKGCKSSV	NA	0.223396	0.305574
O25001_223	O25001	223	0.315878	-0.224448	0.432246	-0.10808	reviewed	HCPA_HELPY	Beta-lactamase HcpA (EC 3.5.2.6) (Cysteine-rich 28 kDa protein)	hcpA HP_0211	Helicobacter pylori (strain ATCC 700392 / 26695) (Campylobacter pylori)	250	Evidence at protein level	SUBCELLULAR LOCATION: Secreted {ECO:0000269|PubMed:9596777}.		10030	0.000184	QAVENFKKGCKSSVK	NA	0.348079	0.418029
O25001_224	O25001	224	0.45189	-0.0884358	0.361539	-0.178786	reviewed	HCPA_HELPY	Beta-lactamase HcpA (EC 3.5.2.6) (Cysteine-rich 28 kDa protein)	hcpA HP_0211	Helicobacter pylori (strain ATCC 700392 / 26695) (Campylobacter pylori)	250	Evidence at protein level	SUBCELLULAR LOCATION: Secreted {ECO:0000269|PubMed:9596777}.		8054	0.00061	AVENFKKGCKSSVKE	NA	0.21665	0.298825
O25001_225	O25001	225	0.386471	-0.153855	0.302568	-0.237758	reviewed	HCPA_HELPY	Beta-lactamase HcpA (EC 3.5.2.6) (Cysteine-rich 28 kDa protein)	hcpA HP_0211	Helicobacter pylori (strain ATCC 700392 / 26695) (Campylobacter pylori)	250	Evidence at protein level	SUBCELLULAR LOCATION: Secreted {ECO:0000269|PubMed:9596777}.		8054	0.001225	VENFKKGCKSSVKEA	NA	0.273921	0.351224
O25001_226	O25001	226	0.209708	-0.330618	0.308284	-0.232042	reviewed	HCPA_HELPY	Beta-lactamase HcpA (EC 3.5.2.6) (Cysteine-rich 28 kDa protein)	hcpA HP_0211	Helicobacter pylori (strain ATCC 700392 / 26695) (Campylobacter pylori)	250	Evidence at protein level	SUBCELLULAR LOCATION: Secreted {ECO:0000269|PubMed:9596777}.		8054	0.000273	ENFKKGCKSSVKEAC	NA	0.492023	0.545691
O25001_227	O25001	227	0.148891	-0.391434	0.345128	-0.195197	reviewed	HCPA_HELPY	Beta-lactamase HcpA (EC 3.5.2.6) (Cysteine-rich 28 kDa protein)	hcpA HP_0211	Helicobacter pylori (strain ATCC 700392 / 26695) (Campylobacter pylori)	250	Evidence at protein level	SUBCELLULAR LOCATION: Secreted {ECO:0000269|PubMed:9596777}.		10030	5.5e-05	NFKKGCKSSVKEACD	NA	0.597723	0.6375
O25001_228	O25001	228	0.34446	-0.195866	0.429867	-0.110459	reviewed	HCPA_HELPY	Beta-lactamase HcpA (EC 3.5.2.6) (Cysteine-rich 28 kDa protein)	hcpA HP_0211	Helicobacter pylori (strain ATCC 700392 / 26695) (Campylobacter pylori)	250	Evidence at protein level	SUBCELLULAR LOCATION: Secreted {ECO:0000269|PubMed:9596777}.		10030	0.000247	FKKGCKSSVKEACDA	NA	0.31594	0.389235
O25001_229	O25001	229	0.636112	0.0957861	0.553014	0.0126879	reviewed	HCPA_HELPY	Beta-lactamase HcpA (EC 3.5.2.6) (Cysteine-rich 28 kDa protein)	hcpA HP_0211	Helicobacter pylori (strain ATCC 700392 / 26695) (Campylobacter pylori)	250	Evidence at protein level	SUBCELLULAR LOCATION: Secreted {ECO:0000269|PubMed:9596777}.		10030	0.000265	KKGCKSSVKEACDAL	NA	0.0971736	0.178303
O25001_23	O25001	23	0.449619	-0.0907062	0.462601	-0.077725	reviewed	HCPA_HELPY	Beta-lactamase HcpA (EC 3.5.2.6) (Cysteine-rich 28 kDa protein)	hcpA HP_0211	Helicobacter pylori (strain ATCC 700392 / 26695) (Campylobacter pylori)	250	Evidence at protein level	SUBCELLULAR LOCATION: Secreted {ECO:0000269|PubMed:9596777}.		3076	0.000341	LMAEPDAKELVNLGI	NA	0.218523	0.300569
O25001_230	O25001	230	0.810162	0.269836	0.699542	0.159217	reviewed	HCPA_HELPY	Beta-lactamase HcpA (EC 3.5.2.6) (Cysteine-rich 28 kDa protein)	hcpA HP_0211	Helicobacter pylori (strain ATCC 700392 / 26695) (Campylobacter pylori)	250	Evidence at protein level	SUBCELLULAR LOCATION: Secreted {ECO:0000269|PubMed:9596777}.		4	0.000577	KGCKSSVKEACDALK	NA	0.029967	0.0951839
O25001_231	O25001	231	0.825443	0.285118	0.715895	0.17557	reviewed	HCPA_HELPY	Beta-lactamase HcpA (EC 3.5.2.6) (Cysteine-rich 28 kDa protein)	hcpA HP_0211	Helicobacter pylori (strain ATCC 700392 / 26695) (Campylobacter pylori)	250	Evidence at protein level	SUBCELLULAR LOCATION: Secreted {ECO:0000269|PubMed:9596777}.		6117	0.000615	GCKSSVKEACDALKE	NA	0.0259167	0.0884225
O25001_232	O25001	232	0.881535	0.341209	0.661396	0.121071	reviewed	HCPA_HELPY	Beta-lactamase HcpA (EC 3.5.2.6) (Cysteine-rich 28 kDa protein)	hcpA HP_0211	Helicobacter pylori (strain ATCC 700392 / 26695) (Campylobacter pylori)	250	Evidence at protein level	SUBCELLULAR LOCATION: Secreted {ECO:0000269|PubMed:9596777}.		3435	0.000639	CKSSVKEACDALKEL	NA	0.0138536	0.0675982
O25001_233	O25001	233	0.426224	-0.114101	0.542852	0.00252645	reviewed	HCPA_HELPY	Beta-lactamase HcpA (EC 3.5.2.6) (Cysteine-rich 28 kDa protein)	hcpA HP_0211	Helicobacter pylori (strain ATCC 700392 / 26695) (Campylobacter pylori)	250	Evidence at protein level	SUBCELLULAR LOCATION: Secreted {ECO:0000269|PubMed:9596777}.		3435	0.001829	KSSVKEACDALKELK	NA	0.238253	0.319438
O25001_234	O25001	234	0.363618	-0.176708	0.411689	-0.128636	reviewed	HCPA_HELPY	Beta-lactamase HcpA (EC 3.5.2.6) (Cysteine-rich 28 kDa protein)	hcpA HP_0211	Helicobacter pylori (strain ATCC 700392 / 26695) (Campylobacter pylori)	250	Evidence at protein level	SUBCELLULAR LOCATION: Secreted {ECO:0000269|PubMed:9596777}.		3435	0.001738	SSVKEACDALKELKI	NA	0.296056	0.371274
O25001_235	O25001	235	0.21744	-0.322886	0.294228	-0.246098	reviewed	HCPA_HELPY	Beta-lactamase HcpA (EC 3.5.2.6) (Cysteine-rich 28 kDa protein)	hcpA HP_0211	Helicobacter pylori (strain ATCC 700392 / 26695) (Campylobacter pylori)	250	Evidence at protein level	SUBCELLULAR LOCATION: Secreted {ECO:0000269|PubMed:9596777}.		1009	0.001091	SVKEACDALKELKIE	NA	0.48006	0.534779
O25001_236	O25001	236	0.16963	-0.370696	0.250229	-0.290096	reviewed	HCPA_HELPY	Beta-lactamase HcpA (EC 3.5.2.6) (Cysteine-rich 28 kDa protein)	hcpA HP_0211	Helicobacter pylori (strain ATCC 700392 / 26695) (Campylobacter pylori)	250	Evidence at protein level	SUBCELLULAR LOCATION: Secreted {ECO:0000269|PubMed:9596777}.		1009	0.001446	VKEACDALKELKIEL	NA	0.558932	0.60371
O25001_24	O25001	24	0.370885	-0.169441	0.474148	-0.0661778	reviewed	HCPA_HELPY	Beta-lactamase HcpA (EC 3.5.2.6) (Cysteine-rich 28 kDa protein)	hcpA HP_0211	Helicobacter pylori (strain ATCC 700392 / 26695) (Campylobacter pylori)	250	Evidence at protein level	SUBCELLULAR LOCATION: Secreted {ECO:0000269|PubMed:9596777}.		4017	0.000603	MAEPDAKELVNLGIE	NA	0.28885	0.364819
O25001_25	O25001	25	0.466533	-0.0737929	0.477593	-0.0627327	reviewed	HCPA_HELPY	Beta-lactamase HcpA (EC 3.5.2.6) (Cysteine-rich 28 kDa protein)	hcpA HP_0211	Helicobacter pylori (strain ATCC 700392 / 26695) (Campylobacter pylori)	250	Evidence at protein level	SUBCELLULAR LOCATION: Secreted {ECO:0000269|PubMed:9596777}.		4017	0.002207	AEPDAKELVNLGIES	NA	0.204755	0.287783
O25001_26	O25001	26	0.52487	-0.015456	0.494593	-0.0457324	reviewed	HCPA_HELPY	Beta-lactamase HcpA (EC 3.5.2.6) (Cysteine-rich 28 kDa protein)	hcpA HP_0211	Helicobacter pylori (strain ATCC 700392 / 26695) (Campylobacter pylori)	250	Evidence at protein level	SUBCELLULAR LOCATION: Secreted {ECO:0000269|PubMed:9596777}.		4017	0.005551	EPDAKELVNLGIESA	NA	0.161384	0.245252
O25001_27	O25001	27	0.576058	0.0357325	0.537118	-0.00320768	reviewed	HCPA_HELPY	Beta-lactamase HcpA (EC 3.5.2.6) (Cysteine-rich 28 kDa protein)	hcpA HP_0211	Helicobacter pylori (strain ATCC 700392 / 26695) (Campylobacter pylori)	250	Evidence at protein level	SUBCELLULAR LOCATION: Secreted {ECO:0000269|PubMed:9596777}.		8871	0.041597	PDAKELVNLGIESAK	NA	0.128947	0.212199
O25001_28	O25001	28	0.534621	-0.00570484	0.533559	-0.00676649	reviewed	HCPA_HELPY	Beta-lactamase HcpA (EC 3.5.2.6) (Cysteine-rich 28 kDa protein)	hcpA HP_0211	Helicobacter pylori (strain ATCC 700392 / 26695) (Campylobacter pylori)	250	Evidence at protein level	SUBCELLULAR LOCATION: Secreted {ECO:0000269|PubMed:9596777}.		5570	0.193869	DAKELVNLGIESAKK	NA	0.154794	0.23943
O25001_29	O25001	29	0.583508	0.0431828	0.531642	-0.00868342	reviewed	HCPA_HELPY	Beta-lactamase HcpA (EC 3.5.2.6) (Cysteine-rich 28 kDa protein)	hcpA HP_0211	Helicobacter pylori (strain ATCC 700392 / 26695) (Campylobacter pylori)	250	Evidence at protein level	SUBCELLULAR LOCATION: Secreted {ECO:0000269|PubMed:9596777}.		5570	0.299975	AKELVNLGIESAKKQ	NA	0.12468	0.207603
O25001_3	O25001	3	0.457767	-0.0825585	0.612346	0.0720202	reviewed	HCPA_HELPY	Beta-lactamase HcpA (EC 3.5.2.6) (Cysteine-rich 28 kDa protein)	hcpA HP_0211	Helicobacter pylori (strain ATCC 700392 / 26695) (Campylobacter pylori)	250	Evidence at protein level	SUBCELLULAR LOCATION: Secreted {ECO:0000269|PubMed:9596777}.		10012	0.019239	GNVKKTLFGVLCLGT	NA	0.211836	0.294383
O25001_30	O25001	30	0.448739	-0.0915869	0.573344	0.0330179	reviewed	HCPA_HELPY	Beta-lactamase HcpA (EC 3.5.2.6) (Cysteine-rich 28 kDa protein)	hcpA HP_0211	Helicobacter pylori (strain ATCC 700392 / 26695) (Campylobacter pylori)	250	Evidence at protein level	SUBCELLULAR LOCATION: Secreted {ECO:0000269|PubMed:9596777}.		5570	0.090934	KELVNLGIESAKKQD	NA	0.219251	0.301259
O25001_31	O25001	31	0.515285	-0.0250407	0.630246	0.0899205	reviewed	HCPA_HELPY	Beta-lactamase HcpA (EC 3.5.2.6) (Cysteine-rich 28 kDa protein)	hcpA HP_0211	Helicobacter pylori (strain ATCC 700392 / 26695) (Campylobacter pylori)	250	Evidence at protein level	SUBCELLULAR LOCATION: Secreted {ECO:0000269|PubMed:9596777}.		5570	0.016586	ELVNLGIESAKKQDF	NA	0.168038	0.251594
O25001_32	O25001	32	0.784565	0.244239	0.63135	0.0910244	reviewed	HCPA_HELPY	Beta-lactamase HcpA (EC 3.5.2.6) (Cysteine-rich 28 kDa protein)	hcpA HP_0211	Helicobacter pylori (strain ATCC 700392 / 26695) (Campylobacter pylori)	250	Evidence at protein level	SUBCELLULAR LOCATION: Secreted {ECO:0000269|PubMed:9596777}.		10014	0.030149	LVNLGIESAKKQDFA	NA	0.037535	0.107367
O25001_33	O25001	33	0.819134	0.278808	0.701496	0.16117	reviewed	HCPA_HELPY	Beta-lactamase HcpA (EC 3.5.2.6) (Cysteine-rich 28 kDa protein)	hcpA HP_0211	Helicobacter pylori (strain ATCC 700392 / 26695) (Campylobacter pylori)	250	Evidence at protein level	SUBCELLULAR LOCATION: Secreted {ECO:0000269|PubMed:9596777}.		10014	0.009538	VNLGIESAKKQDFAQ	NA	0.0275456	0.0911729
O25001_34	O25001	34	0.589028	0.0487021	0.779236	0.238911	reviewed	HCPA_HELPY	Beta-lactamase HcpA (EC 3.5.2.6) (Cysteine-rich 28 kDa protein)	hcpA HP_0211	Helicobacter pylori (strain ATCC 700392 / 26695) (Campylobacter pylori)	250	Evidence at protein level	SUBCELLULAR LOCATION: Secreted {ECO:0000269|PubMed:9596777}.		10014	0.002185	NLGIESAKKQDFAQA	NA	0.121587	0.204501
O25001_35	O25001	35	0.799468	0.259142	0.780847	0.240522	reviewed	HCPA_HELPY	Beta-lactamase HcpA (EC 3.5.2.6) (Cysteine-rich 28 kDa protein)	hcpA HP_0211	Helicobacter pylori (strain ATCC 700392 / 26695) (Campylobacter pylori)	250	Evidence at protein level	SUBCELLULAR LOCATION: Secreted {ECO:0000269|PubMed:9596777}.		10014	0.00062	LGIESAKKQDFAQAK	NA	0.033009	0.10025
O25001_36	O25001	36	0.903988	0.363662	0.762119	0.221793	reviewed	HCPA_HELPY	Beta-lactamase HcpA (EC 3.5.2.6) (Cysteine-rich 28 kDa protein)	hcpA HP_0211	Helicobacter pylori (strain ATCC 700392 / 26695) (Campylobacter pylori)	250	Evidence at protein level	SUBCELLULAR LOCATION: Secreted {ECO:0000269|PubMed:9596777}.		10014	0.001174	GIESAKKQDFAQAKT	NA	0.0100206	0.0590817
O25001_37	O25001	37	0.79262	0.252294	0.795996	0.25567	reviewed	HCPA_HELPY	Beta-lactamase HcpA (EC 3.5.2.6) (Cysteine-rich 28 kDa protein)	hcpA HP_0211	Helicobacter pylori (strain ATCC 700392 / 26695) (Campylobacter pylori)	250	Evidence at protein level	SUBCELLULAR LOCATION: Secreted {ECO:0000269|PubMed:9596777}.		10014	0.002114	IESAKKQDFAQAKTH	NA	0.0350463	0.103752
O25001_38	O25001	38	0.725491	0.185165	0.773138	0.232812	reviewed	HCPA_HELPY	Beta-lactamase HcpA (EC 3.5.2.6) (Cysteine-rich 28 kDa protein)	hcpA HP_0211	Helicobacter pylori (strain ATCC 700392 / 26695) (Campylobacter pylori)	250	Evidence at protein level	SUBCELLULAR LOCATION: Secreted {ECO:0000269|PubMed:9596777}.		10014	0.001448	ESAKKQDFAQAKTHF	NA	0.0583299	0.134578
O25001_39	O25001	39	0.758414	0.218088	0.731288	0.190962	reviewed	HCPA_HELPY	Beta-lactamase HcpA (EC 3.5.2.6) (Cysteine-rich 28 kDa protein)	hcpA HP_0211	Helicobacter pylori (strain ATCC 700392 / 26695) (Campylobacter pylori)	250	Evidence at protein level	SUBCELLULAR LOCATION: Secreted {ECO:0000269|PubMed:9596777}.		10014	0.002286	SAKKQDFAQAKTHFE	NA	0.0462821	0.119881
O25001_4	O25001	4	0.70795	0.167624	0.681042	0.140716	reviewed	HCPA_HELPY	Beta-lactamase HcpA (EC 3.5.2.6) (Cysteine-rich 28 kDa protein)	hcpA HP_0211	Helicobacter pylori (strain ATCC 700392 / 26695) (Campylobacter pylori)	250	Evidence at protein level	SUBCELLULAR LOCATION: Secreted {ECO:0000269|PubMed:9596777}.		10012	0.001348	NVKKTLFGVLCLGTL	NA	0.0651297	0.143491
O25001_40	O25001	40	0.685176	0.14485	0.68918	0.148854	reviewed	HCPA_HELPY	Beta-lactamase HcpA (EC 3.5.2.6) (Cysteine-rich 28 kDa protein)	hcpA HP_0211	Helicobacter pylori (strain ATCC 700392 / 26695) (Campylobacter pylori)	250	Evidence at protein level	SUBCELLULAR LOCATION: Secreted {ECO:0000269|PubMed:9596777}.		10015	0.029669	AKKQDFAQAKTHFEK	NA	0.0745352	0.154517
O25001_41	O25001	41	0.694738	0.154413	0.707212	0.166886	reviewed	HCPA_HELPY	Beta-lactamase HcpA (EC 3.5.2.6) (Cysteine-rich 28 kDa protein)	hcpA HP_0211	Helicobacter pylori (strain ATCC 700392 / 26695) (Campylobacter pylori)	250	Evidence at protein level	SUBCELLULAR LOCATION: Secreted {ECO:0000269|PubMed:9596777}.		10015	0.092391	KKQDFAQAKTHFEKA	NA	0.0704962	0.149989
O25001_42	O25001	42	0.582081	0.0417551	0.64411	0.103784	reviewed	HCPA_HELPY	Beta-lactamase HcpA (EC 3.5.2.6) (Cysteine-rich 28 kDa protein)	hcpA HP_0211	Helicobacter pylori (strain ATCC 700392 / 26695) (Campylobacter pylori)	250	Evidence at protein level	SUBCELLULAR LOCATION: Secreted {ECO:0000269|PubMed:9596777}.		10015	0.04754	KQDFAQAKTHFEKAC	NA	0.125489	0.20844
O25001_43	O25001	43	0.81565	0.275324	0.55448	0.0141539	reviewed	HCPA_HELPY	Beta-lactamase HcpA (EC 3.5.2.6) (Cysteine-rich 28 kDa protein)	hcpA HP_0211	Helicobacter pylori (strain ATCC 700392 / 26695) (Campylobacter pylori)	250	Evidence at protein level	SUBCELLULAR LOCATION: Secreted {ECO:0000269|PubMed:9596777}.		10015	0.005393	QDFAQAKTHFEKACE	NA	0.0284723	0.0927592
O25001_44	O25001	44	0.442904	-0.0974218	0.551187	0.0108615	reviewed	HCPA_HELPY	Beta-lactamase HcpA (EC 3.5.2.6) (Cysteine-rich 28 kDa protein)	hcpA HP_0211	Helicobacter pylori (strain ATCC 700392 / 26695) (Campylobacter pylori)	250	Evidence at protein level	SUBCELLULAR LOCATION: Secreted {ECO:0000269|PubMed:9596777}.		10015	0.003925	DFAQAKTHFEKACEL	NA	0.224104	0.306101
O25001_45	O25001	45	0.237025	-0.303301	0.554128	0.0138026	reviewed	HCPA_HELPY	Beta-lactamase HcpA (EC 3.5.2.6) (Cysteine-rich 28 kDa protein)	hcpA HP_0211	Helicobacter pylori (strain ATCC 700392 / 26695) (Campylobacter pylori)	250	Evidence at protein level	SUBCELLULAR LOCATION: Secreted {ECO:0000269|PubMed:9596777}.		10015	0.014907	FAQAKTHFEKACELK	NA	0.450991	0.50874
O25001_46	O25001	46	0.678276	0.137951	0.525173	-0.0151529	reviewed	HCPA_HELPY	Beta-lactamase HcpA (EC 3.5.2.6) (Cysteine-rich 28 kDa protein)	hcpA HP_0211	Helicobacter pylori (strain ATCC 700392 / 26695) (Campylobacter pylori)	250	Evidence at protein level	SUBCELLULAR LOCATION: Secreted {ECO:0000269|PubMed:9596777}.		10015	0.044745	AQAKTHFEKACELKN	NA	0.0775335	0.157906
O25001_47	O25001	47	0.596786	0.0564606	0.505162	-0.0351635	reviewed	HCPA_HELPY	Beta-lactamase HcpA (EC 3.5.2.6) (Cysteine-rich 28 kDa protein)	hcpA HP_0211	Helicobacter pylori (strain ATCC 700392 / 26695) (Campylobacter pylori)	250	Evidence at protein level	SUBCELLULAR LOCATION: Secreted {ECO:0000269|PubMed:9596777}.		716	0.075968	QAKTHFEKACELKNG	NA	0.117331	0.200133
O25001_48	O25001	48	0.670873	0.130547	0.593672	0.0533462	reviewed	HCPA_HELPY	Beta-lactamase HcpA (EC 3.5.2.6) (Cysteine-rich 28 kDa protein)	hcpA HP_0211	Helicobacter pylori (strain ATCC 700392 / 26695) (Campylobacter pylori)	250	Evidence at protein level	SUBCELLULAR LOCATION: Secreted {ECO:0000269|PubMed:9596777}.		716	0.02306	AKTHFEKACELKNGF	NA	0.0808275	0.161543
O25001_49	O25001	49	0.342851	-0.197475	0.621188	0.080862	reviewed	HCPA_HELPY	Beta-lactamase HcpA (EC 3.5.2.6) (Cysteine-rich 28 kDa protein)	hcpA HP_0211	Helicobacter pylori (strain ATCC 700392 / 26695) (Campylobacter pylori)	250	Evidence at protein level	SUBCELLULAR LOCATION: Secreted {ECO:0000269|PubMed:9596777}.		10016	0.009698	KTHFEKACELKNGFG	NA	0.317672	0.390389
O25001_5	O25001	5	0.788219	0.247893	0.676392	0.136066	reviewed	HCPA_HELPY	Beta-lactamase HcpA (EC 3.5.2.6) (Cysteine-rich 28 kDa protein)	hcpA HP_0211	Helicobacter pylori (strain ATCC 700392 / 26695) (Campylobacter pylori)	250	Evidence at protein level	SUBCELLULAR LOCATION: Secreted {ECO:0000269|PubMed:9596777}.		10012	0.000267	VKKTLFGVLCLGTLC	NA	0.0363931	0.105701
O25001_50	O25001	50	0.679573	0.139247	0.644844	0.104519	reviewed	HCPA_HELPY	Beta-lactamase HcpA (EC 3.5.2.6) (Cysteine-rich 28 kDa protein)	hcpA HP_0211	Helicobacter pylori (strain ATCC 700392 / 26695) (Campylobacter pylori)	250	Evidence at protein level	SUBCELLULAR LOCATION: Secreted {ECO:0000269|PubMed:9596777}.		3330	0.000507	THFEKACELKNGFGC	NA	0.076964	0.157264
O25001_51	O25001	51	0.815856	0.27553	0.653388	0.113062	reviewed	HCPA_HELPY	Beta-lactamase HcpA (EC 3.5.2.6) (Cysteine-rich 28 kDa protein)	hcpA HP_0211	Helicobacter pylori (strain ATCC 700392 / 26695) (Campylobacter pylori)	250	Evidence at protein level	SUBCELLULAR LOCATION: Secreted {ECO:0000269|PubMed:9596777}.		3330	2.3e-05	HFEKACELKNGFGCV	NA	0.0284171	0.0927592
O25001_52	O25001	52	0.715069	0.174743	0.708142	0.167816	reviewed	HCPA_HELPY	Beta-lactamase HcpA (EC 3.5.2.6) (Cysteine-rich 28 kDa protein)	hcpA HP_0211	Helicobacter pylori (strain ATCC 700392 / 26695) (Campylobacter pylori)	250	Evidence at protein level	SUBCELLULAR LOCATION: Secreted {ECO:0000269|PubMed:9596777}.		3330	1.6e-05	FEKACELKNGFGCVF	NA	0.0623304	0.139613
O25001_53	O25001	53	0.713592	0.173267	0.670059	0.129734	reviewed	HCPA_HELPY	Beta-lactamase HcpA (EC 3.5.2.6) (Cysteine-rich 28 kDa protein)	hcpA HP_0211	Helicobacter pylori (strain ATCC 700392 / 26695) (Campylobacter pylori)	250	Evidence at protein level	SUBCELLULAR LOCATION: Secreted {ECO:0000269|PubMed:9596777}.		3330	6.2e-05	EKACELKNGFGCVFL	NA	0.0629068	0.140455
O25001_54	O25001	54	0.616619	0.0762933	0.54692	0.00659447	reviewed	HCPA_HELPY	Beta-lactamase HcpA (EC 3.5.2.6) (Cysteine-rich 28 kDa protein)	hcpA HP_0211	Helicobacter pylori (strain ATCC 700392 / 26695) (Campylobacter pylori)	250	Evidence at protein level	SUBCELLULAR LOCATION: Secreted {ECO:0000269|PubMed:9596777}.		3330	0.000321	KACELKNGFGCVFLG	NA	0.106903	0.188879
O25001_55	O25001	55	0.48916	-0.0511655	0.412783	-0.127542	reviewed	HCPA_HELPY	Beta-lactamase HcpA (EC 3.5.2.6) (Cysteine-rich 28 kDa protein)	hcpA HP_0211	Helicobacter pylori (strain ATCC 700392 / 26695) (Campylobacter pylori)	250	Evidence at protein level	SUBCELLULAR LOCATION: Secreted {ECO:0000269|PubMed:9596777}.		3334	0.000606	ACELKNGFGCVFLGA	NA	0.187108	0.270898
O25001_56	O25001	56	0.20016	-0.340165	0.277526	-0.2628	reviewed	HCPA_HELPY	Beta-lactamase HcpA (EC 3.5.2.6) (Cysteine-rich 28 kDa protein)	hcpA HP_0211	Helicobacter pylori (strain ATCC 700392 / 26695) (Campylobacter pylori)	250	Evidence at protein level	SUBCELLULAR LOCATION: Secreted {ECO:0000269|PubMed:9596777}.		3334	0.000544	CELKNGFGCVFLGAF	NA	0.507189	0.559122
O25001_57	O25001	57	0.0443854	-0.49594	0.186392	-0.353933	reviewed	HCPA_HELPY	Beta-lactamase HcpA (EC 3.5.2.6) (Cysteine-rich 28 kDa protein)	hcpA HP_0211	Helicobacter pylori (strain ATCC 700392 / 26695) (Campylobacter pylori)	250	Evidence at protein level	SUBCELLULAR LOCATION: Secreted {ECO:0000269|PubMed:9596777}.		3334	0.000561	ELKNGFGCVFLGAFY	NA	0.86867	0.881556
O25001_58	O25001	58	0.0373036	-0.503022	0.126707	-0.413619	reviewed	HCPA_HELPY	Beta-lactamase HcpA (EC 3.5.2.6) (Cysteine-rich 28 kDa protein)	hcpA HP_0211	Helicobacter pylori (strain ATCC 700392 / 26695) (Campylobacter pylori)	250	Evidence at protein level	SUBCELLULAR LOCATION: Secreted {ECO:0000269|PubMed:9596777}.		3335	0.002318	LKNGFGCVFLGAFYE	NA	0.889171	0.899768
O25001_59	O25001	59	0.160952	-0.379374	0.140939	-0.399386	reviewed	HCPA_HELPY	Beta-lactamase HcpA (EC 3.5.2.6) (Cysteine-rich 28 kDa protein)	hcpA HP_0211	Helicobacter pylori (strain ATCC 700392 / 26695) (Campylobacter pylori)	250	Evidence at protein level	SUBCELLULAR LOCATION: Secreted {ECO:0000269|PubMed:9596777}.		3335	0.00528	KNGFGCVFLGAFYEE	NA	0.57474	0.617776
O25001_6	O25001	6	0.709137	0.168811	0.67562	0.135295	reviewed	HCPA_HELPY	Beta-lactamase HcpA (EC 3.5.2.6) (Cysteine-rich 28 kDa protein)	hcpA HP_0211	Helicobacter pylori (strain ATCC 700392 / 26695) (Campylobacter pylori)	250	Evidence at protein level	SUBCELLULAR LOCATION: Secreted {ECO:0000269|PubMed:9596777}.		8445	0.000198	KKTLFGVLCLGTLCL	NA	0.0646595	0.142982
O25001_60	O25001	60	0.190732	-0.349594	0.15726	-0.383066	reviewed	HCPA_HELPY	Beta-lactamase HcpA (EC 3.5.2.6) (Cysteine-rich 28 kDa protein)	hcpA HP_0211	Helicobacter pylori (strain ATCC 700392 / 26695) (Campylobacter pylori)	250	Evidence at protein level	SUBCELLULAR LOCATION: Secreted {ECO:0000269|PubMed:9596777}.		3335	0.015208	NGFGCVFLGAFYEEG	NA	0.522608	0.572902
O25001_61	O25001	61	0.271325	-0.269001	0.23768	-0.302646	reviewed	HCPA_HELPY	Beta-lactamase HcpA (EC 3.5.2.6) (Cysteine-rich 28 kDa protein)	hcpA HP_0211	Helicobacter pylori (strain ATCC 700392 / 26695) (Campylobacter pylori)	250	Evidence at protein level	SUBCELLULAR LOCATION: Secreted {ECO:0000269|PubMed:9596777}.		3335	0.130904	GFGCVFLGAFYEEGK	NA	0.403818	0.467102
O25001_62	O25001	62	0.125986	-0.41434	0.257516	-0.282809	reviewed	HCPA_HELPY	Beta-lactamase HcpA (EC 3.5.2.6) (Cysteine-rich 28 kDa protein)	hcpA HP_0211	Helicobacter pylori (strain ATCC 700392 / 26695) (Campylobacter pylori)	250	Evidence at protein level	SUBCELLULAR LOCATION: Secreted {ECO:0000269|PubMed:9596777}.		3335	0.266101	FGCVFLGAFYEEGKG	NA	0.645144	0.679283
O25001_63	O25001	63	0.439404	-0.100922	0.349538	-0.190788	reviewed	HCPA_HELPY	Beta-lactamase HcpA (EC 3.5.2.6) (Cysteine-rich 28 kDa protein)	hcpA HP_0211	Helicobacter pylori (strain ATCC 700392 / 26695) (Campylobacter pylori)	250	Evidence at protein level	SUBCELLULAR LOCATION: Secreted {ECO:0000269|PubMed:9596777}.		3337	0.269466	GCVFLGAFYEEGKGV	NA	0.227038	0.30842
O25001_64	O25001	64	0.260135	-0.280191	0.430575	-0.10975	reviewed	HCPA_HELPY	Beta-lactamase HcpA (EC 3.5.2.6) (Cysteine-rich 28 kDa protein)	hcpA HP_0211	Helicobacter pylori (strain ATCC 700392 / 26695) (Campylobacter pylori)	250	Evidence at protein level	SUBCELLULAR LOCATION: Secreted {ECO:0000269|PubMed:9596777}.		3335	0.069917	CVFLGAFYEEGKGVG	NA	0.418768	0.480876
O25001_65	O25001	65	0.650841	0.110515	0.570318	0.0299924	reviewed	HCPA_HELPY	Beta-lactamase HcpA (EC 3.5.2.6) (Cysteine-rich 28 kDa protein)	hcpA HP_0211	Helicobacter pylori (strain ATCC 700392 / 26695) (Campylobacter pylori)	250	Evidence at protein level	SUBCELLULAR LOCATION: Secreted {ECO:0000269|PubMed:9596777}.		3335	0.034562	VFLGAFYEEGKGVGK	NA	0.0900898	0.171091
O25001_66	O25001	66	0.676511	0.136185	0.635181	0.0948558	reviewed	HCPA_HELPY	Beta-lactamase HcpA (EC 3.5.2.6) (Cysteine-rich 28 kDa protein)	hcpA HP_0211	Helicobacter pylori (strain ATCC 700392 / 26695) (Campylobacter pylori)	250	Evidence at protein level	SUBCELLULAR LOCATION: Secreted {ECO:0000269|PubMed:9596777}.		3335	0.022273	FLGAFYEEGKGVGKD	NA	0.0783121	0.158721
O25001_67	O25001	67	0.8247	0.284374	0.757603	0.217278	reviewed	HCPA_HELPY	Beta-lactamase HcpA (EC 3.5.2.6) (Cysteine-rich 28 kDa protein)	hcpA HP_0211	Helicobacter pylori (strain ATCC 700392 / 26695) (Campylobacter pylori)	250	Evidence at protein level	SUBCELLULAR LOCATION: Secreted {ECO:0000269|PubMed:9596777}.		3335	0.013522	LGAFYEEGKGVGKDL	NA	0.0261055	0.0886686
O25001_68	O25001	68	0.763721	0.223395	0.776711	0.236385	reviewed	HCPA_HELPY	Beta-lactamase HcpA (EC 3.5.2.6) (Cysteine-rich 28 kDa protein)	hcpA HP_0211	Helicobacter pylori (strain ATCC 700392 / 26695) (Campylobacter pylori)	250	Evidence at protein level	SUBCELLULAR LOCATION: Secreted {ECO:0000269|PubMed:9596777}.		10017	0.01483	GAFYEEGKGVGKDLK	NA	0.0444321	0.117349
O25001_69	O25001	69	0.872244	0.331918	0.837436	0.29711	reviewed	HCPA_HELPY	Beta-lactamase HcpA (EC 3.5.2.6) (Cysteine-rich 28 kDa protein)	hcpA HP_0211	Helicobacter pylori (strain ATCC 700392 / 26695) (Campylobacter pylori)	250	Evidence at protein level	SUBCELLULAR LOCATION: Secreted {ECO:0000269|PubMed:9596777}.		10017	0.001966	AFYEEGKGVGKDLKK	NA	0.0155984	0.0713453
O25001_7	O25001	7	0.718885	0.178559	0.585479	0.0451537	reviewed	HCPA_HELPY	Beta-lactamase HcpA (EC 3.5.2.6) (Cysteine-rich 28 kDa protein)	hcpA HP_0211	Helicobacter pylori (strain ATCC 700392 / 26695) (Campylobacter pylori)	250	Evidence at protein level	SUBCELLULAR LOCATION: Secreted {ECO:0000269|PubMed:9596777}.		8445	0.000459	KTLFGVLCLGTLCLR	NA	0.0608536	0.137434
O25001_70	O25001	70	0.746378	0.206052	0.869904	0.329578	reviewed	HCPA_HELPY	Beta-lactamase HcpA (EC 3.5.2.6) (Cysteine-rich 28 kDa protein)	hcpA HP_0211	Helicobacter pylori (strain ATCC 700392 / 26695) (Campylobacter pylori)	250	Evidence at protein level	SUBCELLULAR LOCATION: Secreted {ECO:0000269|PubMed:9596777}.		2767	0.000128	FYEEGKGVGKDLKKA	NA	0.0505853	0.12497
O25001_71	O25001	71	0.980136	0.43981	0.912306	0.37198	reviewed	HCPA_HELPY	Beta-lactamase HcpA (EC 3.5.2.6) (Cysteine-rich 28 kDa protein)	hcpA HP_0211	Helicobacter pylori (strain ATCC 700392 / 26695) (Campylobacter pylori)	250	Evidence at protein level	SUBCELLULAR LOCATION: Secreted {ECO:0000269|PubMed:9596777}.		2767	7.8e-05	YEEGKGVGKDLKKAI	NA	0.00198315	0.0462079
O25001_72	O25001	72	0.987041	0.446716	0.902727	0.362401	reviewed	HCPA_HELPY	Beta-lactamase HcpA (EC 3.5.2.6) (Cysteine-rich 28 kDa protein)	hcpA HP_0211	Helicobacter pylori (strain ATCC 700392 / 26695) (Campylobacter pylori)	250	Evidence at protein level	SUBCELLULAR LOCATION: Secreted {ECO:0000269|PubMed:9596777}.		2767	9.6e-05	EEGKGVGKDLKKAIQ	NA	0.0016049	0.0462079
O25001_73	O25001	73	0.975729	0.435403	0.90961	0.369285	reviewed	HCPA_HELPY	Beta-lactamase HcpA (EC 3.5.2.6) (Cysteine-rich 28 kDa protein)	hcpA HP_0211	Helicobacter pylori (strain ATCC 700392 / 26695) (Campylobacter pylori)	250	Evidence at protein level	SUBCELLULAR LOCATION: Secreted {ECO:0000269|PubMed:9596777}.		2767	0.000148	EGKGVGKDLKKAIQF	NA	0.00225143	0.0462079
O25001_74	O25001	74	0.824351	0.284025	0.835046	0.294721	reviewed	HCPA_HELPY	Beta-lactamase HcpA (EC 3.5.2.6) (Cysteine-rich 28 kDa protein)	hcpA HP_0211	Helicobacter pylori (strain ATCC 700392 / 26695) (Campylobacter pylori)	250	Evidence at protein level	SUBCELLULAR LOCATION: Secreted {ECO:0000269|PubMed:9596777}.		2767	0.000206	GKGVGKDLKKAIQFY	NA	0.0261942	0.0888298
O25001_75	O25001	75	0.780795	0.240469	0.705851	0.165526	reviewed	HCPA_HELPY	Beta-lactamase HcpA (EC 3.5.2.6) (Cysteine-rich 28 kDa protein)	hcpA HP_0211	Helicobacter pylori (strain ATCC 700392 / 26695) (Campylobacter pylori)	250	Evidence at protein level	SUBCELLULAR LOCATION: Secreted {ECO:0000269|PubMed:9596777}.		2767	0.000266	KGVGKDLKKAIQFYT	NA	0.0387343	0.109164
O25001_76	O25001	76	0.607316	0.0669905	0.537789	-0.0025369	reviewed	HCPA_HELPY	Beta-lactamase HcpA (EC 3.5.2.6) (Cysteine-rich 28 kDa protein)	hcpA HP_0211	Helicobacter pylori (strain ATCC 700392 / 26695) (Campylobacter pylori)	250	Evidence at protein level	SUBCELLULAR LOCATION: Secreted {ECO:0000269|PubMed:9596777}.		2767	0.000751	GVGKDLKKAIQFYTK	NA	0.111719	0.194631
O25001_77	O25001	77	0.341067	-0.199258	0.404793	-0.135533	reviewed	HCPA_HELPY	Beta-lactamase HcpA (EC 3.5.2.6) (Cysteine-rich 28 kDa protein)	hcpA HP_0211	Helicobacter pylori (strain ATCC 700392 / 26695) (Campylobacter pylori)	250	Evidence at protein level	SUBCELLULAR LOCATION: Secreted {ECO:0000269|PubMed:9596777}.		3329	0.003263	VGKDLKKAIQFYTKG	NA	0.319602	0.392157
O25001_78	O25001	78	0.135415	-0.404911	0.27291	-0.267416	reviewed	HCPA_HELPY	Beta-lactamase HcpA (EC 3.5.2.6) (Cysteine-rich 28 kDa protein)	hcpA HP_0211	Helicobacter pylori (strain ATCC 700392 / 26695) (Campylobacter pylori)	250	Evidence at protein level	SUBCELLULAR LOCATION: Secreted {ECO:0000269|PubMed:9596777}.		3329	0.001301	GKDLKKAIQFYTKGC	NA	0.624986	0.661685
O25001_79	O25001	79	0.15937	-0.380956	0.176911	-0.363415	reviewed	HCPA_HELPY	Beta-lactamase HcpA (EC 3.5.2.6) (Cysteine-rich 28 kDa protein)	hcpA HP_0211	Helicobacter pylori (strain ATCC 700392 / 26695) (Campylobacter pylori)	250	Evidence at protein level	SUBCELLULAR LOCATION: Secreted {ECO:0000269|PubMed:9596777}.		3329	0.000172	KDLKKAIQFYTKGCE	NA	0.577681	0.62038
O25001_8	O25001	8	0.453911	-0.086415	0.500756	-0.03957	reviewed	HCPA_HELPY	Beta-lactamase HcpA (EC 3.5.2.6) (Cysteine-rich 28 kDa protein)	hcpA HP_0211	Helicobacter pylori (strain ATCC 700392 / 26695) (Campylobacter pylori)	250	Evidence at protein level	SUBCELLULAR LOCATION: Secreted {ECO:0000269|PubMed:9596777}.		8445	0.000359	TLFGVLCLGTLCLRG	NA	0.21499	0.297453
O25001_80	O25001	80	0.121381	-0.418944	0.150681	-0.389645	reviewed	HCPA_HELPY	Beta-lactamase HcpA (EC 3.5.2.6) (Cysteine-rich 28 kDa protein)	hcpA HP_0211	Helicobacter pylori (strain ATCC 700392 / 26695) (Campylobacter pylori)	250	Evidence at protein level	SUBCELLULAR LOCATION: Secreted {ECO:0000269|PubMed:9596777}.		3329	0.000413	DLKKAIQFYTKGCEL	NA	0.655329	0.688452
O25001_81	O25001	81	0.12732	-0.413006	0.1563	-0.384025	reviewed	HCPA_HELPY	Beta-lactamase HcpA (EC 3.5.2.6) (Cysteine-rich 28 kDa protein)	hcpA HP_0211	Helicobacter pylori (strain ATCC 700392 / 26695) (Campylobacter pylori)	250	Evidence at protein level	SUBCELLULAR LOCATION: Secreted {ECO:0000269|PubMed:9596777}.		3329	0.001065	LKKAIQFYTKGCELN	NA	0.642235	0.676775
O25001_82	O25001	82	0.209916	-0.330409	0.232802	-0.307524	reviewed	HCPA_HELPY	Beta-lactamase HcpA (EC 3.5.2.6) (Cysteine-rich 28 kDa protein)	hcpA HP_0211	Helicobacter pylori (strain ATCC 700392 / 26695) (Campylobacter pylori)	250	Evidence at protein level	SUBCELLULAR LOCATION: Secreted {ECO:0000269|PubMed:9596777}.		3329	0.003773	KKAIQFYTKGCELND	NA	0.491698	0.54541
O25001_83	O25001	83	0.163513	-0.376812	0.228662	-0.311664	reviewed	HCPA_HELPY	Beta-lactamase HcpA (EC 3.5.2.6) (Cysteine-rich 28 kDa protein)	hcpA HP_0211	Helicobacter pylori (strain ATCC 700392 / 26695) (Campylobacter pylori)	250	Evidence at protein level	SUBCELLULAR LOCATION: Secreted {ECO:0000269|PubMed:9596777}.		3329	0.01141	KAIQFYTKGCELNDG	NA	0.570014	0.613357
O25001_84	O25001	84	0.541879	0.00155315	0.227771	-0.312555	reviewed	HCPA_HELPY	Beta-lactamase HcpA (EC 3.5.2.6) (Cysteine-rich 28 kDa protein)	hcpA HP_0211	Helicobacter pylori (strain ATCC 700392 / 26695) (Campylobacter pylori)	250	Evidence at protein level	SUBCELLULAR LOCATION: Secreted {ECO:0000269|PubMed:9596777}.		10018	0.010742	AIQFYTKGCELNDGY	NA	0.150007	0.234467
O25001_85	O25001	85	0.10068	-0.439645	0.247508	-0.292818	reviewed	HCPA_HELPY	Beta-lactamase HcpA (EC 3.5.2.6) (Cysteine-rich 28 kDa protein)	hcpA HP_0211	Helicobacter pylori (strain ATCC 700392 / 26695) (Campylobacter pylori)	250	Evidence at protein level	SUBCELLULAR LOCATION: Secreted {ECO:0000269|PubMed:9596777}.		10018	0.001483	IQFYTKGCELNDGYG	NA	0.704234	0.732565
O25001_86	O25001	86	0.122865	-0.417461	0.358018	-0.182308	reviewed	HCPA_HELPY	Beta-lactamase HcpA (EC 3.5.2.6) (Cysteine-rich 28 kDa protein)	hcpA HP_0211	Helicobacter pylori (strain ATCC 700392 / 26695) (Campylobacter pylori)	250	Evidence at protein level	SUBCELLULAR LOCATION: Secreted {ECO:0000269|PubMed:9596777}.		3330	0.000124	QFYTKGCELNDGYGC	NA	0.652024	0.685521
O25001_87	O25001	87	0.308601	-0.231725	0.364645	-0.175681	reviewed	HCPA_HELPY	Beta-lactamase HcpA (EC 3.5.2.6) (Cysteine-rich 28 kDa protein)	hcpA HP_0211	Helicobacter pylori (strain ATCC 700392 / 26695) (Campylobacter pylori)	250	Evidence at protein level	SUBCELLULAR LOCATION: Secreted {ECO:0000269|PubMed:9596777}.		3330	3.8e-05	FYTKGCELNDGYGCN	NA	0.356727	0.425202
O25001_88	O25001	88	0.716064	0.175739	0.467082	-0.0732439	reviewed	HCPA_HELPY	Beta-lactamase HcpA (EC 3.5.2.6) (Cysteine-rich 28 kDa protein)	hcpA HP_0211	Helicobacter pylori (strain ATCC 700392 / 26695) (Campylobacter pylori)	250	Evidence at protein level	SUBCELLULAR LOCATION: Secreted {ECO:0000269|PubMed:9596777}.		3330	2.2e-05	YTKGCELNDGYGCNL	NA	0.0619441	0.139032
O25001_89	O25001	89	0.575015	0.0346897	0.547047	0.00672182	reviewed	HCPA_HELPY	Beta-lactamase HcpA (EC 3.5.2.6) (Cysteine-rich 28 kDa protein)	hcpA HP_0211	Helicobacter pylori (strain ATCC 700392 / 26695) (Campylobacter pylori)	250	Evidence at protein level	SUBCELLULAR LOCATION: Secreted {ECO:0000269|PubMed:9596777}.		3334	0.000145	TKGCELNDGYGCNLL	NA	0.129553	0.213022
O25001_9	O25001	9	0.257246	-0.28308	0.443933	-0.0963927	reviewed	HCPA_HELPY	Beta-lactamase HcpA (EC 3.5.2.6) (Cysteine-rich 28 kDa protein)	hcpA HP_0211	Helicobacter pylori (strain ATCC 700392 / 26695) (Campylobacter pylori)	250	Evidence at protein level	SUBCELLULAR LOCATION: Secreted {ECO:0000269|PubMed:9596777}.		8445	0.000129	LFGVLCLGTLCLRGL	NA	0.42269	0.484346
O25001_90	O25001	90	0.612864	0.0725378	0.631415	0.091089	reviewed	HCPA_HELPY	Beta-lactamase HcpA (EC 3.5.2.6) (Cysteine-rich 28 kDa protein)	hcpA HP_0211	Helicobacter pylori (strain ATCC 700392 / 26695) (Campylobacter pylori)	250	Evidence at protein level	SUBCELLULAR LOCATION: Secreted {ECO:0000269|PubMed:9596777}.		3334	0.000805	KGCELNDGYGCNLLG	NA	0.108832	0.191159
O25001_91	O25001	91	0.522694	-0.017632	0.561187	0.0208616	reviewed	HCPA_HELPY	Beta-lactamase HcpA (EC 3.5.2.6) (Cysteine-rich 28 kDa protein)	hcpA HP_0211	Helicobacter pylori (strain ATCC 700392 / 26695) (Campylobacter pylori)	250	Evidence at protein level	SUBCELLULAR LOCATION: Secreted {ECO:0000269|PubMed:9596777}.		3334	0.002303	GCELNDGYGCNLLGN	NA	0.16288	0.246585
O25001_92	O25001	92	0.730437	0.190111	0.483653	-0.0566725	reviewed	HCPA_HELPY	Beta-lactamase HcpA (EC 3.5.2.6) (Cysteine-rich 28 kDa protein)	hcpA HP_0211	Helicobacter pylori (strain ATCC 700392 / 26695) (Campylobacter pylori)	250	Evidence at protein level	SUBCELLULAR LOCATION: Secreted {ECO:0000269|PubMed:9596777}.		3334	0.001785	CELNDGYGCNLLGNL	NA	0.0564657	0.13255
O25001_93	O25001	93	0.364927	-0.175399	0.388248	-0.152078	reviewed	HCPA_HELPY	Beta-lactamase HcpA (EC 3.5.2.6) (Cysteine-rich 28 kDa protein)	hcpA HP_0211	Helicobacter pylori (strain ATCC 700392 / 26695) (Campylobacter pylori)	250	Evidence at protein level	SUBCELLULAR LOCATION: Secreted {ECO:0000269|PubMed:9596777}.		3334	0.002354	ELNDGYGCNLLGNLY	NA	0.294745	0.370077
O25001_94	O25001	94	0.187345	-0.352981	0.289703	-0.250622	reviewed	HCPA_HELPY	Beta-lactamase HcpA (EC 3.5.2.6) (Cysteine-rich 28 kDa protein)	hcpA HP_0211	Helicobacter pylori (strain ATCC 700392 / 26695) (Campylobacter pylori)	250	Evidence at protein level	SUBCELLULAR LOCATION: Secreted {ECO:0000269|PubMed:9596777}.		10019	0.002522	LNDGYGCNLLGNLYY	NA	0.528263	0.577937
O25001_95	O25001	95	0.135837	-0.404489	0.159667	-0.380658	reviewed	HCPA_HELPY	Beta-lactamase HcpA (EC 3.5.2.6) (Cysteine-rich 28 kDa protein)	hcpA HP_0211	Helicobacter pylori (strain ATCC 700392 / 26695) (Campylobacter pylori)	250	Evidence at protein level	SUBCELLULAR LOCATION: Secreted {ECO:0000269|PubMed:9596777}.		10019	0.004005	NDGYGCNLLGNLYYN	NA	0.624103	0.660926
O25001_96	O25001	96	0.0299717	-0.510354	0.170378	-0.369947	reviewed	HCPA_HELPY	Beta-lactamase HcpA (EC 3.5.2.6) (Cysteine-rich 28 kDa protein)	hcpA HP_0211	Helicobacter pylori (strain ATCC 700392 / 26695) (Campylobacter pylori)	250	Evidence at protein level	SUBCELLULAR LOCATION: Secreted {ECO:0000269|PubMed:9596777}.		10019	0.000399	DGYGCNLLGNLYYNG	NA	0.908581	0.917084
O25001_97	O25001	97	0.0802556	-0.46007	0.206144	-0.334182	reviewed	HCPA_HELPY	Beta-lactamase HcpA (EC 3.5.2.6) (Cysteine-rich 28 kDa protein)	hcpA HP_0211	Helicobacter pylori (strain ATCC 700392 / 26695) (Campylobacter pylori)	250	Evidence at protein level	SUBCELLULAR LOCATION: Secreted {ECO:0000269|PubMed:9596777}.		10019	0.001647	GYGCNLLGNLYYNGQ	NA	0.758897	0.78256
[truncated: 10,855 more rows]
