# Supplementary material for: B‐EPIC: A Transformer‐Based Language Model for Decoding B Cell Immunodominance Patterns
Source: Adv Sci (Weinh). 2025 Oct 7;12(47):e08896. doi: 10.1002/advs.202508896 (PMC12713022; doi:10.1002/advs.202508896)
Supplement: Supplementary file 3 — Supplemental Table1‐12 [file ADVS-12-e08896-s002.zip › Supplementary Table/TableS9_OD450_ELISA_HP.xlsx]

## Sheet: 新建 文本文档
No.	1:20_Pep	1:40_Pep	1:80_Pep	1:160_Pep	1:320_Pep	1:20_PBS	1:40_PBS	1:80_PBS	1:160_PBS	1:320_PBS
hp_p1	1.659	1.307	0.845	0.565	0.57	0.091	0.089	0.076	0.066	0.065
hp_p1	1.62	1.339	0.862	0.652	0.389	0.06	0.06	0.048	0.055	0.053
hp_p1	1.21	1.384	0.845	0.649	0.428	0.072	0.071	0.053	0.051	0.047
hp_p2	1.653	1.143	0.894	0.647	0.288	0.075	0.083	0.057	0.06	0.05
hp_p2	1.605	1.124	0.835	0.589	0.341	0.058	0.048	0.05	0.05	0.051
hp_p2	1.569	1.132	0.863	0.69	0.412	0.069	0.07	0.061	0.05	0.049
hp_p3	1.707	1.363	0.871	0.629	0.532	0.169	0.092	0.08	0.068	0.06
hp_p3	1.639	1.397	0.856	0.701	0.352	0.088	0.064	0.048	0.05	0.048
hp_p3	1.259	1.452	0.848	0.696	0.386	0.095	0.076	0.054	0.051	0.046
hp_p4	1.686	1.198	0.929	0.804	0.361	0.144	0.108	0.069	0.062	0.049
hp_p4	1.645	1.17	0.867	0.743	0.423	0.048	0.047	0.049	0.05	0.052
hp_p4	1.609	1.199	0.898	0.856	0.513	0.095	0.075	0.063	0.05	0.049
hp_p5	1.673	0.984	0.948	0.849	0.697	0.059	0.051	0.048	0.053	0.05
hp_p5	1.656	0.942	0.866	0.829	0.696	0.084	0.054	0.05	0.056	0.047
hp_p5	1.729	0.86	0.976	0.847	0.679	0.221	0.093	0.067	0.049	0.067
hp_p6	2.682	2.053	0.745	0.495	0.314	0.055	0.053	0.046	0.046	0.046
hp_p6	2.624	2.026	0.709	0.471	0.293	0.188	0.094	0.047	0.045	0.047
hp_p6	2.625	2.072	0.746	0.483	0.301	0.256	0.146	0.052	0.07	0.049
hp_p7	1.472	0.747	0.643	0.525	0.36	0.084	0.063	0.059	0.058	0.053
hp_p7	1.472	0.782	0.641	0.568	0.42	0.164	0.113	0.08	0.062	0.056
hp_p7	1.515	0.823	0.687	0.549	0.379	0.295	0.183	0.156	0.091	0.091
hp_p8	3.601	0.942	0.663	0.526	0.357	0.066	0.063	0.09	0.049	0.051
hp_p8	3.384	0.915	0.641	0.483	0.335	0.179	0.119	0.072	0.059	0.059
hp_p8	3.522	0.949	0.661	0.505	0.321	0.337	0.184	0.121	0.116	0.078
hp_p9	1.546	1.226	1.081	0.779	0.318	0.057	0.047	0.05	0.046	0.045
hp_p9	1.473	1.075	0.944	0.594	0.369	0.048	0.045	0.045	0.046	0.045
hp_p9	1.453	1.057	0.903	0.591	0.264	0.046	0.045	0.046	0.053	0.047
hp_neg	0.178	0.198	0.193	0.152	0.119	0.059	0.056	0.055	0.082	0.05
hp_neg	0.315	0.234	0.25	0.223	0.154	0.066	0.059	0.054	0.056	0.051
hp_neg	0.254	0.211	0.208	0.174	0.124	0.065	0.059	0.055	0.051	0.051
